# Supplementary material for: Distribution of Antimicrobial Resistance and Biofilm Production Genes in the Genomic Sequences of S. aureus: A Global In Silico Analysis
Source: Antibiotics (Basel). 2025 Apr 1;14(4):364. doi: 10.3390/antibiotics14040364 (PMC12024283; doi:10.3390/antibiotics14040364)
Supplement: Supplementary file 1 [file antibiotics-14-00364-s001.zip]

Archive with 1 entries (1 files):
- antibiotics-3484130-supplementary.xlsx
