# Supplementary material for: Distribution of Antimicrobial Resistance and Biofilm Production Genes in the Genomic Sequences of S. aureus: A Global In Silico Analysis
Source: Antibiotics (Basel). 2025 Apr 1;14(4):364. doi: 10.3390/antibiotics14040364 (PMC12024283; doi:10.3390/antibiotics14040364)
Supplement: Supplementary file 1 [file antibiotics-14-00364-s001.zip › antibiotics-3484130-supplementary.xlsx]

## Sheet: Table S1
Protein	Binding and Mechanism	Function	Refs
		MSCRAMM Family
Cna	Collagen binding protein (Cna)	Adhesion to collagen-rich tissue. Preventing the classical pathway of complement activation	(Patti et al. 1994)
ClfA	Clumping factor A (ClfA)	Adhesion to immobilized fibrinogen, immune evasion by binding of soluble fibrinogen	(Zhang et al. 2020; Dai et al. 2019)
ClfB	Clumping factor B (ClfB)	Immune evasion, degradation of C3b. Nasal and skin colonization	(Zhang et al. 2020; Dai et al. 2019)
FnBPA	Adhesion to thrombus; invasion of adjacent endothelium	FnBPA-FnBPA a domain homophilic interaction; biofilm formation. Adhesion and invasion of mammalian cells	(Grundmeier et al. 2004)
FnBPB	Invasion of epithelial cells in the mammary gland	Adheres to the surface of host cells and damaged tissue, helping to avoid phagocytosis by neutrophils	(Grundmeier et al. 2004)
SdrC	Serine-aspartate repeat protein C	SdrC-SdrC homophilic interaction; biofilm formation	(Barbu et al. 2014)
SdrD	Serine-aspartate repeat protein D	Adhesion to desquamated epithelial cells. Nasal colonization	(Corrigan, Miajlovic, e Foster 2009)
SdrE	Serine-aspartate repeat protein E	Increased survival in the bloodstream prior to kidney infection	(Thammavongsa et al., s.d.)
		NEAT motif family
IsdA	Heme, fibrinogen and fibronectin cluster	Promotes adhesion to squamous epithelial cells and promotes nasal colonization	(Grigg et al. 2010)
IsdB	Hemoglobin, heme (N-terminal NEAT motif region)	Binds directly to ß3-containing integrins and promotes platelet activation and mammalian cell invasion	(Grigg et al. 2010)
IsdC	(Squamous cell adhesion)	Increases survival in the bloodstream prior to renal infection	(Speziale et al. 2014; Grigg et al. 2010)
IsdD	(Squamous cell adhesion)	Required for abscess formation	(Speziale et al. 2014; Grigg et al. 2010)
		Three-Helix Bundle Domain (LPXTG)
A protein (Spa)	Interacts with the Fc region of the Ig molecule	Increased inflammation of the lung epithelium	(Loughran et al. 2014)
		Polysaccharide intercellular adhesin (PIA)
IcaA	Ica operon mediates bacterial cell surface attachment and biofilm development o desenvolvimento de biofilme	The product is a transmembrane protein with homology to N-acetyl-glucosaminyltransferases	(O'Gara 2007; Møretrø et al. 2003)
IcaB	Ica operon mediates bacterial cell surface attachment and biofilm development	Responsible for deacetylation of the poly-N-acetylglucosamine molecule	(O'Gara 2007; Møretrø et al. 2003)
IcaC	Ica operon mediates bacterial cell surface attachment and biofilm development	Involved in the translocation of the growing polysaccharide to the cell surface	(O'Gara 2007; Møretrø et al. 2003)
IcaD	Ica operon mediates bacterial cell surface attachment and biofilm development	Supports optimal activity for N-acetyl-glucosaminyltransferases	(O'Gara 2007; Møretrø et al. 2003)
		LPXTG Domain
Bap	Host receptor gp96	Adhesive that binds to epithelial tissue cells	(Cucarella et al. 2001)
SasX	Surface protein	Biofilm formation (promotes the attachment and accumulation phases of biofilm formation) and cell aggregation	(Li et al. 2012)
SasC	Unknown ligands, surface protein	Promotes primary attachment and accumulation phases of biofilm formation	(Schroeder et al. 2009)
SasG	S. aureus surface protein G (SasG), plasmin-sensitive surface protein	Biofilm formation	(Roche, Meehan, e Foster 2003)
		Accessory gene regulator (agr)
Agr	The locus is expressed from two divergent promoters, P2 and P3, of which the P2 transcript covers a 4-gene operon, containing agrB, D, C and A	Quorum sensing	(Zhang et al. 2020)
SarA	SarA binds to conserved regions called Sar boxes within promoter regions of genes encoding cell surface proteins (spa, encoding protein A)	The protein also influences exoprotein and cell surface protein expression	(Bayer, Heinrichs, e Cheung 1996)
References
I.	Barbu, E. Magda, Chris Mackenzie, Timothy J. Foster, e Magnus Höök. 2014. "SDRC Induces Staphylococcal Biofilm Formation through a Homophilic Interaction". Molecular Microbiology 94 (1): 172-85. https://doi.org/10.1111/mmi.12750.
II.	Bayer, Manfred G, Jon H Heinrichs, e Ambrose L Cheung. 1996. "The Molecular Architecture of the Sar Locus in Staphylococcus Aureus". J. BACTERIOL. 178: 8.
III.	Corrigan, Rebecca M, Helen Miajlovic, e Timothy J Foster. 2009. "Surface Proteins That Promote Adherence of Staphylococcus Aureus to Human Desquamated Nasal Epithelial Cells". BMC Microbiology, 10.
IV.	Cucarella, Carme, Cristina Solano, Jaione Valle, Beatriz Amorena, Íñigo Lasa, e José R. Penadés. 2001. "Bap, a Staphylococcus Aureus Surface Protein Involved in Biofilm Formation". Journal of Bacteriology 183 (9): 2888-96. https://doi.org/10.1128/JB.183.9.2888-2896.2001.
V.	Dai, Jingsha, Shi Wu, Jiahui Huang, Qingping Wu, Feng Zhang, Jumei Zhang, Juan Wang, et al. 2019. "Prevalence and Characterization of Staphylococcus Aureus Isolated From Pasteurized Milk in China". Frontiers in Microbiology 10 (abril): 641. https://doi.org/10.3389/fmicb.2019.00641.
VI.	Grigg, Jason C, Georgia Ukpabi, Catherine F M Gaudin, e Michael E P Murphy. 2010. "Structural Biology of Heme Binding in the Staphylococcus Aureus Isd System". Journal of Inorganic Biochemistry, 8.
VII.	Grundmeier, Matthias, Muzaffar Hussain, Petra Becker, Christine Heilmann, Georg Peters, e Bhanu Sinha. 2004. "Truncation of Fibronectin-Binding Proteins in Staphylococcus Aureus Strain Newman Leads to Deficient Adherence and Host Cell Invasion Due to Loss of the Cell Wall Anchor Function". Infection and Immunity 72 (12): 7155-63. https://doi.org/10.1128/IAI.72.12.7155-7163.2004.
VIII.	Li, Min, Xin Du, Amer E Villaruz, Binh An Diep, Decheng Wang, Yan Song, Jinhui Hu, Fangyou Yu, Yuan Lu, e Michael Otto. 2012. "MRSA Epidemic Linked to a Quickly Spreading Colonization and Virulence Determinant", 11.
IX.	Loughran, Allister J., Danielle N. Atwood, Allison C. Anthony, Nada S. Harik, Horace J. Spencer, Karen E. Beenken, e Mark S. Smeltzer. 2014. "Impact of Individual Extracellular Proteases on Staphylococcus Aureus Biofilm Formation in Diverse Clinical Isolates and Their Isogenic SarA Mutants". MicrobiologyOpen 3 (6): 897-909. https://doi.org/10.1002/mbo3.214.
X.	Møretrø, Trond, Lene Hermansen, Askild L Holck, Maan S Sidhu, Knut Rudi, e Solveig Langsrud. 2003. "Bio?lm Formation and the Presence of the Intercellular Adhesion Locus Ica among Staphylococci from Food and Food Processing Environments". APPL. ENVIRON. MICROBIOL. 69: 8.
XI.	O'Gara, James P. 2007. "Ica and beyond: Biofilm Mechanisms and Regulation in Staphylococcus Epidermidis and Staphylococcus Aureus". FEMS Microbiology Letters 270 (2): 179-88. https://doi.org/10.1111/j.1574-6968.2007.00688.x.
XII.	Patti, Joseph M, Andrzej Tarkowski, Cecilia Ryden, e Magnus Hook'. 1994. "The Staphylococcus Aureus Collagen Adhesin Is a Virulence Determinant in Experimental Septic Arthritis". INFECT. IMMUN. 62: 10.
XIII.	Roche, Fiona M., Mary Meehan, e Timothy J. Foster. 2003. "The Staphylococcus Aureus Surface Protein SasG and Its Homologues Promote Bacterial Adherence to Human Desquamated Nasal Epithelial Cells". Microbiology 149 (10): 2759-67. https://doi.org/10.1099/mic.0.26412-0.
XIV.	Schroeder, Katrin, Mario Jularic, Samantha M. Horsburgh, Nina Hirschhausen, Claudia Neumann, Anne Bertling, Anja Schulte, et al. 2009. "Molecular Characterization of a Novel Staphylococcus Aureus Surface Protein (SasC) Involved in Cell Aggregation and Biofilm Accumulation". Editado por Holger Bruggemann. PLoS ONE 4 (10): e7567. https://doi.org/10.1371/journal.pone.0007567.
XV.	Speziale, Pietro, Giampiero Pietrocola, Timothy J. Foster, e Joan A. Geoghegan. 2014. "Protein-Based Biofilm Matrices in Staphylococci". Frontiers in Cellular and Infection Microbiology 4 (dezembro). https://doi.org/10.3389/fcimb.2014.00171.
XVI.	Thammavongsa, Vilasack, Justin W Kern, Dominique M Missiakas, e Olaf Schneewind. s.d. "Staphylococcus Aureus Synthesizes Adenosine to Escape Host Immune Responses". A RT I C L E 206: 11.
XVII.	Zhang, De-Xian, Yao Li, Xiao-Qing Yang, Hong-Yu Su, Qi Wang, Ze-Hui Zhang, Yao-Chuan Liu, Chun-Lian Tian, Can-Can Cui, e Ming-Chun Liu. 2020. "In Vitro Antibiotic Susceptibility, Virulence Genes Distribution and Biofilm Production of Staphylococcus Aureus Isolates from Bovine Mastitis in the Liaoning Province of China". Infection and Drug Resistance Volume 13 (maio): 1365-75. https://doi.org/10.2…

## Sheet: Table S2
Sequences of genes linked to biofilm production that composed the database (extracted from the Virulence Factor Database)
>(cna) collagen adhesin precursor
ATGAACAAGAACGTGTTGAAGTTTATGGTCTTTATAATGTTATTAAATATCATCACGCCT
TTATTTAATAAAAATGAAGCATTGGCAGCACGAGATATTTCATCAACGAATGTTACAGAT
TTAACTGTATCACCGACTAAGATAGAAGATGGTGGTAAAACGACAGTAAAAATGACATTC
GACGATAAAAGTGTAAAAATACAAAATGGTGACACGATTAAAGTGGCATGGCCGACAAGC
GGTACAGTAAAGATAGAGGGTTATAGTAAAACAGTACCATTAACTGTTAAAGGTGAACAG
GTGGGTCAAGCAGTTATTACACCAGACGGAGCAACAATTACATTCAATGATAAAGTAGAA
AAATTAAGTGATGTTTCGGGATTTGCAGAATTTGAAGTACAAGGAAGAAATTTAACGCAA
ACAAATACTTCAGATGACAAAGTAGCTACGATAACATCTGGGAATAAATCAACGAATGTT
ACGGTTCATAAAAGTGAAGCGGGAACAAGTAGTGTTTTCTATTATAAAACGGGAGATATG
CTGCCAGAAGATACGACACATGTACGATGGTTTTTAAATATTAATAATGAAAAAAGATAT
GTATCGAAAGATATTACTATAAAGGATCAGATTCAAGGTGGACAGCAGTTAGATTTAAGC
ACATTAAACATTAATGTGACAGGTACACATAGCAATTATTATAGTGGATCAAATGCAATT
ACTGATTTTGAAAAAGCTTTTCCAGGTTCTAAGATAACTGTTGATAATACGAAGAACACA
ATTGATGTAACAATTCCACAAGGCTATGGGTCATATAATAGTTTTTCAATTAACTACAAA
ACCAAAATTACGAATGAACAGCAAAAAGAGTTTGTTAATAATTCACAAGCTTGGTATCAA
GAGCATGGTAAGGAAGAAGTGAACGGGAAATCATTTAATCATACTGTGCACAATATTAAT
GCTAATGCCGGTATTGAAGGTACTGTAAAAGGTGAATTAAAAGTTTTAAAACAGGATAAA
GATACCAAGGCTCCTATAGCTAATGTAAAATTTAAACTTTCTAAAAAAGATGGATCAGTT
GTAAAGGACAATCAAAAAGAAATTGAGATTATAACAGATGCAAACGGTATTGCTAATATT
AAAGCGTTGCCTAGTGGAGACTATATTTTAAAAGAAATAGAGGCGCCAGCACCGTATACA
TTTGATAAGGATAAAGAATATCCGTTTACTATGAAAGATACAGATAATCAGGGATATTTT
ACGACTATTGAAAATGCAAAAGAGATAGAAAAAACAAAAGATGTATCTGCTCAAAAGGTT
TGGGAAGGCACTCAAAAAGTGAAACCAACGATTTATTTCAAGTTGTACAAACAAGATGAC
AATCAAAACACAACACCAGTAGACAAAGCAGAGATTAAAAAATTAGAAGATGGAACGACA
AAAGTGACATGGTCTAATCTTCCAGAAAATGACAAAAATGGCAAGACTATTAAATATTTA
GTTAAAGAAGTAAATGCTCAAGGTGAAGACACAACACCAGAAGGATATACTAAAAAAGAA
AATGGTTTAGTGGTTACTAATACTGAAAAACCAATCGAAACAACATCAATTAGCGGTGAA
AAAGTATGGGACGACAAAGACAATCAAGATGGTAAGAGACCAGAAAAAGTCAGTGTGAAT
TTATTAGCTAACGGAGAGAAAGTAAAAGCGGTAGATGTGACATCTGAAACAAACTGGAAG
TACGAATTTAAAGACTTACCGAAGTATGATGAAGGAAAGAAAATAGAATATACAGTGACC
GAAGATCACGTAAAAGACTACACAACAGACATCAACGGTACAACAATAACGAACAAGTAT
ACACCAGGAGAGACATCGGCAACAGTAACAAAAAATTGGGATGACAATAATAACCAAGAC
GGAAAACGACCAACTGAAATTAAAGTTGAGTTATATCAAGATGGAAAAGCAACAGGAAAA
ACGGCAAAATTAAATGAATCTAATAACTGGACCCATACGTGGACAGGATTAGATGAAAAA
GCAAAAGGTCAACAAGTAAAATACACAGTCGAGGAATTAACAAAGGTCAAAGGTTATACA
ACACATGTGGATAACAATGATATGGGCAACTTGATTGTGACGAATAAATATACGCCAGAA
ACAACATCAATTAACGGTGAAAAAGTATGGGACGACAAAGACAATCAAGATGGTAAGAGA
CCAGAAAAAGTCAGTATAAATTTATTGGCTAATGGAGAGAAAGTAAAAACGTTAGACGTG
ACATCTGAAACAAACTGGAAGTACGAATTTAAAGACTTACCGAAGTATGATGAAGGAAAG
AAAATAGAATATACAGTGACCGAAGATCACGTAAAAGACTACACAACAGACATCAACGGT
ACAACAATAACGAACAAGTATACACCAGGAGAGACATCGGCAACAGTAACAAAAAATTGG
GATGACAATAATAACCAAGACGGAAAACGACCAACTGAAATTAAAGTTGAGTTATATCAA
GATGGAAAAGCAACAGGAAAAACGGCAACATTAAATGAATCTAATAACTGGACCCATACG
TGGGCAGGATTAGATGAAAAAGCAAAAGGTCAACAAGTAAAATACACAGTCGAGGAATTA
ACAAAAGTTAAAGGCTATACAACACATGTGGATAACAATGATATGGGTAACTTGATTGTG
ACGAATAAATATACGCCAGAAACAACATCAATTAGCGGTGAAAAAGTATGGGACGACAAA
GACAATCAAGATGGTAAGAGACCAGAAAAAGTCAGTGTGAATTTATTAGCTAACGGAGAG
AAAGTAAAAGCGGTAGATGTGACATCTGAAACAAACTGGAAGTACGAATTTAAAGACTTA
CCGAAGTATGATGAAGGAAAGAAAATAGAATATACAGTGACCGAAGATCACGTAAAAGAC
TACACAACAGACATCAACGGTACAACAATAACGAACAAGTATACACCAGGAGAGACATCG
GCAACAGTAACAAAAAATTGGGATGATAATAATAACCAAGACGGAAAACGACCAACTGAA
ATTAAAGTTGAGTTATATCAAGATGGAAAAGCAACAGGAAAAACGGCAACATTAAATGAA
TCTAATAACTGGACCCATACGTGGGCAGGATTAGATGAAAAAGCAAAAGGTCAACAAGTA
AAATACACAGTCGAGGAATTAACAAAAGTTAAAGGTTATACAACACATGTGGATAACAAT
GATATGGGTAACTTGATTGTGACGAATAAATATACGCCAGAAAAACCGAATAAACCAATC
TATCCTGAAAAACCAAAAGACAAAACACCACCAACTAAACCTGATCACTCTAATAAAGTT
AAACCAACTCCCCCAGATAAGCCATCAAAAGTGGATAAGGATGATCAACCTAAAGATAAT
AAAACCAAACCTGAAAATCCTCTAAAAGAATTACCAAAAACTGGTATGAAGATTATAACT
TCATGGATTACATGGGTATTTATAGGTATATTGGGATTGTATTTAATTTTAAGAAAAAGA
TTTAACTCATAA
>(cna) collagen adhesin precursor [Staphylococcus aureus subsp. aureus MW2]
ATGAACAAGAACGTGTTGAAGTTTATGGTCTTTATAATGTTATTAAATATCATCACGCCT
TTATTTAATAAAAATGAAGCATTGGCAGCACGAGATATTTCATCAACGAATGTTACAGAT
TTAACTGTATCACCGACTAAGATAGAAGATGGTGGTAAAACGACAGTAAAAATGACATTC
GACGATAAAAGTGTAAAAATACAAAATGGTGACACGATTAAAGTGGCATGGCCGACAAGC
GGTACAGTAAAGATAGAGGGTTATAGTAAAACAGTACCATTAACTGTTAAAGGTGAACAG
GTGGGTCAAGCAGTTATTACACCAGACGGAGCAACAATTACATTCAATGATAAAGTAGAA
AAATTAAGTGATGTTTCGGGATTTGCAGAATTTGAAGTACAAGGAAGAAATTTAACGCAA
ACAAATACTTCAGATGACAAAGTAGCTACGATAACATCTGGGAATAAATCAACGAATGTT
ACGGTTCATAAAAGTGAAGCGGGAACAAGTAGTGTTTTCTATTATAAAACGGGAGATATG
CTGCCAGAAGATACGACACATGTACGATGGTTTTTAAATATTAATAATGAAAAAAGATAT
GTATCGAAAGATATTACTATAAAGGATCAGATTCAAGGTGGACAGCAGTTAGATTTAAGC
ACATTAAACATTAATGTGACAGGTACACATAGCAATTATTATAGTGGATCAAATGCAATT
ACTGATTTTGAAAAAGCTTTTCCAGGTTCTAAGATAACTGTTGATAATACGAAGAACACA
ATTGATGTAACAATTCCACAAGGCTATGGGTCATATAATAGTTTTTCAATTAACTACAAA
ACCAAAATTACGAATGAACAGCAAAAAGAGTTTGTTAATAATTCACAAGCTTGGTATCAA
GAGCATGGTAAGGAAGAAGTGAACGGGAAATCATTTAATCATACTGTGCACAATATTAAT
GCTAATGCCGGTATTGAAGGTACTGTAAAAGGTGAATTAAAAGTTTTAAAACAGGATAAA
GATACCAAGGCTCCTATAGCTAATGTAAAATTTAAACTTTCTAAAAAAGATGGATCAGTT
GTAAAGGACAATCAAAAAGAAATTGAGATTATAACAGATGCAAACGGTATTGCTAATATT
AAAGCGTTGCCTAGTGGAGACTATATTTTAAAAGAAATAGAGGCGCCAGCACCGTATACA
TTTGATAAGGATAAAGAATATCCGTTTACTATGAAAGATACAGATAATCAGGGATATTTT
ACGACTATTGAAAATGCAAAAGAGATAGAAAAAACAAAAGATGTATCTGCTCAAAAGGTT
TGGGAAGGCACTCAAAAAGTGAAACCAACGATTTATTTCAAGTTGTACAAACAAGATGAC
AATCAAAACACAACACCAGTAGACAAAGCAGAGATTAAAAAATTAGAAGATGGAACGACA
AAAGTGACATGGTCTAATCTTCCAGAAAATGACAAAAATGGCAAGACTATTAAATATTTA
GTTAAAGAAGTAAATGCTCAAGGTGAAGACACAACACCAGAAGGATATACTAAAAAAGAA
AATGGTTTAGTGGTTACTAATACTGAAAAACCAATCGAAACAACATCAATTAGCGGTGAA
AAAGTATGGGACGACAAAGACAATCAAGATGGTAAGAGACCAGAAAAAGTCAGTGTGAAT
TTATTAGCTAACGGAGAGAAAGTAAAAGCGGTAGATGTGACATCTGAAACAAACTGGAAG
TACGAATTTAAAGACTTACCGAAGTATGATGAAGGAAAGAAAATAGAATATACAGTGACC
GAAGATCACGTAAAAGACTACACAACAGACATCAACGGTACAACAATAACGAACAAGTAT
ACACCAGGAGAGACATCGGCAACAGTAACAAAAAATTGGGATGACAATAATAACCAAGAC
GGAAAACGACCAACTGAAATTAAAGTTGAGTTATATCAAGATGGAAAAGCAACAGGAAAA
ACGGCAAAATTAAATGAATCTAATAACTGGACCCATACGTGGACAGGATTAGATGAAAAA
GCAAAAGGTCAACAAGTAAAATACACAGTCGAGGAATTAACAAAGGTCAAAGGTTATACA
ACACATGTGGATAACAATGATATGGGCAACTTGATTGTGACGAATAAATATACGCCAGAA
ACAACATCAATTAACGGTGAAAAAGTATGGGACGACAAAGACAATCAAGATGGTAAGAGA
CCAGAAAAAGTCAGTATAAATTTATTGGCTAATGGAGAGAAAGTAAAAACGTTAGACGTG
ACATCTGAAACAAACTGGAAGTACGAATTTAAAGACTTACCGAAGTATGATGAAGGAAAG
AAAATAGAATATACAGTGACCGAAGATCACGTAAAAGACTACACAACAGACATCAACGGT
ACAACAATAACGAACAAGTATACACCAGGAGAGACATCGGCAACAGTAACAAAAAATTGG
GATGACAATAATAACCAAGACGGAAAACGACCAACTGAAATTAAAGTTGAGTTATATCAA
GATGGAAAAGCAACAGGAAAAACGGCAACATTAAATGAATCTAATAACTGGACCCATACG
TGGGCAGGATTAGATGAAAAAGCAAAAGGTCAACAAGTAAAATACACAGTCGAGGAATTA
ACAAAAGTTAAAGGCTATACAACACATGTGGATAACAATGATATGGGTAACTTGATTGTG
ACGAATAAATATACGCCAGAAACAACATCAATTAGCGGTGAAAAAGTATGGGACGACAAA
GACAATCAAGATGGTAAGAGACCAGAAAAAGTCAGTGTGAATTTATTAGCTAACGGAGAG
AAAGTAAAAGCGGTAGATGTGACATCTGAAACAAACTGGAAGTACGAATTTAAAGACTTA
CCGAAGTATGATGAAGGAAAGAAAATAGAATATACAGTGACCGAAGATCACGTAAAAGAC
TACACAACAGACATCAACGGTACAACAATAACGAACAAGTATACACCAGGAGAGACATCG
GCAACAGTAACAAAAAATTGGGATGATAATAATAACCAAGACGGAAAACGACCAACTGAA
ATTAAAGTTGAGTTATATCAAGATGGAAAAGCAACAGGAAAAACGGCAACATTAAATGAA
TCTAATAACTGGACCCATACGTGGGCAGGATTAGATGAAAAAGCAAAAGGTCAACAAGTA
AAATACACAGTCGAGGAATTAACAAAAGTTAAAGGTTATACAACACATGTGGATAACAAT
GATATGGGTAACTTGATTGTGACGAATAAATATACGCCAGAAAAACCGAATAAACCAATC
TATCCTGAAAAACCAAAAGACAAAACACCACCAACTAAACCTGATCACTCTAATAAAGTT
AAACCAACTCCCCCAGATAAGCCATCAAAAGTGGATAAGGATGATCAACCTAAAGATAAT
AAAACCAAACCTGAAAATCCTCTAAAAGAATTACCAAAAACTGGTATGAAGATTATAACT
TCATGGATTACATGGGTATTTATAGGTATATTGGGATTGTATTTAATTTTAAGAAAAAGA
TTTAACTCATAA
>(cna) collagen adhesin precursor [Staphylococcus aureus subsp. aureus MSSA476]
ATGAACAAGAACGTGTTGAAGTTTATGGTCTTTATAATGTTATTAAATATCATCACGCCT
TTATTTAATAAAAATGAAGCATTGGCAGCACGAGATATTTCATCAACGAATGTTACAGAT
TTAACTGTATCACCGACTAAGATAGAAGATGGTGGTAAAACGACAGTAAAAATGACATTC
GACGATAAAAGTGTAAAAATACAAAATGGTGACACGATTAAAGTGGCATGGCCGACAAGC
GGTACAGTAAAGATAGAGGGTTATAGTAAAACAGTACCATTAACTGTTAAAGGTGAACAG
GTGGGTCAAGCAGTTATTACACCAGACGGAGCAACAATTACATTCAATGATAAAGTAGAA
AAATTAAGTGATGTTTCGGGATTTGCAGAATTTGAAGTACAAGGAAGAAATTTAACGCAA
ACAAATACTTCAGATGACAAAGTAGCTACGATAACATCTGGGAATAAATCAACGAATGTT
ACGGTTCATAAAAGTGAAGCGGGAACAAGTAGTGTTTTCTATTATAAAACGGGAGATATG
CTGCCAGAAGATACGACACATGTACGATGGTTTTTAAATATTAATAATGAAAAAAGATAT
GTATCGAAAGATATTACTATAAAGGATCAGATTCAAGGTGGACAGCAGTTAGATTTAAGC
ACATTAAACATTAATGTGACAGGTACACATAGCAATTATTATAGTGGATCAAATGCAATT
ACTGATTTTGAAAAAGCTTTTCCAGGTTCTAAGATAACTGTTGATAATACGAAGAACACA
ATTGATGTAACAATTCCACAAGGCTATGGGTCATATAATAGTTTTTCAATTAACTACAAA
ACCAAAATTACGAATGAACAGCAAAAAGAGTTTGTTAATAATTCACAAGCTTGGTATCAA
GAGCATGGTAAGGAAGAAGTGAACGGGAAATCATTTAATCATACTGTGCACAATATTAAT
GCTAATGCCGGTATTGAAGGTACTGTAAAAGGTGAATTAAAAGTTTTAAAACAGGATAAA
GATACCAAGGCTCCTATAGCTAATGTAAAATTTAAACTTTCTAAAAAAGATGGATCAGTT
GTAAAGGACAATCAAAAAGAAATTGAGATTATAACAGATGCAAACGGTATTGCTAATATT
AAAGCGTTGCCTAGTGGAGACTATATTTTAAAAGAAATAGAGGCGCCAGCACCGTATACA
TTTGATAAGGATAAAGAATATCCGTTTACTATGAAAGATACAGATAATCAGGGATATTTT
ACGACTATTGAAAATGCAAAAGAGATAGAAAAAACAAAAGATGTATCTGCTCAAAAGGTT
TGGGAAGGCACTCAAAAAGTGAAACCAACGATTTATTTCAAGTTGTACAAACAAGATGAC
AATCAAAACACAACACCAGTAGACAAAGCAGAGATTAAAAAATTAGAAGATGGAACGACA
AAAGTGACATGGTCTAATCTTCCAGAAAATGACAAAAATGGCAAGACTATTAAATATTTA
GTTAAAGAAGTAAATGCTCAAGGTGAAGACACAACACCAGAAGGATATACTAAAAAAGAA
AATGGTTTAGTGGTTACTAATACTGAAAAACCAATCGAAACAACATCAATTAGCGGTGAA
AAAGTATGGGACGACAAAGACAATCAAGATGGTAAGAGACCAGAAAAAGTCAGTGTGAAT
TTATTGGCTAATGGAGAGAAAGTAAAAACGTTAGACGTGACATCTGAAACAAACTGGAAG
TACGAATTTAAAAACTTACCGAAGTATGATGAAGGAAAGAAAATAGAATATACAGTGACC
GAAGATCACGTAAAAGACTACACAACAGACATCAACGGTACGACAATAACGAACAAGTAT
ACACCAGGAGAGACATCGGCAACAGTAACAAAAAATTGGGATGACAATAATAACCAAGAC
GGAAAACGACCAACTGAAATTAAAGTTGAGTTATATCAAGATGGAAAAGCAACAGGAAAA
ACGGCAACATTAAATGAATCTAATAACTGGACCCATACGTGGGCAGGATTAGATGAAAAA
GCAAAAGGTCAACAAGTAAAATACACAGTCGAGGAATTAACAAAAGTTAAAGGCTATACA
ACACATGTGGATAACAATGATATGGGTAACTTGATTGTGACGAATAAATATACGCCAGAA
ACAACATCAATTAGCGGTGAAAAAGTATGGGACGACAAAGACAATCAAGATGGTAAGAGA
CCAGAAAAAGTCAGTGTGAATTTATTAGCTAACGGAGAGAAAGTAAAAGCGGTAGATGTG
ACATCTGAAACAAACTGGAAGTACGAATTTAAAGACTTACCGAAGTATGATGAAGGAAAG
AAAATAGAATATACAGTGACCGAAGATCACGTAAAAGACTACACAACAGACATCAACGGT
ACAACAATAACGAACAAGTATACACCAGGAGAGACATCGGCAACAGTAACAAAAAATTGG
GATGACAATAATAACCAAGACGGAAAACGACCAACTGAAATTAAAGTTGAGTTATATCAA
GATGGAAAAGCAACAGGAAAAACGGCAAAATTAAATGAATCTAATAACTGGACCCATACG
TGGACAGGATTAGATGAAAAAGCAAAAGGTCAACAAGTAAAATACACAGTCGAGGAATTA
ACAAAGGTCAAAGGTTATACAACACATGTGGATAACAATGATATGGGCAACTTGATTGTG
ACGAATAAATATACGCCAGAAACAACATCAATTAACGGTGAAAAAGTATGGGACGACAAA
GACAATCAAGATGGTAAGAGACCAGAAAAAGTCAGTATAAATTTATTGGCTAATGGAGAG
AAAGTAAAAACGTTAGACGTGACATCTGAAACAAACTGGAAGTACGAATTTAAAGACTTA
CCGAAGTATGATGAAGGAAAGAAAATAGAATATACAGTGACCGAAGATCACGTAAAAGAC
TACACAACAGACATCAACGGTACAACAATAACGAACAAGTATACACCAGGAGAGACATCG
GCAACAGTAACAAAAAATTGGGATGATAATAATAACCAAGACGGAAAACGACCAACTGAA
ATTAAAGTTGAGTTATATCAAGATGGAAAAGCAACAGGAAAAACGGCAACATTAAATGAA
TCTAATAACTGGACCCATACGTGGGCAGGATTAGATGAAAAAGCAAAAGGTCAACAAGTA
AAATACACAGTCGAGGAATTAACAAAAGTTAAAGGTTATACAACACATGTGGATAACAAT
GATATGGGTAACTTGATTGTGACGAATAAATATACGCCAGAAAAACCGAATAAACCAATC
TATCCTGAAAAACCAAAAGACAAAACACCACCAACTAAACCTGATCACTCTAATAAAGTT
AAACCAACTCCCCCAGATAAGCCATCAAAAGTGGATAAGGATGATCAACCTAAAGATAAT
AAAACCAAACCTGAAAATCCTCTAAAAGAATTACCAAAAACTGGTATGAAGATTATAACT
TCATGGATTACATGGGTATTTATAGGTATATTGGGATTGTATTTAATTTTAAGAAAAAGA
TTTAACTCATAA
>(cna) collagen adhesin [Clostridium perfringens str. 13]
GTGAGCAAAGCAAAAAGATTTAAATTAATCACAACAATCACACTAATTTTTACTTTTTTA
TTTACTAACATAAAGGTATTTGCAGTAGAAATAACTTCTACTGATGCAGAGAGCTATTTA
AATTATGATTCTCCAACTTGGGGGAAGGTTCTTCCAATAGGAAATCATAGGTATTATGTT
CCTGGAGATTTAACAACTTGTTATTGTTTAAATACAGGTGCATTAAATCCAACTGGTCAA
GACTATACAAAAGAAATGCAAGTTGATGCTGGTATAGAAACAATTCTTTATTGGGGATAT
CCAGCAAAGGATGGATCAGATTGGGGAATATCAGCAGATGAATATAGATATTGTACTCAA
TTAGCTATATGGGCTTATCAGAAGGAAGCTGGTTTAAGTAGGGGATTAGTTAGAGAAAGA
CTTCAAAGTGGTACTGTACCATTAAGTAAATTAAAACCAGTAATAGATTTTTTAGTTGAT
AAAGCTCATAATAAAGAAATGCCTACTTTTTTTGAAGTGTCACCAAATGATATAATTGCA
CATCAAGAAGGTGACTATTTTGTTAGTGAACCAATAAAAATAAAGTCTAACTATACTTTA
AGTGGTGTAAAGGTTACTATAAAAAGTGCAAGTAATCCTGAGTTAACAAAAGATATAGTC
ATAAAAGATATGGATGGAAATGTTAAAGATTCAGGATATAAGGCAAATGAAAGTTTTAGA
GTATATATTCCTTCAAATGCAGAAACAGGAGATTTAAAGGTAAGTGTAAAAGCAAAGGTT
GATATACCAGCAATGTTAGGATATATGACTCCTGAACAAGGTATACAAGATATGGCTGTT
TCATCTTTAGATACTCATTCTATGGATAAAGATAATATAAAAGTTTCTTGGACTGGATTA
AATGGAGCAGTACAAGTTATTAAAAAAGGTGATGATGGTAAACTTTTAACAGGTGCTAAA
TTTGTTCTTAAAAATGCTAATGATGAAAATGTTGCAGAAGCAACTTCACAAGATGGTAAA
GCAGTATTTAATGATATTAAACCAGCAGAATACACTATACATGAAGTTGAAGCTCCACAA
GGCTATTTAGTTACTAATCCAGTTAATGTTACTGTAAAACCGAATAAGGTTTCTATAGCT
GAAATGACTGATACTCAAATTAAAGGTAAAATTCAAGTTCTTAAAGTTGATGAAGAAACA
AATACTCCATTACAAGGAGCTGAATTTGAAATAACTCAAGATGGTAAGCATATTGAAACT
ATAACTACTGGAGAAAATGGTATTGCTACAAGTAGCTTACTTCCTTTTGGAAACTATTTA
GTTAAGGAAATTAAAGCTCCATCTAAATATGTTTTAAACGGAGAAGAACATCCAGTTACT
ATTTCAGAAAATGGTAAGACTATTGAAATAACTCATACAAACAAAATTATAAAAGGTAAA
GTAGCAGTTAAGAAAACAGATAGTGAAATATCTGATTTAAATTTAGAAGGTGCTGAATTT
ACTATTTATGATAATAACAAAAATATAGTAGCAACTATAACTACAAATAAAGACGGCTAT
GCTGAAAGCGAACCTTTAAATTATGGAACTTACACTATGCAAGAAACTAAAGCCCCTAAA
GGATATTTATTAAGTAATAAAGTATGGGATATAAATATAAATGAAAATGATAAAACTTAT
ACTTTTGATGTTAGTAATGATGTTATAAAGGGAAAATTACAAATAGTTAAGGTTGATAGT
GAAAATGAAGAAAAACCAGTTGAAGGTGCTGGATTTGATGTTATAGCAGTTAATGTTAAT
GGTATCAAAGAAGGAACTGTTGTAGATCATGTTGTTACAGATAAAAATGGATTTGCTTAT
ACTAAAGACCTTAGATATGGAGATTATAAGTTCCATGAAACAGATACTCCAAAAGGATAC
TGGAAGTCTGATAAAGAGTATTCATTCAATATAGCTGAAAATGGAAAAACTTATGTTAAA
TACATTAAGAACTCTCCTATACAAGCCAAAGTTAGAGTTATAAAGGTTGATTCTAAAGAT
GGAAAGCCATTAAAAGGAGTTAAGTTTCAAATAAGAAATGCTGACACTAAAAAGTTGGTA
GAGTTTACAAACTTCATAGGTATAATTCCAATGAAAACTACAACTTTAGAAACTAATAAA
AACGGTGAATTAGTAACTCCACAAAATTTAGCTTATGGAAATTATCTTCTTGAAGAAGTT
GAACCATTAGAAGGATATATTAAAGTTAATCCTATACCTTTTAAAATAGATGAAAACTCA
GTTTTAGAAGAAATAAAAGATTTAGGTACTATTTATACTCAAAAGGTATCTAATGACCGT
ATAACAGCGAATATGGAGCTTTTAAAGTTAGATAAAGAAACTAATAAACCTTTAGAAAAC
ATTGAATTTAAAGTTACTGCATTAGATGGCTTTATGAAGGGGAAAACTTGGAACTTAAAG
AGTGATGATAAAGGATTAGTTAGTTTAAAAGGCTTAGAATATGGTGATTACCGTGTAGAC
GAAGTTAAAACTTTATGGAATTACGTACTAAATAAAGAGCCTATATTCTTTAGTGTTAAA
GAAAATGGAAAAACTATTAAACTTCAAATGACCAATAAAAAGATAAGGGGTTCTGTAGAG
TTATTTAAGTTCGATAAAGATACTAATAGACCACTAGAAGGAGTTAAGTTTGACTTATTA
AATGGTGATAAAAAAGTAGGAACTTATACTACAGATAATACTGGTAAGATAACAGTTAAT
AATTTAGAAGCTGGTAACTACACTTGGGTAGAAGTAGAAGCAATAGATCATTACAACAAA
GTTGATAAAAAATATGACTTTAATATTTATAAAGATGGACAATTAGAAAAAATAGATGTT
GCCAATACAGTAAAAACTGGAGAATTAGACTTTAGTAAGACAGATGTTACTACTGGAGAT
TCTATAGATGGTGCTAAGGTTAAAATTACAGGATTAGAACCACAAAACAAGCATATAAAC
ATAGAGTTTACTTCTTCTAAAGAAGGTAACAAATTCACACTTCCTGAAGGGAAATACACA
TTTGAAGAAACATTAGCTCCTGAAGGATATAGAATAAATAAAGAAGTTGGAACATTTGAA
ATAAAAGATGGACAAATCACAAAGGCTAATCTTAAAGATGAAAGAAAGCAAGGTGATTTA
ATCTTTACTAAGACAGATGTTACAACTGGTAAAGTTATTGAAGGTGCTAAGATAAAAATA
ACTTGCACCGAAGGTTTATCAAAAGGAAAAGTAATAGATTTTACTTCTTCAAAAGATGGA
AATAAATTTACTTTAGATGAAGGAAAGTACACATTTGAAGAAACTTCAGCTCCTAATGGA
TATAGAATAAATAAAGAAGTTGGAACATTTGAAATAAAAGACGGAGAAATCACAAAGGCT
AATCTTAAAGATGAAAGAAAACAAGGTGATTTAGAGTTCACTAAGACAGATGTTACTGAT
GGTAGAATAATTGAGGGGGCTAAGATAAAAATAATTTGTGTAGAAGGCTTATCAAAAGGA
AAAGTAATAGAGTTTACTTCTTTCAAAGATGGAAATAAATTTACTTTAGACGAAGGAAAA
TACACATTTGAAGAAATTTCAGCTCCTAATGGATATGAAATAAATAAAGAAGTTGGAACA
TTTGAAATAAAAGACGGAGAAATCACAAAAGCTAATCTTAAAGATGAAAGAACAACTGGA
GTTTTAGAGTTTACTAAAACAGATGTTGCTACTGGAGAAGTTTTAGAAGGAGCTAAGATA
AAAATAGAGTGCCTTGAAGGATTGGATCAAGGGAAAGTAATAGAGTTTACTTCTAGCAAA
GAAGGTAATAAATTTACTCTTGCAAAAGGTAAGTATAGAATTTCTGAAACTAAAGCTCCT
GAAGGATATGAATTAACAACTGAAACTGGTGAGTTTGAAATAACTAATCAAGGAGATATA
ATTACATGCAATCTTACAAATAAAAAGATTGAAATTGTTAAAACTGGAAGTAGATTTGAT
ATAAATTCATTAATTCCTTTAGGTATTCTTTTAGTTGCTGGAGGTATTGGTGGATTATTT
TTCACTAAGAAGAGAAAATTATCATAA
>(Cna B-type) domain-containing protein [Cne SEQ_0935 (VF1073) - Adherence (VFC0001)] [Streptococcus equi subsp. equi 4047]
TTGAAACAACTGACAAAGATCGTTAGTGTGGTCTTGTTGCTGGTCTTTACCCTTAGTGCT
AGCCTGCACAAGGTTCGGGCAACTAATCTTAGTGACAACATCACATCATTGACGGTTGCT
TCTTCATCACTCCGAGATGGAGAGAGAACGACGGTAAAGGTTGCGTTTGATGACAAAAAA
CAGAAAATCAAGGCAGGGGATACGATAGAGGTCACCTGGCCTACAAGTGGTAATGTCTAC
ATTCAGGGCTTTAATAAAACCATACCGCTTAATATTAGAGGGGTAGATGTTGGTACCTTG
GAGGTCACGCTAGACAAGGCTGTTTTCACATTCAATCAAAATATTGAAACAATGCATGAT
GTCTCTGGTTGGGGAGAGTTTGATATTACTGTTAGAAATGTGACACAAACCACCGCTGAA
ACATCAGGAACGACCACAGTAAAGGTAGGCAATCGCACTGCTACTATCACTGTTACTAAG
CCTGAGGCAGGCACTGGTACCAGCTCATTTTATTATAAGACTGGTGATATGCAGCCCAAT
GATACTGAGCGTGTGAGATGGTTCCTGCTGATTAACAACAACAAGGAATGGGTGGCCAAT
ACTGTTACAGTCGAAGACGATATTCAAGGTGGTCAAACCTTGGATATGAGCAGCTTTGAC
ATCACCGTATCTGGTTATCGTAACGAGCGCTTCGTTGGGGAAAACGCTCTGACAGAGTTT
CATACAACATTTCCAAATTCTGTCATTACGGCAACAGATAATCACATTAGTGTGCGGTTA
GATCAATATGATGCCTCACAAAACACTGTCAACATTGCTTATAAGACAAAGATAACGGAC
TTTGACCAAAAAGAATTTGCCAACAACAGTAAAATCTGGTACCAGATTTTATACAAGGAT
CAGGTATCGGGTCAAGAGTCAAACCACCAAGTAGCCAATATCAATGCTAACGGCGGGGTT
GATGGCAGTCGCTATACCAGCTTTACTGTCAAGAAAATTTGGAATGACAAGGAAAATCAA
GACGGTAAGCGTCCAAAGACTATTACTGTTCAGCTTTACGCCAATGATCAGAAAGTTAAT
GATAAGACCATTGAATTGAGTGATACTAATAGCTGGCAAGCAAGTTTTGGTAAGCTGGAT
AAGTATGACAGTCAGAACCAAAAAATTACCTACAGTGTCAAGGAAGTGATGGTTCCTGTT
GGCTACCAATCGCAGGTTGAGGGGGATAGTGGAGTAGGATTTACCATTACCAACACCTAT
ACACCAGAGGTCATTAGCATTACCGGTCAAAAAACTTGGGACGACAGGGAAAACCAAGAC
GGTAAACGTCCTAAGGAGATTACGGTTCGTTTATTGGCAAATGACGCTGCAACTGACAAG
GTAGCAACTGCTTCAGAGCAAACCGGCTGGAAGTATACATTTACCAATCTACCGAAATAC
AAAGATGGTAAACAGATCACCTACACGATCCAAGAGGACCCTGTGGCAGATTACACCACA
ACCATTCAGGGATTTGATATTACCAATCATCATGAGGTAGCCTTGACCAGCCTAAAGGTC
ATCAAGGTTTGGAATGATAAGGACGATTATTACCATAAACGTCCCAAGGAGATTACCATT
TTGCTAAAGGCAGATGGCAAGGTGATTCGTGAACATCAGATGACACCGGATCAGCAAGGA
AAATGGGAATACACCTTTGACCAGCTGCCGGTCTATCAGACAGGCAAGAAAATCAGCTAC
AGCATTGAGGAAAAACAGGTTGCTGGCTATCAAGCCCCTGTCTATGAGGTTGATGAAGGC
TTGAAGCAGGTCACTGTAACCAACACCCTTAACCCAAGCTACAAGCTGCCTGACACCGGA
GGACAAGGAGTGAAATGGTACCTGTTAATCGGTGGCGGTTTTATCATCGTCGCAATCCTT
>(cna) collagen adhesin precursor [CNA (VF0005) - Adherence (VFC0001)] [Staphylococcus aureus subsp. aureus MRSA252]
ATGAACAAAAATGTGTTGAAGTTTATGGTCTTTATAATGTTATTAAATATCATCACACCT
TTATTTAATAAAAATGAAGCATTTGCAGCACGAGATATTTCATCAACGAATGTTACAGAT
TTAACTGTATCACCGTCTAAGATAGAAGATGGTGGTAAAACGACAGTAAAAATGACGTTC
GACGATAAAAATGGAAAAATACAAAATGGTGACACGATTAAAGTGGCATGGCCGACAAGT
GGTACAGTAAAGATAGAGGGTTATAGCAAAACAGTATCATTAACTGTTAAAGGTGAACAG
GTGGGTCAAGCAGTTATTACGCCAGACGGAGCAACAATTACATTCAATGATAAAGTAGAA
AAATTAAGTGATGTTTCGGGATTTGCAGAATTTGAAGTACAAGGAAGAAATTTAACGCAA
ACAAATACTTCAGATGACAAAGTAGCTACGATAACATCTGGGAATAAATCAACGAATGTT
ACGGTTCATAAAAGTGAAGCGGGAACAAGTAGTGTTTTCTATTATAAAACGGGAGATATG
CTGCCAGAAGATACGACACATGTACGATGGTTTTTAAATATTAATAATGAAAAAAGATAT
GTATCGAAAGATATTACTATAAAGGATCAGATTCAAGGTGGACAGCAGTTAGATTTAAGC
ACATTAAACATTAATGTGACAGGTACACATAGCAATTATTATAGTGGACCAAATGCAATT
ACTGATTTTGAAAAAGCCTTTCCAGGTTCTAAAATAACTGTTGATAATACGAAGAACACA
ATTGATGTAACAATTCCACAAGGCTATGGGTCACTTAATAGTTTTTCAATTAACTACAAA
ACCAAAATTACGAATGAACAGCAAAAAGAGTTTGTTAATAATTCACAAGCTTGGTATCAA
GAGCATGGTAAGGAAGAAGTGAACGGGAAAGCATTTAATCATACTGTGCATAATATTAAT
GCTAATGCCGGTATTGAAGGTACTGTAAAAGGTGAATTAAAAGTTTTAAAACAGGATAAA
GATACCAAGGCTCCTATAGCTAATGTAAAATTTAAACTTTCTAAAAAAGATGGATCAGTT
GTAAAGGACAATCAAAAAGAAATTGAGATTAAAACAGATGCAAACGGTATTGCTAATATT
AAAGCGTTGCCTAGCGGAGACTATATTTTAAAAGAAATAGAGGCGCCAGCACCGTATACA
TTTGATAAGGATAAAGAATATCCGTTTACTATGAAAGATACAGATAATCAGGGATATTTT
ACGACTATTGAAAATGCAAAAGAGATAGAAAAAACAAAAGATGTTTCTGCTCAAAAGGTT
TGGGAAGGCACTCAAAAAGTGAAACCAACGATTTATTTCAAGTTGTACAAACAAGATGAC
AATCAAAACACAACACCAGTAGACAAAGCAGAAATTAAAAAATTAGAAGATGGAACGACA
AAAGTGACATGGTCTAATCTTCCGGAAAATGACAAAAATGGCAAGACTATTAAATATTTA
GTTAAAGAAGTAAATGCTCAAGGTAAAGATACAACACCAGAAGGATATACTAAAAAAGAA
GATGGTTTAGTGGTTACTAATACTGAAAAACCAATCGAAACAACATCAATTAGTGGTGAA
AAAGTATGGGACGACAAAGACAATCAAGATGGTAAGAGACCAGAAAAAGTCAGTGTAAAT
TTATTGGCTAATGGAGAGAAAGTAGAAACGGTAGATGTAACATCTGAAACAAACTGGAAG
TACAAATTTAAAGACTTACCGAAGTATGATGAAGGAAAGAAAATAGAATATACAGTGACC
GAAGATCACGTAAAAGACTACACAACAGACATCAACGGTACGACAATAACGAACAAGTAT
ACACCAGGAGAGACATCGGCAACAGTAACGAAAAATTGGGATGACAATAATAACCAAGAC
GGAAAACGACCAACTGAAATCAAAGTTGAGTTATATCAAGATGGAAAAGCAACAGGAAAA
ACGGCAACATTAAATGAATCTAATAACTGGACACATACGTGGACAGGATTAGATGAAAAA
GCAAAAGGTCAACAAGTAAAATACACAGTCGAGGAATTAACAAAGGTCAAAGGTTATACA
ACACATGTGGATAACAATGATATGGGTAACTTGATTGTGACGAATAAATATACGCCAGAA
ACAACATCAATTAGCGGTGAAAAAGTATGGGACGACAAAGACAATCAAGATGGTAAGAGA
CCAGAAAAAGTCAGTGTGAATTTATTGGCTAACGGAGAGAAAGTAAAAACGTTAGACGTG
ACATCTGAAACAAACTGGAAGTACGAATTTAAAGACTTACCGAAGTATGATGAAGGAAAG
AAAATAGAATATACAGTGACCGAAGATCACGTAAAAGACTACACAACAGACATCAACGGT
ACGACAATAACGAACAAGTATACACCAGGAGAGACATCGGCAACAGTAACAAAAAATTGG
GATGACAATAATAACCAAGACGGAAAACGACCAACTGAAATCAAAGTTGAGTTATATCAA
GATGGAAAAGCAACAGTAAAAACGGCAACATTAAATGAATCTAATAACTGGACCCATACG
TGGACAGGATTAGATGAAAAAGCAAAAGGTCAACAAGTAAAATACACAGTCGAGGAATTA
ACAAAAGTTAAAGGCTATACAACACATGTGGATAACAATGATATGGGCAACTTGATTGTG
ACGAATAAATATACGCCAGAAACAACATCAATTAGTGGTGAAAAAGTATGGGACGACAAA
GACAATCAAGATGGTAAGAGACCAGAAAAAGTCAGTGTGAATTTATTGGCTAACGGAGAG
AAAGTAAAAACGTTAGACGTGACATCTGAAACAAACTGGAAGTACGAATTTAAAAACTTA
CCGAAGTATGATGAAGGAAAGAAAATAGAATATACAGTGACCGAAGATCACGTAAAAGAC
TACACAACAGACATCAACGGTACGACAATAACGAACAAGTATACACCAGGAGAGACATCG
GCAACAGTAACAAAAAATTGGGATGACAATAATAACCAAGACGGAAAACGACCAACTGAA
ATCAAAGTTGAGTTATATCAAGATGGAAAAGCAACAGGAAAAACAGCAACATTAAATGAA
TCTAATAACTGGACACATACGTGGACAGGATTAGATGAAAAAGCAAAAGGTCAACAAGTA
AAATACACAGTCGAGGAATTAACAAAAGTTAATGGCTATACAACGCATGTGGATAACAAT
GATATGGGCAACTTGATTGTGACGAATAAATATACGCCAGAAAAACCGAATAAACCAATC
TATCCTGAAAAACCAAAAGACAAAACACCACCAACTAAACCTGATCATTCTAATAAAGTT
AAACCAACTCCCCCAGATAAGCCATCAAAAGTGGATAAGGATGATCAACCTAAAGATAAT
AAAACCAAACCTGAAAATCCTCTAAAAGAATTACCAAAAACTGGTATGAAGATTATAACT
TCATGGATTACATGGGTATTTATAGGTATATTGGGATTGTATTTAATTTTAAGAAAAAGA
TTTAACTCATAA
>(clfA) Clumping factor A, fibrinogen-binding protein [Staphylococcus aureus subsp. aureus MW2]
ATGAATATGAAGAAAAAAGAAAAACACGCAATTCGGAAAAAATCGATTGGCGTGGCTTCA
GTGCTTGTAGGTACGTTAATCGGTTTTGGACTACTCAGCAGTAAAGAAGCAGATGCAAGT
GAAAATAGTGTTACGCAATCTGATAGCGCAAGTAACGAAAGCAAAAGTAATGATTCAAGT
AGCGTTAGTGCTGCACCTAAAACAGACGACACAAACGTGAGTGATACTAAAACATCGTCA
AACACTAATAATGGCGAAACGAGTGTGGCGCAAAATCCAGCACAACAGGAAACGACACAA
TCAGCATTAACAAATGCAACTACGGAAGAAACTCCGGTAACTGGTGAAGCTACTACGGCA
ACGAATCAAGCTAATACACCGGCAACAACTCAATCAAGCAATACAAATGCGGAGGAATTA
GTGAATCAAACAAGTAATGAAACGACTTCTAATGATACTAATACAGTATCATCTGTAAAT
TCACCTCAAAATTCTACAAATGCGGAAAATGTTTCAACAACGCAAGATACTTCAACTGAA
GCAACACCTTCAAACAATGAATCAGCTCCACAGAGTACAGATGCAAGTAATAAAGATGTA
GTTAATCAAGCGGTTAATACAAGTGCGCCTAGAATGAGAGCATTTAGTTTATCGGCAGTA
GCTGCAGATGCACCGGCAGCTGGCAAAGATATTACGAATCAGTTGACGAATGTGACAGTT
GGTATTGACTCTGGAGATACAGTTTATCCGCACCAAGCAGGCTATGTCAAACTGAATTAT
GGTTTTTCAGTGCCTAATTCTGCTGTTAAAGGTGACACATTCAAAATAACTGTACCTAAA
GAATTAAACTTAAATGGTGTAACTTCAACTGCTAAAGTGCCTCCAATTATGGCCGGAGAT
CAAGTATTGGCAAATGGTGTAATCGATAGTGATGGTAATGTTATTTATACATTTACAGAC
TATGTTGATACTAAAGAAAATGTAACAGCTAATATTACTATGCCAGCTTATATTGACCCT
GAAAATGTTACAAAGACAGGTAATGTAACATTGACAACTGGCATAGGTAGTACAACAGCA
AACAAAACAGTATTAGTAGATTATGAAAAATATGGTAAGTTTTATAACTTATCTATTAAA
GGTACAATTGACCAAATCGATAAAACAAATAATACGTATCGTCAGACAATTTATGTCAAT
CCAAGTGGAGATAATGTTATTGCGCCGGTTTTAACAGGTAATTTAAAACCAAATACGGAT
AGTAATGCATTAATAGATCAGCAAAATACAAGTATTAAAGTATATAAAGTAGATAATGCA
GCTGATTTATCTGAAAGTTACTTTGTGAATCCAGAAAACTTTGAGGATGTCACTAATAGT
GTGAATATTACATTCCCAAATCCAAATCAATATAAAGTAGAGTTTAATACGCCTGATGAT
CAAATTACAACACCGTATATTGTAGTTGTTAATGGTCATATTGATCCGAATAGCAAAGGT
GATTTAGCTTTACGTTCAACTTTATATGGATATGACTCAAGGTTTGTATGGAGATCTATG
TCATGGGACAACGAAGTAGCATTTAATAACGGATCAGGTTCTGGTGACGGTATCGATAAA
CCAGTTGTTCCTGAACAACCTGATGAGCCTGGTGAAATTGAACCAATTCCAGAGGATTCA
GATTCTGACCCAGGTTCAGATTCTGGCAGCGATTCTAATTCAGATAGCGGTTCAGATTCG
GGTAGTGATTCTACATCAGATAGTGGTTCAGATTCAGCGAGTGATTCAGATTCAGCGAGT
GATTCAGATTCAGCAAGTGATTCAGACTCAGCGAGTGATTCAGATTCAGCAAGCGATTCA
GATTCAGCGAGCGATTCAGATTCAGCGAGTGATTCAGATTCAGCGAGTGATTCAGATTCA
GCAAGCGATTCCGACTCAGACAATGACTCGGATTCAGATAGCGATTCTGACTCAGACAGT
GACTCAGATTCCGATAGCGATTCTGACTCAGACAGTGACTCAGATTCAGATAGCGATTCA
GATTCAGATAGCGATTCAGATTCCGACAGTGATTCCGACTCAGACAGCGATTCTGACTCC
GACAGTGATTCCGACTCAGACAGCGATTCAGATTCCGACAGTGATTCCGACTCAGATAGC
GATTCCGACTCAGATAGCGACTCAGATTCAGACAGCGATTCAGATTCAGACAGCGATTCA
GATTCAGATAGCGATTCAGATTCCAACAGTGACTCAGATTCCGACAGTGACTCGGATTCA
GATAGCGATTCAGATTCCGACAGTGACTCAGATTCCGACAGTGACTCAGACTCAGACAGT
GATTCGGATTCAGCGAGTGATTCGGATTCAGATAGTGATTCCGACTCCGACAGTGACTCG
GATTCAGATAGCGACTCAGACTCGGATAGCGACTCGGATTCAGATAGCGATTCGGACTCA
GATAGCGATTCAGAATCAGACAGCGATTCAGAATCAGACAGCGATTCAGATTCAGACAGC
GACTCAGATTCAGATAGTGACTCGGATTCAGCGAGTGATTCAGACTCAGGTAGTGACTCC
GATTCATCAAGTGATTCCGACTCAGAAAGTGATTCAAATAGCGATTCCGAGTCAGGTTCT
AACAATAATGTAGTTCCGCCTAATTCACCTAAAAATGGTACTAATGCTTCTAATAAAAAT
GAGGCTAAAGATAGTAAAGAACCATTACCAGATACAGGTTCTGAAGATGAAGCAAATACG
TCACTAATTTGGGGATTATTAGCATCAATAGGTTCATTACTACTTTTCAGAAGAAAAAAA
GAAAATAAAGATAAGAAATAA
>(clfB) Clumping factor B, adhesin [Staphylococcus aureus subsp. aureus MW2]
TTGAAAAAAAGAATTGATTATTTGTCGAATAAGCAGAATAAGTATTCGATTAGACGTTTT
ACAGTAGGTACCACATCAGTAATAGTAGGGGCAACTATACTATTTGGGATAGGCAATCAT
CAAGCACAAGCTTCAGAACAATCGAACGATACAACGCAATCTTCGAAAAATAATGCAAGT
GCAGATTCCGAAAAAAACAATATGATAGAAACACCTCAATTAAATACAACGGCTAATGAT
ACATCTGATATTAGTGCAAACACAAACAGTGCGAATGTAGATAGCACAGCAAAACCAATG
TCTACACAAACGAGCAATACCACTACAACAGAGCCAGCTTCAACAAATGAAACACCTCAA
CTGACGGCAATTAAAGATCAAGCAACTGCTGCAAAAATGCAAGATCAAACTGTTCCTCAA
GAAGCAAATTCTCAAGTAGATAATAAAACAACGAATGATGCTAATAGCATAGCGACAAAC
AGTGAGCTTAAAAATCCTCAAACATTAGATTTACCACAATCATCACCACAAACAATTTCC
AATGCGCAAGGAACTAGTAAACCAAGTGTTAGAACGAGAGCTGTACGTAGTCTTGCAGTT
GCTGAACCTGTAGTAAATGCTGCTGATGCTAAAGGTACAAATGTAAATGATAAAGTTACG
GCAAAAGATTTTCAATTAGAAAAGACTACATTTGACCCTAACCAAAGTGGTAATACTTTT
ATGGCGGCAAACTTTACAGTGACTGGACAAGTGAAATCAGGGGATTATTTTACAGCGAAG
TTACCAGATAGTGTAACTGGTAATGGAGACGTGGATTACTCTAATTCGAATAATACGATG
CCAATTGCAGATATAGTAAACGATAAAAATGAAGTTGTAGCAAAAGCGACATATGATATT
TTGACTAAGACATATACATTTGTCTTTACAGATTATGTAAATGATAAGCAAAATATTAAT
GGGAAATTTTCATTACCACTATTTACAGACAGAGCAAAGGCACCTAAATCAGGAACATAT
GATGCAAATATTAATATTGCGGATGAAATGTTTAATAATAAAATTACTTATAACTATAGT
TCGCCAATTGCAGGAATTGATAAGCCAAATGGCGCGAACATTTCTTCTCAAATTATTGGT
GTAGATACAGCTTCAGGTCAAAATACATACAAGCAAACGGTATTTGTTAACCCTAAGCAA
CGAGTTTTAGGTAATACGTGGGTGTATATTAAAGGTTACCAAGATAAAATCGAAGAAAGT
AGCGGTAAAGTAAGTGCTACAGATACAAAACTGAGAATTTTTGAAGTGAATGATACATCT
AAATTATCAGATAGCTACTATGCAGACCCAAATGACTCTAATCTTAAAGAAGTAACTGAT
CAATTTAAGGATAAAATCACTTATAAATACCAAAATGTAGCAAGTATTAATTTTGGTGAT
ATAAATAAAACGTATGTCGTTTTAGTCGAAGGTCATTATGATAAAACAGGTAAAAACTTG
AAAACGCAAGTCATTCAAGAAAATGTTGACCCAGCGACAGGTAAAGACTACAGTATTTTC
GGTTGGAATAATGAGAATGTTGTACGTTATGGTGGTGGAAGTGCTGATGGTGATTCAGCA
GTAAATCCGAAAGACCCAACTCCAGGGCCACCGGTTGACCCAGAACCAAGTCCAGACCCA
GAACCGGAACCAAGTCCAGACCCGGATCCGGAACCAACGCCAGATCCAGAACCAAGCCCA
GACCCGGATCCGGATTCGGATTCAGACAGCGACTCAGGTTCAGATAGCGATTCGGATTCA
GACAGCGATTCAGACTCAGACAGCGACTCAGGTTCAGATAGCGATTCGGATTCAGACAGC
GACTCAGAATCAGACAGTGAGTCAGATTCAGATAGCGATTCAGAATCAGATAGCGACTCA
GATTCAGATAGTGAGTCAGATTCAGACAGTGACTCGGACTCAGATAGCGATTCAGACTCA
GACAGCGATTCAGACTCAGACAGCGACTCAGATTCAGATAGCGACTCAGACTCAGACAGC
GATTCAGAATCAGATAGCGACTCAGATTCAGATAGTGAGTCAGATTCAGATAGTGACTCG
GACTCAGATAGCGATTCAGACTCAGACAGCGATTCAGACTCAGACAGCGACTCAGACTCA
GATAGCGACTCAGATTCAGATAGTGAGTCAGATTCAGACAGTGACTCAGACTCAGATAGC
GATTCAGACTCAGACAGCGATTCAGATTCAGACAGCGATTCAGACTCAGACAGCGACTCA
GACTCAGACAGCGACTCAGAATCAGATAGCGATTCAGACTCAGACAGCGATTCAGATTCA
GATAGCGACTCAGACTCAGACAGCGATTCAGATTCAGATAGCGACTCAGACTCAGACAGC
GACTCAGAATCAGATAGCGATTCAGACTCAGACAGCGATTCAGATTCAGACAGCGACTCA
GACTCGGATAGCGACTCGGATTCAGATAGTGACTCCGATTCAAGAGTTACACCACCAAAT
AATGAACAGAAAGCACCATCAAATCCTAAAGGTGAAGTAAACCATTCTAATAAGGTATCA
AAACAACACAAAACTGATGCTTTACCAGAAACAGGAGATAAGAGCGAAAACACAAATGCA
ACTTTATTTGGTGCAATGATGGCATTATTAGGATCATTACTATTGTTTAGAAAACGCAAG
CAAGATCATAAAGAAAAAGCGTAA
>(clfB) Clumping factor B, adhesin [Staphylococcus aureus subsp. aureus USA300_FPR3757]
TTGAAAAAAAGAATTGATTATTTGTCGAATAAGCAGAATAAGTATTCGATTAGACGTTTT
ACAGTAGGTACCACATCAGTAATAGTAGGGGCAACTATACTATTTGGGATAGGCAATCAT
CAAGCACAAGCTTCAGAACAATCGAACGATACAACGCAATCTTCGAAAAATAATGCAAGT
GCAGATTCCGAAAAAAACAATATGATAGAAACACCTCAATTAAATACAACGGCTAATGAT
ACATCTGATATTAGTGCAAACACAAACAGTGCGAATGTAGATAGCACAACAAAACCAATG
TCTACACAAACGAGCAATACCACTACAACAGAGCCAGCTTCAACAAATGAAACACCTCAA
CCGACGGCAATTAAAAATCAAGCAACTGCTGCAAAAATGCAAGATCAAACTGTTCCTCAA
GAAGCAAATTCTCAAGTAGATAATAAAACAACGAATGATGCTAATAGCATAGCAACAAAC
AGTGAGCTTAAAAATTCTCAAACATTAGATTTACCACAATCATCACCACAAACGATTTCC
AATGCGCAAGGAACTAGTAAACCAAGTGTTAGAACGAGAGCTGTACGTAGTTTAGCTGTT
GCTGAACCGGTAGTAAATGCTGCTGATGCTAAAGGTACAAATGTAAATGATAAAGTTACG
GCAAGTAATTTCAAGTTAGAAAAGACTACATTTGACCCTAATCAAAGTGGTAACACATTT
ATGGCGGCAAATTTTACAGTGACAGATAAAGTGAAATCAGGGGATTATTTTACAGCGAAG
TTACCAGATAGTTTAACTGGTAATGGAGACGTGGATTATTCTAATTCAAATAATACGATG
CCAATTGCAGACATTAAAAGTACGAATGGCGATGTTGTAGCTAAAGCAACATATGATATC
TTGACTAAGACGTATACATTTGTCTTTACAGATTATGTAAATAATAAAGAAAATATTAAC
GGACAATTTTCATTACCTTTATTTACAGACCGAGCAAAGGCACCTAAATCAGGAACATAT
GATGCGAATATTAATATTGCGGATGAAATGTTTAATAATAAAATTACTTATAACTATAGT
TCGCCAATTGCAGGAATTGATAAACCAAATGGCGCGAACATTTCTTCTCAAATTATTGGT
GTAGATACAGCTTCAGGTCAAAACACATACAAGCAAACAGTATTTGTTAACCCTAAGCAA
CGAGTTTTAGGTAATACGTGGGTGTATATTAAAGGCTACCAAGATAAAATCGAAGAAAGT
AGCGGTAAAGTAAGTGCTACAGATACAAAACTGAGAATTTTTGAAGTGAATGATATATCT
AAATTATCAGATAGCTACTATGCAGATCCAAATGACTCTAACCTTAAAGAAGTAACAGAC
CAATTTAAAAATAGAATCTATTATGAGCATCCAAATGTAGCTAGTATTAAATTTGGTGAT
ATTACTAAAACATATGTAGTATTAGTAGAAGGGCATTACGACAATACAGGTAAGAACTTA
AAAACTCAGGTTATTCAAGAAAATGTTGATCCTGTAACAAATAGAGACTACAGTATTTTC
GGTTGGAATAATGAGAATGTTGTACGTTATGGTGGTGGAAGTGCTGATGGTGATTCAGCA
GTAAATCCGAAAGACCCAACTCCAGGGCCGCCGGTTGACCCAGAACCAAGTCCAGACCCA
GAACCGGAACCAAGCCCAGACCCGGATCCGGATTCGGATTCAGACAGTGACTCAGGCTCA
GACAGCGACTCAGGTTCAGATAGCGACTCAGAATCAGATAGCGATTCGGATTCAGACAGT
GATTCAGATTCAGACAGCGACTCAGAATCAGATAGCGATTCAGAATCAGATAGCGACTCA
GATTCAGATAGCGATTCAGATTCAGATAGCGATTCAGATTCAGATAGCGATTCGGATTCA
GACAGTGATTCAGATTCAGACAGCGACTCAGAATCAGATAGCGACTCAGAATCAGATAGT
GAGTCAGATTCAGACAGTGACTCGGACTCAGACAGTGATTCAGACTCAGATAGCGATTCA
GACTCAGATAGCGATTCAGACTCAGACAGCGATTCAGATTCAGACAGCGACTCAGATTCA
GACAGCGACTCAGACTCAGACAGCGACTCAGATTCAGATAGCGATTCAGACTCAGACAGC
GACTCAGACTCAGACAGCGACTCAGACTCAGATAGCGACTCAGATTCAGATAGCGATTCA
GACTCAGACAGCGACTCAGATTCAGATAGCGATTCGGACTCAGACAGCGATTCAGATTCA
GACAGCGACTCAGACTCGGATAGCGATTCAGATTCAGATAGCGATTCGGATTCAGACAGT
GATTCAGATTCAGACAGCGACTCAGACTCGGATAGCGACTCAGACTCAGACAGCGATTCA
GACTCAGATAGCGACTCAGACTCGGATAGCGACTCGGATTCAGATAGCGACTCAGACTCA
GATAGTGACTCCGATTCAAGAGTTACACCACCAAATAATGAACAGAAAGCACCATCAAAT
CCTAAAGGTGAAGTAAACCATTCTAATAAGGTATCAAAACAACACAAAACTGATGCTTTA
CCAGAAACAGGAGATAAGAGCGAAAACACAAATGCAACTTTATTTGGTGCAATGATGGCA
TTATTAGGATCATTACTATTGTTTAGAAAACGCAAGCAAGATCATAAAGAAAAAGCGTAA
>(clfB) Clumping factor B, adhesin [Staphylococcus aureus RF122]
TTGAAAAAAAGAATTGATTATTTGTCGAATAAGCAGAATAAGTATTCGATTAGACGTTTT
ACAGTAGGTACCACATCAGTAATAGTAGGGGCAACTATACTATTTGGGATAGGCAATCAT
CAAGCACAAGCTTCAGAACAATCGAACGATACAACGCAATCTTCGAAAAATAATGCAAGT
GCAGATTCCGAAAAAAACAATACGATAGAAACACCTCAATTAAATACAACGGCTAATGAT
ACATCTGATATTAGTGCAAACACAAACAGTGCGAATGTAGATAGCACAGCAAAACCAATG
TCTACACAAACGAGCAATACCACTACAACAGAGCCAGCTTCAACAAATGAAACACCTCAA
CCGACGGCAATTAAAGATCAAGCAACTGCTGCAAAAATGCAAGATCAAACTGTTCCTCAA
GAAGCAAATTCTCAAGTAGATAATAAAACAACGAATGATGCTAATAGCATAGCGACAAAC
AGCGAGCTTAAAAATCCTCAATCATTAGATTTACCACAATCATCACCACAAACGATTTCC
AATGCGCAAGGAACTAGTAAACCAAGTGTTAGAACGAGAGCTGTACGTAGTCTTGCAGTT
GCTGAACCTGTAGTAAATGCTGCTGATGCTAAAGGTACAAATGTAAATGATAAAGTTACG
GCAAAAGATTTTCAATTAGAAAAGACTACATTTGACCCTAACCAAAGTGGTAATACTTTT
ATGGCGGCAAACTTTACAGTGACTGGACAAGTGAAATCAGGGGATTATTTTACAGCGAAG
TTACCAGATAGTGTAACTGGTAATGGAGACGTGGATTACTCTAATTCAAATAATACGATG
CCAATTGCAGATATAGTAAACGATAAAAATGAAGTTGTAGCAAAAGCGACATATGATATT
TTGACTAAGACATATACATTTGTCTTTACAGATTATGTAAATGATAAGCAAAATATTAAT
GGGAAATTTTCATTACCATTATTTACAGACCGAGCAAAGGCACCTAAATCAGGAATATAT
GATGCGAATATTAATATTGCGGATGAAATGTTTAATAATAAAATTACTTATAACTATAGT
TCGCCAATTGCAGGAATTGATAAGCCAAATGGCGCGAACATTTCTTCTCAAATTATTGGT
GTAGATACAGCTTCAGGTCAAAATACATACAAGCAAACGGTATTTGTTAACCCTAAGCAA
CGAGTTTTAGGTAATACGTGGGTGTATATTAAAGGTTACCAAGATAAAATCGAAGAAAGT
AGCGGTAAAGTAAGTGCTACAGATACAAAACTGAGAATTTTTGAAGTGAATGATACATCT
AAATTATCAGATAGCTACTATGCGGACCCAAATGACTCTAACCTTAAAGAAGTGACTGGT
GAGTTTAATAATAGAATTTTTTATGAACATCCAAACGTAGCAAGTATTAATTTTGGTGAT
ATAAATAAAACGTATGTCGTTTTAGTTGAAGGTCACTATGATAATACTGGTAAAAACTTG
AAAACACAGGTTATTCAAGAAAATATTGACCCAGCGACAGGTAAAGACTACAGTATTTTC
GGATGGAATAATGAGAATGTTGTACGTTATGGTGGTGGAAGTGCTGATGGTGATTCAGCA
GTAAATCCGAAAGATCCAACTCCAGGGCCACCGGTTGACCCAGAGCCAGAACCGGAGCCA
ACGCCGGATCCAGAACCAAGTCCAGACCCGGATCCGGAACCAACGCCAGATCCAGAGCCA
AGCCCAGAACCAGATCCGGATTCGGATTCGGACAGTGACTCAGGCTCAGACAGCGACTCA
GGTTCAGACAGTGACTCGGACTCAGATAGCAACTCGGACTCAGACAGTGACTCGGACTCA
GATAGCGATTCAGACTCAGACAGCGACTCGAATTCAGACAGCGATTCGGATTCAGACAGC
GATTCTGATTCAGATAGTGACTCAGATTCAGACAGCGATTTAGACTCAGACAGTGAGTCA
GATTCAGACAGCGATTCGGACTCAGATAGCGATTCGGATTCAGACAGCGACTCAGATTCA
GACAGCGACTCAGATTCAGACAGCGATTCGGACTCAGACAGCGATTCGGATTCAGATAGC
GACTCAGATTCAGATAGTGACTCAGATTCAGACAGCGATTCAGATTCAGACAGCGACTCA
GATTCAGATAGTGATTCAGACTCAGATAGTGACTCAGATTCAGACAGCGATTCGGATTCA
GACAGTGAGTCAGATTCAGACAGCGACTCGGACTCAGATAGCGATTCGGATTCAGATAGC
GATTCAGACTCAGACAGTGAGTCAGATTCAGATAGTGATTCAGACTCAGACATCGATTCG
GATTCAGATAGCGACTCCGATTCAAGAGTTACACCACCAAATAATGAACAGAAAGCACCA
TCAAATCCTAAAGGTGAAGTAAACCATTCTAATAAGGTATCAAAACAACACAAAACTGAT
GCTTTACCAGAAACAGGAGATAAGAGCGAAAACACAAATGCAACTTTATTTGGTGCAATG
ATGGCATTATTAGGATCATTACTATTGTTTAGAAAACGCAAGCAAGATCATAAAGAAAAA
GCGTAA
>(clfB) Clumping factor B, adhesin [Staphylococcus aureus subsp. aureus NCTC 8325]
TTGAAAAAAAGAATTGATTATTTGTCGAATAAGCAGAATAAGTATTCGATTAGACGTTTT
ACAGTAGGTACCACATCAGTAATAGTAGGGGCAACTATACTATTTGGGATAGGCAATCAT
CAAGCACAAGCTTCAGAACAATCGAACGATACAACGCAATCTTCGAAAAATAATGCAAGT
GCAGATTCCGAAAAAAACAATATGATAGAAACACCTCAATTAAATACAACGGCTAATGAT
ACATCTGATATTAGTGCAAACACAAACAGTGCGAATGTAGATAGCACAACAAAACCAATG
TCTACACAAACGAGCAATACCACTACAACAGAGCCAGCTTCAACAAATGAAACACCTCAA
CCGACGGCAATTAAAAATCAAGCAACTGCTGCAAAAATGCAAGATCAAACTGTTCCTCAA
GAAGCAAATTCTCAAGTAGATAATAAAACAACGAATGATGCTAATAGCATAGCAACAAAC
AGTGAGCTTAAAAATTCTCAAACATTAGATTTACCACAATCATCACCACAAACGATTTCC
AATGCGCAAGGAACTAGTAAACCAAGTGTTAGAACGAGAGCTGTACGTAGTTTAGCTGTT
GCTGAACCGGTAGTAAATGCTGCTGATGCTAAAGGTACAAATGTAAATGATAAAGTTACG
GCAAGTAATTTCAAGTTAGAAAAGACTACATTTGACCCTAATCAAAGTGGTAACACATTT
ATGGCGGCAAATTTTACAGTGACAGATAAAGTGAAATCAGGGGATTATTTTACAGCGAAG
TTACCAGATAGTTTAACTGGTAATGGAGACGTGGATTATTCTAATTCAAATAATACGATG
CCAATTGCAGACATTAAAAGTACGAATGGCGATGTTGTAGCTAAAGCAACATATGATATC
TTGACTAAGACGTATACATTTGTCTTTACAGATTATGTAAATAATAAAGAAAATATTAAC
GGACAATTTTCATTACCTTTATTTACAGACCGAGCAAAGGCACCTAAATCAGGAACATAT
GATGCGAATATTAATATTGCGGATGAAATGTTTAATAATAAAATTACTTATAACTATAGT
TCGCCAATTGCAGGAATTGATAAACCAAATGGCGCGAACATTTCTTCTCAAATTATTGGT
GTAGATACAGCTTCAGGTCAAAACACATACAAGCAAACAGTATTTGTTAACCCTAAGCAA
CGAGTTTTAGGTAATACGTGGGTGTATATTAAAGGCTACCAAGATAAAATCGAAGAAAGT
AGCGGTAAAGTAAGTGCTACAGATACAAAACTGAGAATTTTTGAAGTGAATGATACATCT
AAATTATCAGATAGCTACTATGCAGATCCAAATGACTCTAACCTTAAAGAAGTAACAGAC
CAATTTAAAAATAGAATCTATTATGAGCATCCAAATGTAGCTAGTATTAAATTTGGTGAT
ATTACTAAAACATATGTAGTATTAGTAGAAGGGCATTACGACAATACAGGTAAGAACTTA
AAAACTCAGGTTATTCAAGAAAATGTTGATCCTGTAACAAATAGAGACTACAGTATTTTC
GGTTGGAATAATGAGAATGTTGTACGTTATGGTGGTGGAAGTGCTGATGGTGATTCAGCA
GTAAATCCGAAAGACCCAACTCCAGGGCCGCCGGTTGACCCAGAACCAAGTCCAGACCCA
GAACCAGAACCAACGCCAGATCCAGAACCAAGTCCAGACCCAGAACCGGAACCAAGCCCA
GACCCGGATCCGGATTCGGATTCAGACAGTGACTCAGGCTCAGACAGCGACTCAGGTTCA
GATAGCGACTCAGAATCAGATAGCGATTCGGATTCAGACAGTGATTCAGATTCAGACAGC
GACTCAGAATCAGATAGCGACTCAGAATCAGATAGTGAGTCAGATTCAGACAGTGACTCG
GACTCAGACAGTGATTCAGACTCAGATAGCGATTCAGACTCAGATAGCGATTCAGACTCA
GACAGCGATTCAGATTCAGACAGCGACTCAGATTCAGACAGCGACTCAGACTCAGATAGC
GACTCAGACTCAGACAGCGACTCAGATTCAGATAGCGATTCAGACTCAGACAGCGACTCA
GACTCAGACAGCGACTCAGACTCAGATAGCGACTCAGATTCAGATAGCGATTCAGACTCA
GACAGCGACTCAGATTCAGATAGCGATTCGGACTCAGACAGCGATTCAGATTCAGACAGC
GACTCAGACTCGGATAGCGATTCAGATTCAGATAGCGATTCGGATTCAGACAGTGATTCA
GATTCAGACAGCGACTCAGACTCGGATAGCGACTCAGACTCAGACAGCGATTCAGACTCA
GATAGCGACTCAGACTCGGATAGCGACTCGGATTCAGATAGCGACTCAGACTCAGATAGT
GACTCCGATTCAAGAGTTACACCACCAAATAATGAACAGAAAGCACCATCAAATCCTAAA
GGTGAAGTAAACCATTCTAATAAGGTATCAAAACAACACAAAACTGATGCTTTACCAGAA
ACAGGAGATAAGAGCGAAAACACAAATGCAACTTTATTTGGTGCAATGATGGCATTATTA
GGATCATTACTATTGTTTAGAAAACGCAAGCAAGATCATAAAGAAAAAGCGTAA
>(clfB) Clumping factor B, adhesin [Staphylococcus aureus subsp. aureus N315]
TTGAAAAAAAGAATTGATTATTTGTCGAATAAGCAGAATAAGTATTCGATTAGACGTTTT
ACAGTAGGTACCACATCAGTAATAGTAGGGGCAACTATACTATTTGGGATAGGCAATCAT
CAAGCACAAGCTTCAGAACAATCGAACGATACAACGCAATCTTCGAAAAATAATGCAAGT
GCAGATTCCGAAAAAAACAATATGATAGAAACACCTCAATTAAATACAACGGCTAATGAT
ACATCTGATATTAGTGCAAACACAAACAGTGCGAATGTAGATAGCACAACAAAACCAATG
TCTACACAAACGAGCAATACCACTACAACAGAGCCAGCTTCAACAAATGAAACACCTCAA
CCGACGGCAATTAAAAATCAAGCAACTGCTGCAAAAATGCAAGATCAAACTGTTCCTCAA
GAAGCAAATTCTCAAGTAGATAATAAAACAACGAATGATGCTAATAGCATAGCAACAAAC
AGTGAGCTTAAAAATTCTCAAACATTAGATTTACCACAATCATCACCACAAACGATTTCC
AATGCGCAAGGAACTAGTAAACCAAGTGTTAGAACGAGAGCTGTACGTAGTTTAGCTGTT
GCTGAACCGGTAGTAAATGCTGCTGATGCTAAAGGTACAAATGTAAATGATAAAGTTACG
GCAAGTAATTTCAAGTTAGAAAAGACTACATTTGACCCTAATCAAAGTGGTAACACATTT
ATGGCGGCAAATTTTACAGTGACAGATAAAGTGAAATCAGGGGATTATTTTACAGCGAAG
TTACCAGATAGTTTAACTGGTAATGGAGACGTGGATTATTCTAATTCAAATAATACGATG
CCAATTGCAGACATTAAAAGTACGAATGGCGATGTTGTAGCTAAAGCAACATATGATATC
TTGACTAAGACGTATACATTTGTCTTTACAGATTATGTAAATAATAAAGAAAATATTAAC
GGACAATTTTCATTACCTTTATTTACAGACCGAGCAAAGGCACCTAAATCAGGAACATAT
GATGCGAATATTAATATTGCGGATGAAATGTTTAATAATAAAATTACTTATAACTATAGT
TCGCCAATTGCAGGAATTGATAAACCAAATGGCGCGAACATTTCTTCTCAAATTATTGGT
GTAGATACAGCTTCAGGTCAAAACACATACAAGCAAACAGTATTTGTTAACCCTAAGCAA
CGAGTTTTAGGTAATACGTGGGTGTATATTAAAGGCTACCAAGATAAAATCGAAGAAAGT
AGCGGTAAAGTAAGTGCTACAGATACAAAACTGAGAATTTTTGAAGTGAATGATACATCT
AAATTATCAGATAGCTACTATGCAGATCCAAATGACTCTAACCTTAAAGAAGTAACAGAC
CAATTTAAAAATAGAATCTATTATGAGCATCCAAATGTAGCTAGTATTAAATTTGGTGAT
ATTACTAAAACATATGTAGTATTAGTAGAAGGGCATTACGACAATACAGGTAAGAACTTA
AAAACTCAGGTTATTCAAGAAAATGTTGATCCTGTAACAAATAGAGACTACAGTATTTTC
GGTTGGAATAATGAGAATGTTGTACGTTATGGTGGTGGAAGTGCTGATGGTGATTCAGCA
GTAAATCCGAAAGACCCAACTCCAGGGCCGCCGGTTGACCCAGAACCAAGTCCAGACCCA
GAACCAGAACCAACGCCAGATCCAGAACCAAGTCCAGACCCAGAACCGGAACCAAGCCCA
GACCCGGATCCGGATTCGGATTCAGACAGTGACTCAGGCTCAGACAGCGACTCAGGTTCA
GATAGCGACTCAGAATCAGATAGCGATTCGGATTCAGACAGTGATTCAGATTCAGACAGC
GACTCAGAATCAGATAGCGATTCAGAATCAGATAGCGACTCAGATTCAGATAGCGATTCA
GATTCAGATAGCGATTCAGAATCAGATAGCGATTCGGATTCAGACAGTGATTCAGATTCA
GACAGCGACTCAGAATCAGATAGCGACTCAGAATCAGATAGTGAGTCAGATTCAGACAGT
GACTCGGACTCAGACAGTGATTCAGACTCAGATAGCGATTCAGACTCAGATAGCGATTCA
GACTCAGACAGCGATTCAGATTCAGACAGCGACTCAGAATCAGACAGCGACTCAGACTCA
GATAGCGACTCAGACTCAGACAGCGACTCAGATTCAGATAGCGATTCAGACTCAGACAGC
GACTCAGACTCAGACAGCGACTCAGACTCAGATAGCGATTCAGACTCAGACAGCGACTCA
GATTCAGATAGCGATTCGGACTCAGACAGCGATTCAGATTCAGACAGCGACTCAGACTCG
GATAGCGATTCAGATTCAGACAGCGACTCAGACTCGGATAGCGACTCGGATTCAGATAGT
GACTCCGATTCAAGAGTTACACCACCAAATAATGAACAGAAAGCACCATCAAATCCTAAA
GGTGAAGTAAACCATTCTAATAAGGTATCAAAACAACACAAAACTGATGCTTTACCAGAA
ACAGGAGATAAGAGCGAAAACACAAATGCAACTTTATTTGGTGCAATGATGGCATTATTA
GGATCATTACTATTGTTTAGAAAACGCAAGCAAGATCATAAAGAAAAAGCGTAA
>(clfB) Clumping factor B, adhesin [Staphylococcus aureus subsp. aureus MSSA476]
TTGAAAAAAAGAATTGATTATTTGTCGAATAAGCAGAATAAGTATTCGATTAGACGTTTT
ACAGTAGGTACCACATCAGTAATAGTAGGGGCAACTATACTATTTGGGATAGGCAATCAT
CAAGCACAAGCTTCAGAACAATCGAACGATACAACGCAATCTTCGAAAAATAATGCAAGT
GCAGATTCCGAAAAAAACAATATGATAGAAACACCTCAATTAAATACAACGGCTAATGAT
ACATCTGATATTAGTGCAAACACAAACAGTGCGAATGTAGATAGCACAGCAAAACCAATG
TCTACACAAACGAGCAATACCACTACAACAGAGCCAGCTTCAACAAATGAAACACCTCAA
CTGACGGCAATTAAAGATCAAGCAACTGCTGCAAAAATGCAAGATCAAACTGTTCCTCAA
GAAGCAAATTCTCAAGTAGATAATAAAACAACGAATGATGCTAATAGCATAGCGACAAAC
AGTGAGCTTAAAAATCCTCAAACATTAGATTTACCACAATCATCACCACAAACAATTTCC
AATGCGCAAGGAACTAGTAAACCAAGTGTTAGAACGAGAGCTGTACGTAGTCTTGCAGTT
GCTGAACCTGTAGTAAATGCTGCTGATGCTAAAGGTACAAATGTAAATGATAAAGTTACG
GCAAAAGATTTTCAATTAGAAAAGACTACATTTGACCCTAACCAAAGTGGTAATACTTTT
ATGGCGGCAAACTTTACAGTGACTGGACAAGTGAAATCAGGGGATTATTTTACAGCGAAG
TTACCAGATAGTGTAACTGGTAATGGAGACGTGGATTACTCTAATTCGAATAATACGATG
CCAATTGCAGATATAGTAAACGATAAAAATGAAGTTGTAGCAAAAGCGACATATGATATT
TTGACTAAGACATATACATTTGTCTTTACAGATTATGTAAATGATAAGCAAAATATTAAT
GGGAAATTTTCATTACCACTATTTACAGACAGAGCAAAGGCACCTAAATCAGGAACATAT
GATGCAAATATTAATATTGCGGATGAAATGTTTAATAATAAAATTACTTATAACTATAGT
TCGCCAATTGCAGGAATTGATAAGCCAAATGGCGCGAACATTTCTTCTCAAATTATTGGT
GTAGATACAGCTTCAGGTCAAAATACATACAAGCAAACGGTATTTGTTAACCCTAAGCAA
CGAGTTTTAGGTAATACGTGGGTGTATATTAAAGGTTACCAAGATAAAATCGAAGAAAGT
AGCGGTAAAGTAAGTGCTACAGATACAAAACTGAGAATTTTTGAAGTGAATGATACATCT
AAATTATCAGATAGCTACTATGCAGACCCAAATGACTCTAATCTTAAAGAAGTAACTGAT
CAATTTAAGGATAAAATCACTTATAAATACCAAAATGTAGCAAGTATTAATTTTGGTGAT
ATAAATAAAACGTATGTCGTTTTAGTCGAAGGTCATTATGATAAAACAGGTAAAAACTTG
AAAACGCAAGTCATTCAAGAAAATGTTGACCCAGCGACAGGTAAAGACTACAGTATTTTC
GGTTGGAATAATGAGAATGTTGTACGTTATGGTGGTGGAAGTGCTGATGGTGATTCAGCA
GTAAATCCGAAAGACCCAACTCCAGGGCCACCGGTTGACCCAGAACCAAGTCCAGACCCA
GAACCGGAACCAAGTCCAGACCCGGATCCGGAACCAACGCCAGATCCAGAACCAAGCCCA
GACCCGGATCCGGATTCGGATTCAGACAGCGACTCAGGTTCAGATAGCGATTCGGATTCA
GACAGCGATTCAGACTCAGACAGCGACTCAGGTTCAGATAGCGATTCGGATTCAGACAGC
GACTCAGAATCAGACAGTGAGTCAGATTCAGATAGCGATTCAGAATCAGATAGCGACTCA
GATTCAGATAGTGAGTCAGATTCAGACAGTGACTCGGACTCAGATAGCGATTCAGACTCA
GACAGCGATTCAGACTCAGACAGCGACTCAGATTCAGATAGCGACTCAGACTCAGACAGC
GATTCAGAATCAGATAGCGACTCAGATTCAGATAGTGAGTCAGATTCAGATAGTGACTCG
GACTCAGATAGCGATTCAGACTCAGACAGCGATTCAGACTCAGACAGCGACTCAGACTCA
GATAGCGACTCAGATTCAGATAGTGAGTCAGATTCAGACAGTGACTCAGACTCAGATAGC
GATTCAGACTCAGACAGCGATTCAGATTCAGACAGCGATTCAGACTCAGACAGCGACTCA
GACTCAGACAGCGACTCAGAATCAGATAGCGATTCAGACTCAGACAGCGATTCAGATTCA
GATAGCGACTCAGACTCAGACAGCGATTCAGATAGCGACTCAGACTCAGACAGCGACTCA
GAATCAGATAGCGATTCAGACTCAGACAGCGATTCAGATTCAGACAGCGACTCAGACTCG
GATAGCGACTCGGATTCAGATAGTGACTCCGATTCAAGAGTTACACCACCAAATAATGAA
CAGAAAGCACCATCAAATCCTAAAGGTGAAGTAAACCATTCTAATAAGGTATCAAAACAA
CACAAAACTGATGCTTTACCAGAAACAGGAGATAAGAGCGAAAACACAAATGCAACTTTA
TTTGGTGCAATGATGGCATTATTAGGATCATTACTATTGTTTAGAAAACGCAAGCAAGAT
CATAAAGAAAAAGCGTAA
>(clfB) Clumping factor B, adhesin [Staphylococcus aureus subsp. aureus MRSA252]
TTGAAAAAAAGAATTGATTATTTGTCGAATAAGCAGAATAAGTATTCGATTAGACGTTTT
ACAGTAGGTACCACATCAGTAATAGTAGGGGCAACTATACTATTTGGGATAGGCAATCAT
CAAGCACAAGCTTCAGAACAATCGAACGATACAACGCAATCTTCGAAAAATAATGCAAGT
GCAGATTCCGAAAAAAACAATACGATAGAAACACCTCAATTAAATACAACGGCTAATGAT
ACATCTGATATTAGTGCAAACACAAACAGTGCGAATGTAGATAGCACAGCAAAAACAATG
TCTACACAAACGAGCAATACCACTACAACAGAGCCAGCTTCAACAAATGAAACACCTCAA
CCGACGGCAATTAAAGATCAAGCAACTGCTGCAAAAATGCAAGATCAAACTGTTCCTCAA
GAAGCAAATTCTCAAGTAGATAATAAAACAACGAATGATGCTAATAACATAGCAACAAAC
AGTGAGCTTAAAAATCCTCAAACATTAGATTTACCACAATCATCACCACAAACGATTTCC
AATGCGCAAGGAACTAGTAAACCAAGTGTTAGAACGAGAGCTGTACGTAGTCTTGCAGTT
GCTGAACCTGTAGTAAATGCTGCTGATGCTAAAGGTACAAATGTAAATGATAAAGTTACG
GCAAGTGATTTCAAGTTAGAAAAGACTGCATTTGACCCTAACCAAAGTGGTAACACATTT
ATGGCGGCAAATTTTAAAGTGACTGGACAAGTGAAATCAGGGGATTATTTTACAGCGAAG
TTACCAGATAGTGTAACTGGTAATGGAGACGTGGATTACTCTAATTCAAATAATACGATG
CCAATTGCAGACATTAAAAGTACGAATGGCGATGTTGTAGCTAAAGCAACATATGATATC
TTGACTAAGACGTATACATTTGTCTTTACAGATTATGTAAATGATAAAGAAAATATTAAC
GGACAATTTTCATTACCTTTATTTACAGACCGAGCAAAGGCACCTAAATCAGGAACATAT
GATGCAAATATTAATATTGCGGATGAAATGTTTGATAATAAAATTACTTATAACTATAGT
TCGCCAATTGCAGGAATTGATAAGCCAAATGGCGCGAACATTTCTTCTCAAATTATTGGT
GTAGATACAGCTTCAGGTCAAAACACATACAAGCAAACGGTATTTGTTAACCCTAAGCAA
CGAGTTTTAGGTAATACGTGGGTGTATATTAAAGGTTACCAAGATAAAATCGAAGAAAGT
AGCGGTAAAGTAAGTGCTACAGATACAAAACTGAGAATTTTTGAAGTGAATGATACATCT
AAATTATCAGATAGCTACTATGCAGACCCAAATGACTCTAACCTTAAAGAAGTGACTGGT
GAGTTTAAAGATAAAATTTCATACAAATACGATAACGTAGCAAGTATTAATTTTGGTGAT
ATAAATAAAACGTATGTTGTATTAGTGGAAGGTCACTATGATAATACTGGTAAAAACTTG
AAAACACAGGTTATTCAAGAAAATATTGACCCAGCGACAGGTAAAGACTACAGTATTTTC
GGTTGGAATAATGAGAATGTTGTACGTTATGGAGGCGGAAGTGCTGATGGTGATTCAGCA
GTAAATCCAGTTGATCCAACACCGGGACCACCAGTTGACCCAGAGCCAGAACCGGAGCCA
ACGCCGGATCCAGAGCCAAGTCCAGAGCCAGAACCGGAACCAACGCCAGATCCAGAGCCA
AGTCCAGAACCAGATCCGGATTCGGATTCAGATAGTGACTCAGGCTCAGACAGCGACTCA
GGTTCAGATAGCGATTCGGATTCAGATAGTGACTCAGACTCAGATAGTGACTCAAACTCA
GACAGTGAGTCAGATTCAGACAGTGACTCGGACTCAGATAGTGACTCAGATTCAGATAGC
GATTCAGATTCAGACAGCGATTCGGACTCAGACAGTGAGTCAGATTCAGATAGCGATTCG
GACTCAGACAGTGACTCGGACTCAGATAGTGACTCGGACTCAGATAGTGACTCAAACTCA
GATAGTGACTCAGATTCAGACAGCGATTCGGATTCAGATAGCGATTCAGATTCAGACAGC
GATTCAGAATCAGACAGCGATTCGGATTCAGACAGTGACTCGGATTCAGATAGCGACTCG
GATTCAGACAGCGATTCGGACTCAGACAGTGACTCCGATTCAGATAGCGATTCAGAATCA
GACAGTGAGTCAGATTCAGATAGCGATTCAGAATCAGACAGTGACTCAGACCCAGACAGT
GAGTCAGATTCAGACAGCGATTCAGACTCAGACAGCGATTCAGACTCAGACAGTGAGTCA
GATTCAGACAGTGAGTCAGATTCAGACAGCGATTCGGACTCAGATAGCGACTCCGATTCA
AGAGTTACACCACCAAATAATGAACAAAAAGCACCATCAAATCCTAAAGGTGAAGTAAAC
CATTCTAATAAGGCATCAAAACAACACCAAACTGATGCTTTACCAGAAACAGGAGATAAG
AGCGAAAACACAAATGCAACTTTATTTGATGCAATGGTGGCATTATTAGGATCATTACTA
TTGTTTAGAAAACGCAAGCAAGATCATAAAGAAAAAGCGTAA
>(clfB) Clumping factor B, adhesin [Staphylococcus aureus subsp. aureus COL]
TTGAAAAAAAGAATTGATTATTTGTCGAATAAGCAGAATAAGTATTCGATTAGACGTTTT
ACAGTAGGTACCACATCAGTAATAGTAGGGGCAACTATACTATTTGGGATAGGCAATCAT
CAAGCACAAGCTTCAGAACAATCGAACGATACAACGCAATCTTCGAAAAATAATGCAAGT
GCAGATTCCGAAAAAAACAATATGATAGAAACACCTCAATTAAATACAACGGCTAATGAT
ACATCTGATATTAGTGCAAACACAAACAGTGCGAATGTAGATAGCACAACAAAACCAATG
TCTACACAAACGAGCAATACCACTACAACAGAGCCAGCTTCAACAAATGAAACACCTCAA
CCGACGGCAATTAAAAATCAAGCAACTGCTGCAAAAATGCAAGATCAAACTGTTCCTCAA
GAAGCAAATTCTCAAGTAGATAATAAAACAACGAATGATGCTAATAGCATAGCAACAAAC
AGTGAGCTTAAAAATTCTCAAACATTAGATTTACCACAATCATCACCACAAACGATTTCC
AATGCGCAAGGAACTAGTAAACCAAGTGTTAGAACGAGAGCTGTACGTAGTTTAGCTGTT
GCTGAACCGGTAGTAAATGCTGCTGATGCTAAAGGTACAAATGTAAATGATAAAGTTACG
GCAAGTAATTTCAAGTTAGAAAAGACTACATTTGACCCTAATCAAAGTGGTAACACATTT
ATGGCGGCAAATTTTACAGTGACAGATAAAGTGAAATCAGGGGATTATTTTACAGCGAAG
TTACCAGATAGTTTAACTGGTAATGGAGACGTGGATTATTCTAATTCAAATAATACGATG
CCAATTGCAGACATTAAAAGTACGAATGGCGATGTTGTAGCTAAAGCAACATATGATATC
TTGACTAAGACGTATACATTTGTCTTTACAGATTATGTAAATAATAAAGAAAATATTAAC
GGACAATTTTCATTACCTTTATTTACAGACCGAGCAAAGGCACCTAAATCAGGAACATAT
GATGCGAATATTAATATTGCGGATGAAATGTTTAATAATAAAATTACTTATAACTATAGT
TCGCCAATTGCAGGAATTGATAAACCAAATGGCGCGAACATTTCTTCTCAAATTATTGGT
GTAGATACAGCTTCAGGTCAAAACACATACAAGCAAACAGTATTTGTTAACCCTAAGCAA
CGAGTTTTAGGTAATACGTGGGTGTATATTAAAGGCTACCAAGATAAAATCGAAGAAAGT
AGCGGTAAAGTAAGTGCTACAGATACAAAACTGAGAATTTTTGAAGTGAATGATACATCT
AAATTATCAGATAGCTACTATGCAGATCCAAATGACTCTAACCTTAAAGAAGTAACAGAC
CAATTTAAAAATAGAATCTATTATGAGCATCCAAATGTAGCTAGTATTAAATTTGGTGAT
ATTACTAAAACATATGTAGTATTAGTAGAAGGGCATTACGACAATACAGGTAAGAACTTA
AAAACTCAGGTTATTCAAGAAAATGTTGATCCTGTAACAAATAGAGACTACAGTATTTTC
GGTTGGAATAATGAGAATGTTGTACGTTATGGTGGTGGAAGTGCTGATGGTGATTCAGCA
GTAAATCCGAAAGACCCAACTCCAGGGCCGCCGGTTGACCCAGAACCAAGTCCAGACCCA
GAACCAGAACCAACGCCAGATCCAGAACCAAGTCCAGACCCAGAACCGGAACCAAGCCCA
GACCCGGATCCGGATTCGGATTCAGACAGTGACTCAGGCTCAGACAGCGACTCAGGTTCA
GATAGCGACTCAGAATCAGATAGCGATTCGGATTCAGACAGTGATTCAGATTCAGACAGC
GACTCAGAATCAGATAGCGATTCAGAATCAGATAGCGACTCAGATTCAGATAGCGATTCA
GATTCAGATAGCGATTCAGATTCAGATAGCGATTCGGATTCAGACAGTGATTCAGATTCA
GACAGCGACTCAGAATCAGATAGCGACTCAGAATCAGATAGTGAGTCAGATTCAGACAGT
GACTCGGACTCAGACAGTGATTCAGACTCAGATAGCGATTCAGACTCAGATAGCGATTCA
GATTCAGACAGCGACTCAGATTCAGACAGCGACTCAGACTCAGATAGCGACTCAGACTCA
GACAGCGACTCAGATTCAGATAGCGATTCAGACTCAGACAGCGACTCAGACTCAGACAGC
GACTCAGACTCAGATAGCGACTCAGATTCAGATAGCGATTCAGACTCAGACAGCGACTCA
GATTCAGATAGCGATTCGGACTCAGACAGCGATTCAGATTCAGACAGCGACTCAGACTCG
GATAGCGATTCAGATTCAGATAGCGATTCGGATTCAGACAGTGATTCAGATTCAGACAGC
GACTCAGACTCGGATAGCGACTCAGACTCAGACAGCGATTCAGACTCAGATAGCGACTCA
GACTCGGATAGCGACTCGGATTCAGATAGCGACTCAGACTCAGATAGTGACTCCGATTCA
AGAGTTACACCACCAAATAATGAACAGAAAGCACCATCAAATCCTAAAGGTGAAGTAAAC
CATTCTAATAAGGTATCAAAACAACACAAAACTGATGCTTTACCAGAAACAGGAGATAAG
AGCGAAAACACAAATGCAACTTTATTTGGTGCAATGATGGCATTATTAGGATCATTACTA
TTGTTTAGAAAACGCAAGCAAGATCATAAAGAAAAAGCGTAA
>(clfA) Clumping factor A, fibrinogen-binding protein [Staphylococcus aureus subsp. aureus USA300_FPR3757]
ATGAATATGAAGAAAAAAGAAAAACACGCAATTCGGAAAAAATCGATTGGCGTGGCTTCA
GTGCTTGTAGGTACGTTAATCGGTTTTGGACTACTCAGCAGTAAAGAAGCAGATGCAAGT
GAAAATAGTGTTACGCAATCTGATAGCGCAAGTAACGAAAGCAAAAGTAATGATTCAAGT
AGCGTTAGTGCTGCACCTAAAACAGACGACACAAACGTGAGTGATACTAAAACATCGTCA
AACACTAATAATGGCGAAACGAGTGTGGCGCAAAATCCAGCACAACAGGAAACGACACAA
TCATCATCAACAAATGCAACTACGGAAGAAACGCCGGTAACTGGTGAAGCTACTACTACG
ACAACGAATCAAGCTAATACACCGGCAACAACTCAATCAAGCAATACAAATGCGGAGGAA
TTAGTGAATCAAACAAGTAATGAAACGACTTCTAATGATACTAATACAGTATCATCTGTA
AATTCACCTCAAAATTCTACAAATGCGGAAAATGTTTCAACAACGCAAGATACTTCAACT
GAAGCAACACCTTCAAACAATGAATCAGCTCCACAGAGTACAGATGCAAGTAATAAAGAT
GTAGTTAATCAAGCGGTTAATACAAGTGCGCCTAGAATGAGAGCATTTAGTTTAGCGGCA
GTAGCTGCAGATGCACCGGCAGCTGGCACAGATATTACGAATCAGTTGACGAATGTGACA
GTTGGTATTGACTCTGGTACGACTGTGTATCCGCACCAAGCAGGTTATGTCAAACTGAAT
TATGGTTTTTCAGTGCCTAATTCTGCTGTTAAAGGTGACACATTCAAAATAACTGTACCT
AAAGAATTAAACTTAAATGGTGTAACTTCAACTGCTAAAGTGCCACCAATTATGGCTGGA
GATCAAGTATTGGCAAATGGTGTAATCGATAGTGATGGTAATGTTATTTATACATTTACA
GACTATGTAAATACTAAAGATGATGTAAAAGCAACTTTGACCATGCCCGCTTATATTGAC
CCTGAAAATGTTAAAAAGACAGGTAATGTGACATTGGCTACTGGCATAGGTAGTACAACA
GCAAACAAAACAGTATTAGTAGATTATGAAAAATATGGTAAGTTTTATAACTTATCTATT
AAAGGTACAATTGACCAAATCGATAAAACAAATAATACGTATCGTCAGACAATTTATGTC
AATCCAAGTGGAGATAACGTTATTGCGCCGGTTTTAACAGGTAATTTAAAACCAAATACG
GATAGTAATGCATTAATAGATCAGCAAAATACAAGTATTAAAGTATATAAAGTAGATAAT
GCAGCTGATTTATCTGAAAGTTACTTTGTGAATCCAGAAAACTTTGAGGATGTCACTAAT
AGTGTGAATATTACATTCCCAAATCCAAATCAATATAAAGTAGAGTTTAATACGCCTGAT
GATCAAATTACAACACCGTATATAGTAGTTGTTAATGGTCATATTGATCCGAATAGCAAA
GGTGATTTAGCTTTACGTTCAACTTTATATGGGTATAACTCGAATATAATTTGGCGCTCT
ATGTCATGGGACAACGAAGTAGCATTTAATAACGGATCAGGTTCTGGTGACGGTATCGAT
AAACCAGTTGTTCCTGAACAACCTGATGAGCCTGGTGAAATTGAACCAATTCCAGAGGAT
TCAGATTCTGACCCAGGTTCAGATTCTGGCAGCGATTCTAATTCAGATAGCGGTTCAGAT
TCGGGTAGTGATTCTACATCAGATAGTGGTTCAGATTCAGCGAGTGATTCAGATTCAGCA
AGTGATTCAGACTCAGCGAGTGATTCAGATTCAGCAAGCGATTCCGACTCAGCGAGCGAT
TCCGACTCAGACAATGACTCGGATTCAGATAGCGATTCTGACTCAGACAGTGACTCAGAT
TCCGACAGTGACTCAGATTCAGATAGCGATTCTGACTCAGACAGTGACTCAGATTCAGAT
AGCGATTCAGATTCAGATAGCGATTCAGATTCCGACAGTGATTCCGACTCAGACAGCGAT
TCTGACTCCGACAGTGATTCCGACTCAGACAGCGATTCAGATTCCGACAGTGATTCCGAC
TCAGATAGCGATTCCGACTCAGATAGCGACTCAGATTCAGACAGCGATTCAGATTCAGAC
AGCGATTCAGATTCAGATAGCGATTCAGATTCCGACAGTGACTCAGATTCCGACAGTGAC
TCGGATTCAGATAGCGATTCAGATTCCGACAGTGACTCAGATTCCGACAGTGACTCAGAC
TCAGACAGTGATTCGGATTCAGCGAGTGATTCGGATTCAGATAGTGATTCCGACTCCGAC
AGTGACTCGGATTCAGATAGCGACTCAGACTCGGATAGCGACTCGGATTCAGATAGCGAT
TCGGACTCAGATAGCGATTCAGAATCAGACAGCGATTCAGAATCAGACAGCGATTCAGAT
TCAGACAGCGACTCAGACAGTGACTCAGATTCAGATAGTGACTCGGATTCAGCGAGTGAT
TCAGACTCAGGTAGTGACTCCGATTCATCAAGTGATTCCGACTCAGAAAGTGATTCAAAT
AGCGATTCCGAGTCAGGTTCTAACAATAATGTAGTTCCGCCTAATTCACCTAAAAATGGT
ACTAATGCTTCTAATAAAAATGAGGCTAAAGATAGTAAAGAACCATTACCAGATACAGGT
TCTGAAGATGAAGCAAATACGTCACTAATTTGGGGATTATTAGCATCAATAGGTTCATTA
CTACTTTTCAGAAGAAAAAAAGAAAATAAAGATAAGAAATAA
>(clfA) Clumping factor A, fibrinogen-binding protein [Clumping factor (VF0004) - Adherence (VFC0001)] [Staphylococcus aureus RF122]
ATGAATATGAAGAAAAAAGAAAAACACGCAATTCGGAAAAATCGATTGGCGTGGCTTCAG
TGCTTGTAGGTACGTTAATCGGTTTTGGACTACTCAGCAGTAAAGAAGCAGATGCAAGTG
AAAACAGTGTTACGCAATCCGATAGCGCAAGTATTGAAATCAAAAGTAGTGATTCAAGTA
GCGTTAATGTTGCACCTAAAACAGACAACACAAACGTGAGTGATACTAAAACAACGTCAA
ACACTAATAATGGCGAAACGAGTGTGGCGCAAAATCCAGCACAACAGGAAACGACACAAT
CAGCATCAACAAATGCAACTACTGAAGAAACGCCGGTAACTGGTGAAACTACTACGGCAA
CGAATCAAGCTAATACACCGGCAACAACTCAATCAAGCAATACAAATGCGGAGGAATTAG
TGAATCAAACAAGTAATGAAACGACTTCTAATGATACTAATACAGTATCATCTGTAAATT
CACCTCAAAATTCTACAAATGCGGAAAATGTTTCAACAACGCAAGATACTTCAACTGAAG
CAACACCTTCAAACAATGAATCAGCTCCACAGAGTACAGATGCAAGTAATAAAGATGTAG
TTAATCAAGCGGTTAATACAAGTGCGCCTAGAATGAGAGCATTTAGTTTAGCGGCTGTAG
CTGCAGATGCACCTGCAGCTGGCAAAGATATTACGAATCAGTTGACGAATGTGACAGTTG
GTATTGACTCTGGAGATACAGTTTATCCGCACCAAGCAGGCTATGTCAAACTGAATTATG
GGTTCTCAGTACCAAATGAGGCTGTTCAAGGTGACACATTCAAAATAACTGTGCCCAAAG
AATTAAACTTAAATGGTGTAACTTCAACTGCTAAAGTGCCACCAATTATGGCCGGAGATC
AAGTATTGGCAAATGGTGTAATCGATAGTTTTGGTAATGTTATTTATACTTTTACAGACT
ATGTAAATACTAAAGAAAATGTAACAGCTAATATTACTATGCCAGCTTATATTGACCCTG
AAAATGTTACAAAGACAGGTAATGTAACATTGGCTACTGGCATAGGTAGTACAACAGCAA
ACAAAACAGTATTAGTAGATTATGAAAAATATGGTAAGTTTTATAACTTATCTATTAAAG
GTACAATTGACCAAATCGATAAAACAAATAATACGTATCGTCAGACAATTTATGTCAATC
CAAGTGGAGATAACGTTATTGCGCCGGTTTTAACAGGTAATTTAAAACCAAATACGGATA
GTAATGCATTAATAGATCAGCAAAATACAAGTATTAAAGTATATAAAGTAGATAATGTAG
CTGATTTATCTGAAAGTTACTTTGTGAATCCAGAAAACTTTGAGGATGTCACTAATAGTG
TGAATATTACATTCCCAAATCCAAATCAATATAAAGTAGAGTTTAATACGCCTGATGATC
AAATTACAACACCGTATATTGTAGTTGTTAATGGTCATATTGATCCGAATAGCAAAGGTG
ATTTAGCTTTACGTTCAACTTTATATGGGTATAACTCGAATATAATTTGGCGCTCTATGT
CATGGGACAACGAAGTAGCATTTAATAACGGATCAGGTTCTGGTGACGGTATCGATAAAC
CAGTTGTTCCTGAACAACCTGATGAGCCTGGTGAAATTGAACCAATTCCAGAGAATTCAG
ATTCTGACCCAGGTTCAGATTCTGGTAGCGATTCTAATTCAGATAGCGGTTCAGATTCGG
GTAGTGATTCTACATCAGATAGTGATTCAGATTCAGCGAGTGATTCAGATTCAGCGAGTG
ATTCAGATTCAGCGAGTGATTCAGATTCAGCGAGTGATTCAGATTCAGCGAGTGATTCAG
ATTCAGCGAGTGATTCAGATTCAGCAAGCGATTCAGATTCGGATAGCGATTCCGACTCAG
ACAGTGACTCAGATTCGGATAGCGATTCCGACTCAGACAGTGACTCAGATTCGGATAGCG
ATTCCGACTCAGACAGTGATTCAGATTCGGATAGCGATTCCGACTCAGACAGTGACTCAG
ATTCGGATAGCGATTCCGACTCAGACAGTGACTCAGATTCGGATAGCGATTCAGATTCAG
CAAGCGATTCAGATTCCGATAGTGATTCAGATTCAGCAAGCGATTCAGATTCCGACAGTG
ATTCCGACTCGGACAGCGACTCAGACTCAGACAGTGACTCAGATTCCGACAGTGATTCAG
ACTCAGACAGCGATTCCGACTCAGACAGTGATTCAGATTCCGACAGTGATTCCGACTCAA
ATAGTGACTCCGATTCAGACAGTGCCTCTGATTCAGCGAGTGATTCAGACTCAGGTAGTG
CCTCTGATTCAGATAGTGACTCAGATTCAGCAAGTGATTCCGACACAGATAGCGACTCAG
ATTCTGACAATGCTTCAGATTCCGACAGCGATTCGGATTCAGCGAGTGATTCCGATTCTG
ATTCAACGAGTGACACAGGATCAGACAATGACTCCGACTCAGAAAGTGATTCAAATAGCG
ATTCCGACTCAGGTTCTAACAATAATGTAGTTCTGCCTAATTCACCTAAAAATGGTACTA
ATGCTTCTAATAAAAATGAAGCTAAAGATAGTAAAGAGCCATTACCAGATACAGGTTCTG
AAGGTGAAGCGAATACGTCACTAATTTGGGGATTATTAGCATCATTAGGTTCATTACTAC
TTTTCAGAAGAAAAAAAGAAAATAAAGATAAGAAATAA
>(clfA) Clumping factor A, fibrinogen-binding protein [Clumping factor (VF0004) - Adherence (VFC0001)] [Staphylococcus aureus subsp. aureus NCTC 8325]
ATGAATATGAAGAAAAAAGAAAAACACGCAATTCGGAAAAAATCGATTGGCGTGGCTTCA
GTGCTTGTAGGTACGTTAATCGGTTTTGGACTACTCAGCAGTAAAGAAGCAGATGCAAGT
GAAAATAGTGTTACGCAATCTGATAGCGCAAGTAACGAAAGCAAAAGTAATGATTCAAGT
AGCGTTAGTGCTGCACCTAAAACAGACGACACAAACGTGAGTGATACTAAAACATCGTCA
AACACTAATAATGGCGAAACGAGTGTGGCGCAAAATCCAGCACAACAGGAAACGACACAA
TCATCATCAACAAATGCAACTACGGAAGAAACGCCGGTAACTGGTGAAGCTACTACTACG
ACAACGAATCAAGCTAATACACCGGCAACAACTCAATCAAGCAATACAAATGCGGAGGAA
TTAGTGAATCAAACAAGTAATGAAACGACTTCTAATGATACTAATACAGTATCATCTGTA
AATTCACCTCAAAATTCTACAAATGCGGAAAATGTTTCAACAACGCAAGATACTTCAACT
GAAGCAACACCTTCAAACAATGAATCAGCTCCACAGAGTACAGATGCAAGTAATAAAGAT
GTAGTTAATCAAGCGGTTAATACAAGTGCGCCTAGAATGAGAGCATTTAGTTTAGCGGCA
GTAGCTGCAGATGCACCGGTAGCTGGCACAGATATTACGAATCAGTTGACGAATGTGACA
GTTGGTATTGACTCTGGTACGACTGTGTATCCGCACCAAGCAGGTTATGTCAAACTGAAT
TATGGTTTTTCAGTGCCTAATTCTGCTGTTAAAGGTGACACATTCAAAATAACTGTACCT
AAAGAATTAAACTTAAATGGTGTAACTTCAACTGCTAAAGTGCCACCAATTATGGCTGGA
GATCAAGTATTGGCAAATGGTGTAATCGATAGTGATGGTAATGTTATTTATACATTTACA
GACTATGTAAATACTAAAGATGATGTAAAAGCAACTTTGACCATGCCCGCTTATATTGAC
CCTGAAAATGTTAAAAAGACAGGTAATGTGACATTGGCTACTGGCATAGGTAGTACAACA
GCAAACAAAACAGTATTAGTAGATTATGAAAAATATGGTAAGTTTTATAACTTATCTATT
AAAGGTACAATTGACCAAATCGATAAAACAAATAATACGTATCGTCAGACAATTTATGTC
AATCCAAGTGGAGATAACGTTATTGCGCCGGTTTTAACAGGTAATTTAAAACCAAATACG
GATAGTAATGCATTAATAGATCAGCAAAATACAAGTATTAAAGTATATAAAGTAGATAAT
GCAGCTGATTTATCTGAAAGTTACTTTGTGAATCCAGAAAACTTTGAGGATGTCACTAAT
AGTGTGAATATTACATTCCCAAATCCAAATCAATATAAAGTAGAGTTTAATACGCCTGAT
GATCAAATTACAACACCGTATATAGTAGTTGTTAATGGTCATATTGATCCGAATAGCAAA
GGTGATTTAGCTTTACGTTCAACTTTATATGGGTATAACTCGAATATAATTTGGCGCTCT
ATGTCATGGGACAACGAAGTAGCATTTAATAACGGATCAGGTTCTGGTGACGGTATCGAT
AAACCAGTTGTTCCTGAACAACCTGATGAGCCTGGTGAAATTGAACCAATTCCAGAGGAT
TCAGATTCTGACCCAGGTTCAGATTCTGGCAGCGATTCTAATTCAGATAGCGGTTCAGAT
TCGGGTAGTGATTCTACATCAGATAGTGGTTCAGATTCAGCGAGTGATTCAGATTCAGCA
AGTGATTCAGACTCAGCGAGTGATTCAGATTCAGCAAGCGATTCCGACTCAGCGAGCGAT
TCCGACTCAGACAATGACTCGGATTCAGATAGCGATTCTGACTCAGACAGTGACTCAGAT
TCCGACAGTGACTCAGATTCAGATAGCGATTCTGACTCAGACAGTGACTCGGATTCAGAT
AGCGATTCAGATTCAGATAGCGATTCAGATTCCGACAGTGATTCCGACTCAGACAGCGAT
TCTGACTCCGACAGTGATTCCGACTCAGACAGCGATTCAGATTCCGACAGTGATTCCGAC
TCAGATAGCGATTCCGACTCAGATAGCGACTCAGATTCAGACAGCGATTCAGATTCAGAC
AGCGATTCAGATTCAGATAGCGATTCAGATTCCGACAGTGACTCAGATTCCGACAGTGAC
TCGGATTCAGATAGCGATTCAGATTCCGACAGTGACTCAGATTCCGACAGTGACTCAGAC
TCAGACAGTGATTCGGATTCAGCGAGTGATTCGGATTCAGATAGTGATTCCGACTCCGAC
AGTGACTCGGATTCAGATAGCGACTCAGACTCGGATAGCGACTCGGATTCAGATAGCGAT
TCGGACTCAGATAGCGATTCAGAATCAGACAGCGATTCAGATTCAGACAGCGACTCAGAC
AGTGACTCAGATTCAGATAGTGACTCGGATTCAGCGAGTGATTCAGACTCAGGTAGTGAC
TCCGATTCATCAAGTGATTCCGACTCAGAAAGTGATTCAAATAGCGATTCCGAGTCAGTT
TCTAACAATAATGTAGTTCCGCCTAATTCACCTAAAAATGGTACTAATGCTTCTAATAAA
AATGAGGCTAAAGATAGTAAAGAACCATTACCAGATACAGGTTCTGAAGATGAAGCAAAT
ACGTCACTAATTTGGGGATTATTAGCATCAATAGGTTCATTACTACTTTTCAGAAGAAAA
AAAGAAAATAAAGATAAGAAATAA
>(clfA) Clumping factor A, fibrinogen-binding protein [Clumping factor (VF0004) - Adherence (VFC0001)] [Staphylococcus aureus subsp. aureus N315]
ATGAATATGAAGAAAAAAGAAAAACACGCAATTCGGAAAAAATCGATTGGCGTGGCTTCA
GTGCTTGTAGGTACGTTAATCGGTTTTGGACTACTCAGCAGTAAAGAAGCAGATGCAAGT
GAAAATAGTGTTACGCAATCTGATAGCGCAAGTAACGAAAGCAAAAGTAATGATTCAAGT
AGCGTTAGTGCTGCACCTAAAACAGACGACACAAACGTGAGTGATACTAAAACATCGTCA
AACACTAATAATGGCGAAACGAGTGTGGCGCAAAATCCAGCACAACAGGAAACGACACAA
TCATCATCAACAAATGCAACTACGGAAGAAACGCCGGTAACTGGTGAAGCTACTACTACG
ACAACGAATCAAGCTAATACACCGGCAACAACTCAATCAAGCAATACAAATGCGGAGGAA
TTAGTGAATCAAACAAGTAATGAAACGACTTCTAATGATACTAATACAGTATCATCTGTA
AATTCACCTCAAAATTCTACAAATGCGGAAAATGTTTCAACAACGCAAGATACTTCAACT
GAAGCAACACCTTCAAACAATGAATCAGCTCCACAGAATACAGATGCAAGTAATAAAGAT
GTAGTTAGTCAAGCGGTTAATCCAAGTACGCCTAGAATGAGAGCATTTAGTTTAGCGGCA
GTAGCTGCAGATGCACCGGCAGCTGGCACAGATATTACGAATCAGTTGACAGATGTGAAA
GTTACTATTGACTCTGGTACGACTGTGTATCCGCACCAAGCAGGTTATGTCAAACTGAAT
TATGGTTTTTCAGTGCCTAATTCTGCTGTTAAAGGTGACACATTCAAAATAACTGTACCT
AAAGAATTAAACTTAAATGGTGTAACTTCAACTGCTAAAGTGCCACCAATTATGGCTGGA
GATCAAGTATTGGCAAATGGTGTAATCGATAGTGATGGTAATGTTATTTATACATTTACA
GACTATGTTGATAATAAAGAAAATGTAACAGCTAATATTACTATGCCAGCTTATATTGAC
CCTGAAAATGTTACAAAGACAGGTAATGTGACATTGACAACTGGCATAGGAACCAATACT
GCTAGTAAGACAGTATTAATCGACTATGAGAAATATGGACAATTCCATAATTTATCAATT
AAAGGTACGATTGATCAAATCGATAAAACAAATAATACGTATCGCCAAACAATTTATGTC
AATCCAAGCGGAGATAACGTTGTGTTACCTGCCTTAACAGGTAATTTAATTCCTAATACA
AAGAGTAATGCGTTAATAGATGCAAAAAACACTGATATTAAAGTTTATAGAGTCGATAAT
GCTAATGATTTATCTGAAAGTTATTATGTGAATCCTAGCGATTTTGAAGATGTAACTAAT
CAAGTTAGAATTTCATTTCCAAATGCTAATCAATACAAAGTAGAATTTCCTACGGACGAT
GACCAAATTACAACACCGTATATTGTAGTTGTTAATGGCCATATTGATCCTGCTAGTACA
GGTGATTTAGCACTACGTTCGACATTTTATGGTTATGATTCTAATTTTATATGGAGATCT
ATGTCATGGGACAACGAAGTAGCATTTAATAACGGATCAGGTTCTGGTGACGGTATCGAT
AAACCAGTTGTTCCTGAACAACCTGATGAGCCTGGTGAAATTGAACCAATTCCAGAGGAT
TCAGATTCTGACCCAGGTTCAGATTCTGGCAGCGATTCTAATTCAGATAGCGGTTCAGAT
TCTGGCAGTGATTCTACATCAGATAGTGGTTCAGATTCAGCGAGTGATTCAGATTCAGCA
AGTGATTCAGACTCAGCGAGTGATTCAGATTCAGCAAGTGATTCAGATTCAGCAAGTGAT
TCAGATTCAGCAAGTGATTCAGACTCAGCAAGTGATTCAGATTCAGCAAGTGATTCAGAT
TCAGCAAGCGATTCAGATTCAGCGAGCGATTCAGATTCAGCGAGCGATTCAGATTCAGCG
AGTGATTCCGACTCAGCGAGCGATTCAGACTCAGATAGTGACTCAGATTCCGATAGCGAT
TCCGACTCAGATAGCGACTCAGATTCAGACAGCGATTCTGACTCAGACAGCGATTCTGAC
TCAGACAGTGACTCAGATTCCGATAGCGATTCCGACTCAGACAGTGACTCAGATTCCGAT
AGCGATTCCGACTCAGACAGTGACTCAGATTCCGATAGCGATTCAGATTCCGACAGTGAT
TCCGACTCAGATAGCGATTCCGACTCAGATAGCGACTCAGATTCAGACAGCGATTCAGAT
TCAGACAGCGATTCTGACTCAGACAGTGACTCAGATTCCGATAGCGATTCAGATTCAGAC
AGTGATTCAGACTCAGATAGCGATTCAGATTCCGACAGTGACTCAGACTCAGACAGCGAT
TCAGATTCCGATAGCGATTCAGATTCCGACAGTGACTCAGATTCCGATAGTGACTCGGAT
TCAGCGAGTGATTCAGATTCAGATAGCGATTCAGAATCAGATAGTGACTCAGACTCAGAC
AGTGATTCAGATTCAGATAGTGACTCAGACTCAGACAGCGATTCAGAATCAGATAGTGAC
TCCGATTCAGACAGCGATTCAGAATCAGATAGTGACTCCGATTCAGATAGCGATTCGGAT
TCAGCGAGTGATTCAGACTCAGGTAGTGACTCCGATTCATCAAGTGATTCAGATTCCGAT
TCAACGAGTGACACAGGATCAGACAACGACTCAGACAGTGATTCAAATAGCGATTCCGAG
TCAGGTTCTAACAATAATGTAGTTCCGCCTAATTCACCTAAAAATGGTACTAATGCTTCT
AATAAAAATGAGGCTAAAGATAGTAAAGAACCATTACCAGATACAGGTTCTGAAGATGAA
GCGAATACGTCACTAATTTGGGGATTATTAGCATCATTAGGTTCATTACTACTTTTCAGA
AGAAAAAAAGAAAATAAAGATAAGAAATAA
>(clfA) Clumping factor A, fibrinogen-binding protein [Clumping factor (VF0004) - Adherence (VFC0001)] [Staphylococcus aureus subsp. aureus MSSA476]
ATGAATATGAAGAAAAAAGAAAAACACGCAATTCGGAAAAAATCGATTGGCGTGGCTTCA
GTGCTTGTAGGTACGTTAATCGGTTTTGGACTACTCAGCAGTAAAGAAGCAGATGCAAGT
GAAAATAGTGTTACGCAATCTGATAGCGCAAGTAACGAAAGCAAAAGTAATGATTCAAGT
AGCGTTAGTGCTGCACCTAAAACAGACGACACAAACGTGAGTGATACTAAAACATCGTCA
AACACTAATAATGGCGAAACGAGTGTGGCGCAAAATCCAGCACAACAGGAAACGACACAA
TCAGCATTAACAAATGCAACTACGGAAGAAACTCCGGTAACTGGTGAAGCTACTACGGCA
ACGAATCAAGCTAATACACCGGCAACAACTCAATCAAGCAATACAAATGCGGAGGAATTA
GTGAATCAAACAAGTAATGAAACGACTTCTAATGATACTAATACAGTATCATCTGTAAAT
TCACCTCAAAATTCTACAAATGCGGAAAATGTTTCAACAACGCAAGATACTTCAACTGAA
GCAACACCTTCAAACAATGAATCAGCTCCACAGAGTACAGATGCAAGTAATAAAGATGTA
GTTAATCAAGCGGTTAATACAAGTGCGCCTAGAATGAGAGCATTTAGTTTATCGGCAGTA
GCTGCAGATGCACCGGCAGCTGGCAAAGATATTACGAATCAGTTGACGAATGTGACAGTT
GGTATTGACTCTGGAGATACAGTTTATCCGCACCAAGCAGGCTATGTCAAACTGAATTAT
GGTTTTTCAGTGCCTAATTCTGCTGTTAAAGGTGACACATTCAAAATAACTGTACCTAAA
GAATTAAACTTAAATGGTGTAACTTCAACTGCTAAAGTGCCTCCAATTATGGCCGGAGAT
CAAGTATTGGCAAATGGTGTAATCGATAGTGATGGTAATGTTATTTATACATTTACAGAC
TATGTTGATACTAAAGAAAATGTAACAGCTAATATTACTATGCCAGCTTATATTGACCCT
GAAAATGTTACAAAGACAGGTAATGTAACATTGACAACTGGCATAGGTAGTACAACAGCA
AACAAAACAGTATTAGTAGATTATGAAAAATATGGTAAGTTTTATAACTTATCTATTAAA
GGTACAATTGACCAAATCGATAAAACAAATAATACGTATCGTCAGACAATTTATGTCAAT
CCAAGTGGAGATAATGTTATTGCGCCGGTTTTAACAGGTAATTTAAAACCAAATACGGAT
AGTAATGCATTAATAGATCAGCAAAATACAAGTATTAAAGTATATAAAGTAGATAATGCA
GCTGATTTATCTGAAAGTTACTTTGTGAATCCAGAAAACTTTGAGGATGTCACTAATAGT
GTGAATATTACATTCCCAAATCCAAATCAATATAAAGTAGAGTTTAATACGCCTGATGAT
CAAATTACAACACCGTATATTGTAGTTGTTAATGGTCATATTGATCCGAATAGCAAAGGT
GATTTAGCTTTACGTTCAACTTTATATGGATATGACTCAAGGTTTGTATGGAGATCTATG
TCATGGGACAACGAAGTAGCATTTAATAACGGATCAGGTTCTGGTGACGGTATCGATAAA
CCAGTTGTTCCTGAACAACCTGATGAGCCTGGTGAAATTGAACCAATTCCAGAGGATTCA
GATTCTGACCCAGGTTCAGATTCTGGCAGCGATTCTAATTCAGATAGCGGTTCAGATTCG
GGTAGTGATTCTACATCAGATAGTGGTTCAGATTCAGCGAGTGATTCAGATTCAGCGAGT
GATTCAGATTCAGCAAGTGATTCAGACTCAGCGAGTGATTCAGATTCAGCAAGCGATTCA
GATTCAGCGAGCGATTCAGATTCAGCGAGTGATTCAGATTCAGCGAGTGATTCAGATTCA
GCAAGCGATTCCGACTCAGACAATGACTCGGATTCAGATAGCGATTCTGACTCAGACAGT
GACTCAGATTCCGATAGCGATTCAGATTCCGACAGTGATTCCGACTCAGACAGCGATTCT
GACTCCGACAGTGATTCCGACTCAGACAGCGATTCAGATTCCGACAGTGATTCCGACTCA
GATAGCGATTCCGACTCAGATAGCGACTCAGATTCAGACAGCGATTCAGATTCAGACAGC
GATTCAGATTCAGATAGCGATTCAGATTCCAACAGTGACTCAGATTCCGACAGTGACTCG
GATTCAGATAGCGATTCAGATTCCGACAGTGACTCAGATTCCGACAGTGACTCAGACTCA
GACAGTGATTCGGATTCAGCGAGTGATTCGGATTCAGATAGTGATTCCGACTCCGACAGT
GACTCGGATTCAGATAGCGACTCAGACTCGGATAGCGACTCGGATTCAGATAGCGATTCG
GACTCAGATAGCGATTCAGAATCAGACAGCGATTCAGAATCAGACAGCGATTCAGATTCA
GACAGCGACTCAGATTCAGATAGTGACTCGGATTCAGCGAGTGATTCAGACTCAGGTAGT
GACTCCGATTCATCAAGTGATTCCGACTCAGAAAGTGATTCAAATAGCGATTCCGAGTCA
GGTTCTAACAATAATGTAGTTCCGCCTAATTCACCTAAAAATGGTACTAATGCTTCTAAT
AAAAATGAGGCTAAAGATAGTAAAGAACCATTACCAGATACAGGTTCTGAAGATGAAGCA
AATACGTCACTAATTTGGGGATTATTAGCATCAATAGGTTCATTACTACTTTTCAGAAGA
AAAAAAGAAAATAAAGATAAGAAATAA
>(clfA) Clumping factor A, fibrinogen-binding protein [Staphylococcus aureus subsp. aureus MRSA252]
ATGAATATGAAGAAACAAGAAAAACACGCAATTCGTAAAAAATCGATTGGCGTGGCTTCA
GTGCTTGTAGGTACGTTAATCGGTTTTGGACTACTCAGCAGTAAAGAAGCAGATGCAAGT
GAAAATAGTATGACACAAACGGAAAATACGAGTAATGAGAGCAAAAGTAATGATCCAAGT
AGCGTTAATGCTGCACCTAAAACAGACAACACAAACGTGAGTGATTCTAATACAACGACA
AACACTAATAGTGACGAAACGAATGTAGCGCAAAATCCAGCACAACAGGAAACGACACAA
TCAGCATCAACAAATGCAACTACAGAAGAAACACCGGTAACTGGTGAAGTTACTACTACG
GCAACGAATCAAGCTAATACACCGGCAACAACTCAATCAAGCAATACAAATGCGGAAGAA
TCAGTGAATCAAACAAGTAATGAAACGACTTCTAATGATACTAATACAGTATCATCTGTA
AATTCACCTCAAAATTCTACAAATGCGGAAAATGTTTCAACAACGCAAGACATTTCAACT
GAAGCAACACCTTCAAACAATGAATCAGCTCCACAGAGTACAGATGCAAGTAATAAAGAT
GTAGTTAATCAAGCGGTTAATACAAGTGCGCCTAGAATGAGAGCATTTAGTTTAGCGGCT
GTAGCTGCAGATGCACCGGCTGCTGGCAAAGATATTACGAATCAGTTGACGAATGTGACA
GTTGGTATTGACTCTGGAGATACAGTTTATCCGCACCAAGCAGGCTATGTCAAACTGAAT
TATGGGTTCTCAGTACCAAATGAGGCTGTTCAAGGTGACACATTCAAAATAACTGTGCCC
AAAGAATTAAACTTAAATGGTGTAACTTCAACTGCTAAAGTGCCACCAATTATGGCCGGA
GATCAAGTATTGGCAAATGGTGTAATCGATAGTGATGGTAATGTTATTTATACATTTACA
GACTATGTAAATACTAAAGATGATGTTAAAGCAACTTTGACCATGCCCGCTTATATTGAC
CCTGAAAATGTTACAAAGACAGGTAATGTGACATTGGCTACTGGCATAGGTAGTACAACA
GCAAACAAAACAGTATTAGTAGATTATGAAAAATATGGTAAGTTTTATAACTTATCTATT
AAAGGTACAATTGACCAAATCGATAAAACAAATAATACGTATCGTCAGACAATTTATGTC
AATCCAAGTGGAGATAACGTTATTGCGCCGGTTTTAACAGGTAATTTAAAACCAAATACG
GATAGTAATGCATTAATAGATGCACAAAATACTAGTATTAAAGTATATAAAGTTGATAAT
GCATCAGACTTGTCTGAAAGTTATTATGTGAATCCAGATAACTTTGAAGATGTCACTGAT
AGTGTGAATATTACATTCCCAAATCCAAATCAATATAAAGTAGAGTTCAATACGCCTGAT
GATCAAATAACAACACCATATATTGTAGTTGTTAATGGGCATATTGATCCTAATAGTAAA
GGTGATTTAGCTTTACGTTCAACTTTATATGGATATAATTCGAATATAATTTGGCGATCA
ATGTCATGGGATAATGAAGTAGCATTTAATAACGGATCAGGTTCTGGTGACGGTATCGAT
AAACCTGTTGTTCCTGAACAACCTGATGAGCCGGGTGAAATTGAACCAATTCCAGAGGAT
TCAGATTCTGACCCAGGTTCAGATAGTGGTTCAGATTCTGGCAGCGATTCTAATTCAGAT
AGCGGTTCAGATTCGGGTAGTGATTCTACATCAGATAGTGGTTCAGATTCAGCGAGCGAT
TCAGATTCAGCAAGTGATTCAGATTCAGCGAGTGATTCAGATTCAGCAAGTGATTCAGAT
TCAGCGAGTGATTCAGATTCAGCAAGTGATTCAGATTCAGCGAGTGATTCAGATTCAACG
AGTGATTCAGATTCAACGAGTGATTCCGATTCAGCAAGCGATTCAGATTCAGATAGTGAC
TCAGACTCAGACAGCGATTCAGATTCAGATAGTGACTCAGACTCAGATAGCGATTCAGAT
TCCGACAGTGACTCGGATTCAGATAGCGATTCCGACTCAGACAGTGACTCAGATTCAGAT
AGCGACTCAGACTCAGAAAGCGACTCAGATTCAGACAGCGATTCCGACTCAGATAGTGAT
TCAGATTCAGACAGCGACTCAGACAGTGTTTCAGATTCAGACAGTGACTCAGACTCGGAT
AGTGAATCAGACTCAGACAGCGACTCAGATTCAGACAGCGACTCAGACTCGGATAGTGAA
TCAGACTCAGACAGTGACTCAGACTCAGACAGCGACTCAGACTCAGATAGCGACTCAGAT
TCAGATAGCGATTCAGACTCAGACAGCGACTCAGACTCAGATAGCGATTCCGACTCGGAT
AGCGACTCAGACTCAGATAGCGATTCCGACTCGGATAGCGATTCAGAATCAGATAGTGAC
TCAGATTCAGATAGCGATTCCGACTCAGATAGCGACTCAGATTCCGACAGCGATTCAGAT
TCAGACAGTGATTTAGACTCAGACAGTGACTCGGATTCAGATAGCGATTCCGACTCAGAC
AGTGACTCGGATTCCGACAGCGATTCAGATTCAGACAGTGATTTAGACTCAGACAGTGAC
TCGGATTCAGATAGCGATTCCGACTCAGATAGTGCCTCAGATTCAGATAGCGACTCAGAC
TCAGACAGCGATTCAGAATCAGATAGTGACTCAGATTCAGATAGCGATTCCGACTCAGAC
AGTGCCTCAGATTCAGATAGTGACTCGGATTCAGCGAGTGATTCCGATTCAGATTCAACG
AGTGACACAGGATCAGATAACGACTCAGACTCAGAAAGTGATTCGAATAGCGATTCCGAT
TCAGGTTCTAACAATAATGTAGTGCCGCCTAATTCACCTAAAAGTGGTACTAATGCTTCA
AATAAAAATGAGGCTAAAGAAAGTAAAGAACCATTACCAGATACAGGTTCTGAAGATGAA
GCTAATACGTCACTAATTTGGGGATTATTAGCATCATTAGGTTCATTACTACTTTTCAGA
AGAAAAAAAGAAAATAAAGATAAGAAATAA
>(fnbA) fibronectin binding protein [FnbA CAA80121] [Streptococcus dysgalactiae str. S2]
ATGACTAACTGTAAGTATAAACTACGGAAATTATCTATTGGTCTTGTTTCGGTTGGAACC
ATGTTTATGGCAGCACCTGTTATGGGAGAGGACGCTTCTCAACCAACTGCTTCTGTTACT
ACGGAATCCCCAGCGATACAAACTGAAGAGGATCAAGGTAGCCAAGCTGAGGCGCTAGAA
GAACCGACACCAGCTCCTCAAACTAGTCCTTCTACAGTAAGCGCTGTGCCAGCTGAAGCA
GCTGCCATGGCTGATGAGAAAGGGATTGCTGAAGCCCCAGCCCACGAGCCAGCTCCAAAA
GCTTCTGTTCAAGCGGAAGCGGCTAGCCCCGCTGGTAAAGCTGAAGCTACTACTAACACT
GGTCAACCGACCAACACAGAGCAAGCACGTTCCCGCAGCAAGCGTGCCGCAGAGATAGCA
CCTCAAACCATAGAAGTGGAAAAACTTGAGGTTGATAAAGAAAACTCCAGCCTTACTGTT
AAAGATGGTGAAAAAGACAAACAGCTTATTAAACACAGAGATGGCAATCAGCGGGATATT
TTTGATATCAGTCGAGATGTGAAAGTCAATCAAGATGGAACAATGGATGTTACCCTAACA
GTCAAACCAAAACAGATTGACGAAGGCGCAGAGGTTATCGTCCTCTTAGATACTTCTCAA
AAAATGACTGAAACCGATTTTAATACGGCAAAAGAAAACATCAAAAAATTAGTGACAACA
CTAACAGGTACGACAGATAAAGAAGGAAAGAATGTGTCTCACTATAATAATCGTAATTCA
GTTCGTTTAATTGACTTTTATAGGAAGGTAGGAGAATCTACCGATTTATCTGGATGGGAT
GCCAAAAAAATCGATGAAAAACTTAACGAAGTTTGGAAAAAAGCTAAGGATGACTATAAT
GGATGGGGCGTAGATTTACAGGGTGCCATTCATAAAGCAAGAGAAATTTTTAATTTAGAT
AAAGAAAAGAGGTCGGGTAAACGACAACATATTGTTTTATTTTCCCAAGGAGAATCTACC
TTTAGTTATGATATTAAAGATAAATCTAAAATGGACAAAGTTGCTGTTGAGGAGCCTGTG
ACTTACAGTAATCCCCTTTTCCCTTGGCCCTTTTACTTTGATACCACAACCAGAACACAC
AATGTGGTGAATGATGCAAAAAAACTTATTGATTTTTTAAATAAATTGGGTATCAGTCAG
TTTAATGGTGCTGTTGATAACGTTGCTACGGTAGGAAATACCCTTTTAGGTCTCGGAAGT
TTTTTTGGGCTTAAGAATCCTTTGGATTATATTTCTTTGGCAGATTTAGAAACTAGTAAG
TTGAATTCCGAAAAGTTTGACTATTCTAGAAGGGTAGGAGAAGGCTATAATTTCCGTTCT
TATTTTGATAGAGAAGTTGATAAGGTTGGCTTTAAAAAAATCCTAGTTGAAAAAATCAAG
GGTAATCTAAAGAAGTTCCAACCTAAACAAACAGATACCTGGTTAAGTTCTTTGGGATTG
AATAGTATCAAAGAAAAAATCCAAGATTGGATGATTGATAAAGCGCTTGATAATCTCTTT
TATCGTCGTCAGTACCAATTCTATAACCACAATCTCTCTGCCCAAGCAGAAGCGAGAATG
GCTAGAGAAGAAGGCATAAAATTTTATGCTGTTGATGTTACTGAACCAGAGCGTATTGCG
AAAGAGATTAATTCCCAAAAATATAGTGAAGCCTATACTAACCATCTGAAGAAAAAGGCT
GAAGAAGCTAGAGAACTTGCTAAGAAGCGTAATGAGAAGTTTGATAAATATCTGAAAGAA
ATGTCTGAAAGTCAGAAATTCTTTAAAGACGTTGAGGATCCTGAGAAATTTAAAGATATC
CTAACAGAGCTTAAAGTGACTGAAACCTTTGAGGAAAAAGTTTCGGTTAATAATAGTGAA
CAGCGGAAGAGCAATAAAGAAGTTGAATATAAAAAAGCATCGTCTAACTCTTCATTTCTT
TCATTCATTTTCTCAAGTTCAACAAATGAAAGTATAACTTGGACACTTTCAAAAGATAAA
CTGCAAAAGGCTCTACAATCAGGGGAAACTTTAACCTTAGAGTATAAGTTAAAAATCCAT
AAGGACAAATTCAAGTTAGCGCCTCAAACGAGATCAAAACGTTCTCTAGATACCTCAGAA
AACAAAAAATCTGTAACTGAAAAAGTAATAACTAGCGATGTTAAATATAAGATTAATGAT
AAAGAAGTGAAAGGTAAAGAACTAGACGATGTCTCTTTAACTTACAGTAAAGAAACCGTT
CGTAAGCCACAGGTGGAACCAAATGTTCCTGATACACCTCAGGAAAAACCATTGACACCG
CTTGCACCGTCAGAACCTTCACAACCATCTATTCCAGAGACACCACTGATACCGTCAGAA
CCTTCAGTTCCAGAGACATCAACACCAGAAGGTCCAACAGAGGGAGAAAATAATCTTGGT
GGTCAGAGTGAAGAGATAACGATTACAGAAGATTCTCAATCAGGGATGTCTGGTCAAAAT
CCTGGTTCTGGAAATGAAACAGTGGTTGAAGACACTCAAACAAGTCAAGAGGATATTGTA
CTTGGTGGTCCAGGTCAAGTGATTGACTTTACAGAAGATAGCCAACCGGGTATGTCTGGT
AATAATAGCCATACTATTACAGAAGATTCTAAACCAAGTCAAGAGGATGAGGTGATAATC
GGCGGTCAAGGTCAGGTGATTGACTTTACAGAAGATACTCAATCTGGTATGTCTGGGGAT
AATAGCCATACAGATGGGACAGTGCTTGAAGAAGACTCTAAACCAAGTCAAGAGGATGAG
GTGATAATCGGCGGTCAAGGTCAAGTGATTGACTTTACAGAAGATACCCAAACCGGTATG
TCTGGGGCTGGACAAGTAGAGAGTCCAACAATCACCGAAGAAACCCATAAACCAGAAATA
ATCATGGGCGGTCAAAGTGACCCTATTGATATGGTTGAGGACACTCTTCCTGGTATGTCT
GGCTCTAATGAAGCTACTGTTGTGGAAGAAGACACACGTCCTAAACTTCAATTCCATTTT
GATAATGAAGAGCCCGTTCCTGCAACGGTTCCAACCGTTTCTCAAACTCCTATTGCTCAG
GTAGAAAGTAAAGTGCCTCATGCCAAAGCAGAGAGTGCGTTACCTCAAACTGGAGATACA
AATAAACTAGAAACGTTCTTTACCATTACAGCACTAACTGTTATTGGAGCGGCAGGATTA
CTAGGCAAAAAACGTCGTAATAATCAAACTGATTAA
>(fnbB) fibronectin binding protein [FnbB CAA80122] [Streptococcus dysgalactiae str. S2]
TTGAAGAACAAAGTACTCAAGACACTGGTCTTGTTTCTTTTTGCTGTGTTGGGGATTTTT
TCGATACAGACAGTGAGAGCTGCAGGAAAGAGTGTCAATTTACAAGTTAAAGCACAGACA
GAACAAATTAATCATGGAGATAGTGTTAGATTTGAGGTGAATTTTGGAGGACCGGGGACA
AAGGTTGAAAAGAATCAGACTGTGAATATTAGTTTTATAGGAGATTATGCAAAAATAAAT
CTACCCAAAGAGTCATTAATACTTAAGGATTCGAATGATGATGCAATTTTAGGGAGAGTT
GAATTTTCTGATAATAAAGCTATCTTGATTTTTAATGAGGAAGCTAGTCATCGTGATGAT
ATTGTGGGAGGATTTTTCTTTGATGCTAGAGGAATTTATAATGGAGATGTAAAAAGTTCT
GGGAAAGGCAGTATAAGGGTTGAGTATGAAAACAAGTACAGAATAATTAATATTAATTAT
AATGCAGGAGGGAGTAGAACAGATAGTGTTTACGCGAAAAGTGGAGTTTTAGACGATTTT
GATTCAACTGGTAGGATAGTTAACTGGTACTTTAATTTTAATGCAGCTTTAAATCCAATA
AAAGATGAAGATGTAGAATTTATGACTACGGATAATCTTCCTCAGACTATGACTTGGGAT
ATAGAGGCAGTGAAAAAAGATCCTTATGTAGTGCAAATTCGAGGTGGGTACTTGGGGACA
GTATTTTCTAAGAATGGCGGATGGATAGATATTGAAGAAGCTACAAAGTTAGGGATAGAG
ATTATCTTTAGCGGTCAAAAACTTACAATAAAAATACCAAAATGGACTAATTATAATGGT
TTAATTCCATATGTTAAACCTCTAAACCAAACTAGTATTTCAGTAAAATTAACTGCTAAA
ATTACTGAGAAGACAATGAGAGATCAAACGATTGAGTACGTAGAAAATGACTCTATACCC
AAAATTGAAGGAATAGAATGGAATTTAGATAAAAATCAATTTGGTGCTAAAGTTAGAATC
CAACGTTCTGGTTCATGGATTTTAGGTGTTAGACCTGGTGATTTAAAAGTGTTAAAGTTT
GAAAGAGATAAGTCAAAGGCAATACCTAAAGTAAAATTTCGTTTAATTAGAGAAGATAAT
CACGAAATAGAAGCGAAAATGGGGAAAGAAAGTTATCAAAATCTAGGTAGATTTTATGAT
TTTGAAACGGGAGAAGATGGATCTGTAACATTAAAAGGCCTAAAAGATGGGATTTATTTA
CTCAAAGAAATAGGTAATAACTTAGTTGATTTAAGTAAACCTATTGTGTGGGATAATTTA
TCCCTAAGGGAAAAAATTGAGCTTAACCAGGAGCAACCGTATAAAGTAATAATTTCATCT
ACTCAACAACCAAATGGCATAGTTCTTAAAGTCGAAAATGAATTAAAATCAGAAAAAGTT
GATATTAAGGTAACTAAAAAATGGGAAGATTATCAAGATAAGTTTAAAAAGAGACCTGAT
CATATTCTACTTGATTTAGAAGCAAATGGAGAGAAAGTAGAAGGACATACGAGTAAGATT
GTTACAAAAGGTATGGATGATAAGTGGTCATATACATTTAAAGATCTTCCCAAGTATAAT
GATAGAGGTGAAAAGATTTCGTATAAAGTAGTAGAGGTTCAAGTTAATGAATATGAGACT
CCTATTATTGAAGAAATATCTCCGTATAATTTCACCATCACTAACAAATACATAAATAAA
GAAACCACTGAATTATCTGGTAAGAAAATTTGGGAGAATGACCGGGCAAATCAGCGCCCA
GAACAAATCCAAGTACAACTTTTACAGAATGGTCAGAAGATGCCTAATAAGATTCAAGAA
ATTAAGGCGAACGATTGGACTTATAAATTTAAAGATTTACCGAAATATGATGAAACAGGT
AAGGAATATAAGTATTCTGTTGAAGAAGTAACAGTTCCAGATGGCTACAAGGTTTCATAT
TTGGGGAATGACATTTATAATACAAGAGAAACAGAATTTATATTTGAAAACAATAACTTT
AGTCTTGAATTTGGCAACTCTGAAGTAAAAGGTCAATCAGGTTCTAAAGTTATTACTGAA
GATACACTAACATCCTTCAAAGGCCGTAAGCTTTGGAAAAACGACGCAGCAACTGACCGT
CCTGAAGCTATTCAAGTGCAGCTCTATGCTGATGGGGTAGCTGTTGAAGGTCAGACAAAA
TATGTTTCTGGTTCAGGTGATGAATGGTCCTTCGAATTTAAAAACTTGAAGAAGCATGGA
GAATCAGGAAAAGAAATCGTTTATTCTGTTAAAGAAGTAACTGTTCCTGCTGGCTATGAT
GTCACTTATTCGGATAATGATATTATCAATACCAAACGTGAAGTTATCATTCAACAGGGA
CCAATTCTTGGTCTCGAGGAAACTTTGCCAACAGAGGAACATCAATCAGGTGATACCACA
ACTATTGAAGATACTCGCCCGATTGATACCATGTCAGGTCTATCAGGAGAGACTGGGCAG
TCTGGTAATACTACAATTGAGGAAGATAGTACGACTCACGTTAAATTCTCAAAACGTGAT
ATTAATGGTAAAGAACTAGCAGGTGCTATGATTGAACTACGTAATCTATCAGGTCAAACT
ATTCAATCATGGATATCAGACGGCACAGTTAAAGTTTTCTACTTGATGCCAGGGACTTAT
CAATTTGTGGAGACGGCAGCGCCAGAAGGTTATGAATTGGCAGCTCCAATTACCTTCACA
ATTGATGAGAAAGGACAAATTTGGGTAGACAGTACATTAATTGTAGGTGATGACCCTATT
GTAATGATTGATAATGACAAGCCGATTACTGAGGCGAGTCAATCTATTGATTTCGAGGAA
ACTTTACCAACTGAACAAGGCCAATCTGGCTCTACAACGGAGGTTGAGGATACTAAAGGC
CCAGAAGTCATTATCGGCGGTCAGGGAGAGATTGTTGATATCGAGGAGAACTTACCAACT
GAACAAGGCCAATCTGGCTCTACAACTGAAGTAGAGGATACTAAAGGCCCAGAAGTCATT
ATCGGCGGTCAAGGAGAGGTTGTTGATATTGAGGAGAGCTTACCAACTGAACAAGGCCAA
TCTGGCTCTACAACTGAAGTAGAAGATAGCAAGCCTAAACTCTCTATCCACTTTGATAAC
GAGTGGCCTAAGGAAGACAAACCACAACTACCTGCCGTTGAAAAACCTAAGACTAAGGAG
AGCTTGCCAGCCGCAGGGGAAGCTGAACATGTCTTATCTACTATCGTGGGAGCAATGATC
CTCTTCTTAGTATCACTTTGGGGTCTTCTCAAAAGAAAAGCGTCAAAAGCTTAA
>(fnbA) fibronectin-binding protein A [FnBPs (VF0010)] [Staphylococcus aureus subsp. aureus MW2]
GTGAAAAACAATCTTAGGTACGGCATTAGAAAACATAAATTGGGAGCAGCATCAGTATTC
TTAGGAACAATGATCGTTGTTGGGATGGGACAAGATAAAGAAGCTGCAGCATCAGAACAA
AAGACAACTACAGTAGAAGAAAATGGGAATTCAGCTACTGAAAATAAAGTAAACGAAACA
CAAACAACTACAACTAACGTTAATACTATAGATGAAACACAATCATACAGCGCAACAGCA
ACAGAACAACCGTCAAACGCAACACAAGTAACAACTGAAGAAGCACCAAAAGCAGTACAA
GCACCACAAACTGCACAACCAGCAAATTTAGAAACAGTTAAAGAAGAGGTAGTTAAGGAA
GAAGCGAAACCTCAAGTTAAGGAAACAACACAATCTCAAGACAATAGCGGAGATCAAAGA
CAAGTAGATTTAACACCTAAAAAGGCCACACAAAATCAAGTCGCAGAAACACAAGTTGAA
GTGGCACAGCCAAGAACGGCATCAGAAAGTAAACCACGTGTGACAAGATCAGCAGACGTA
GTTGAAGCTAAGGAAGCTAGTGACGAGAAAGTGGAAACGGGTACAGATGTGACAAGTAAA
GTTACAGTAGAAAGTGGTTCTATTGAGGCACCTCAAGGAAATAAAGTAGAGCCACATGCT
GGTCAACGTGTCGTATTGAAATACAAATTGAAATTCGCAGATGGATTAAAAAGAGGAGAT
TATTTTGATTTTACATTATCAAATAATGTAAATACTTATGGGGTTTCAACAGCTAGAAAG
GTACCAGAGATTAAAAATGGCTCAGTTGTAATGGCTACAGGTGAGATCTTAGGGAATGGT
AACATAAGATATACATTTACTAACGAAATTGAACACAAGGTAGAGGTAACAGCTAATTTA
GAAATCAACTTATTTATTGACCCTAAAACTGTACAAAGCAATGGAGAACAAAAGATTACT
TCTAAATTAAATGGTGAAGAAACAGAAAAAACAATACCAGTTGTTTATAATCCAGGTGTT
AGCAATAGTTATACAAATGTAAATGGATCAATTGAAACATTTAATAAAGAATCTAATAAA
TTTACACATATAGCTTATATTAAGCCAATGAATGGAAACCAGTCAAACACTGTATCAGTA
ACAGGGACGTTGACTGAAGGTAGTAATTTAGCTGGTGGACAACCTACTGTTAAAGTATAT
GAATATCTAGGGAAAAAAGATGAATTGCCACAAAGTGTTTATGCAAATACATCAGATACT
AACAAATTCAAAGATGTAACAAAGGAAATGAATGGAAAATTGAGTGTGCAAGACAATGGT
AGTTACTCATTGAATTTAGATAAGTTGGATAAAACGTATGTCATTCATTATACAGGTGAA
TATTTGCAAGGGTCAGATCAGGTTAATTTTAGAACTGAATTATATGGGTATCCAGAACGA
GCATATAAATCTTACTATGTTTATGGGGGATATCGTTTAACTTGGGATAATGGTTTAGTT
TTATATAGCAATAAAGCTGACGGCAATGGTAAAAATGGACAAATTATTCAAAATAATGAT
TTTGAATATAAAGAAGATACTGCAAAAGGAACTATGAGCGGGCAGTACGATGCCAAGCAA
ATTATTGAAACAGAAGAAAATCAAGACAATACACCGCTTGACATTGATTACCACACAGCT
ATAGATGGTGAGGGTGGTTATGTTGATGGGTATATTGAAACAATAGAAGAAACGGATTCA
TCAGCTATTGATATCGATTACCATACTGCTGTGGATAGTGAAGCGGGTCACGTTGGAGGA
TACACTGAGTCCTCTGAGGAATCAAATCCAATTGACTTTGAAGAATCGACACATGAAAAT
TCAAAACATCACGCTGATGTTGTTGAATATGAAGAGGATACAAATCCAGGTGGTGGTCAG
GTTACTACTGAGTCTAACTTAGTTGAATTTGACGAAGAGTCTACAAAAGGTATTGTAACT
GGCGCAGTGAGCGATCATACAACAATTGAAGATACGAAAGAATATACGACTGAAAGTAAT
CTGATTGAACTAGTGGATGAACTACCAGAAGAACATGGTCAAGCTCAAGGTCCAATCGAG
GAAATCACTGAAAACAATCATCATATTTCTCATTCTGGTTTAGGAACTGAAAATGGTCAC
GGTAATTATGGCGTGATTGAAGAAATCGAAGAAAATAGTCATGTTGATATTAAGAGTGAA
TTAGGTTATGAAGGTGGCCAAAATAGCGGTAACCAGTCATTCGAGGAAGACACAGAAGAA
GACAAACCTAAATATGAACAAGGTGGCAATATCGTAGATATCGATTTCGACAGTGTACCT
CAAATCCAAGGTCAAAATAATGGTAACCAGTCATTCGAAGAAGATACAGAGAAAGACAAA
CCTAAGTATGAACAAGGTGGTAATATCATTGATATCGACTTCGACAGTGTGCCACAAATT
CATGGATTCAATAAGCACACTGAAATTATTGAAGAAGATACAAACAAAGATAAACCAAAT
TATCAATTCGGTGGACACAACAGTGTTGATTTTGAAGAAGATACACTTCCAAAAGTAAGC
GGTCAAAATGAAGGTCAACAAACGATTGAAGAAGATACAACGCCGCCAACACCACCGACA
CCAGAAGTACCAAGTGAGCCGGAAACACCAACACCACCGACTCCGGAAGTACCAAGTGAG
CCGGAAACACCAACACCACCGACACCAGAAGTGCCGAGTGAGCCAGAAACACCAACACCG
CCAACACCAGAGGTACCAGCTGAACCTGGTAAACCAGTACCACCCGCAAAAGAAGAACCT
AAAAAGCCTTCTAAACCAGTGGAACAAGGTAAAGTAGTAACACCTGTTATTGAAATCAAT
GAAAAGGTTAAAGCAGTGGCACCAACTAAAAAAGCACAATCTAAGAAATCTGAACTACCT
GAAACAGGTGGAGAAGAATCAACAAACAAAGGTATGTTGTTCGGCGGATTATTCAGCATT
CTAGGTTTAGCATTATTACGCAGAAATAAAAAGAATAACAAAGCATAA
>(fnbB) fibronectin-binding protein B [FnBPs (VF0010)] [Staphylococcus aureus subsp. aureus MW2]
GTGAAAAGCAATCTTAGATACGGCATAAGAAAACACAAATTGGGAGCGGCCTCAGTATTC
TTAGGAACAATGATCGTTGTTGGAATGGGACAAGAAAAAGAAGCTGCAGCATCGGAACAA
AACAATACTACAGTAGAGGAAAGTGGGAGTTCAGCTACTGAAAGAAAAGCAAGCGAAACA
CAAACAACTACAAATAACGTTAATACAATAGATGAAACACAATCATACAGCGCGACATCA
ACTGAGCAACCATCACAATCAACACAAGTAACAACAGAAGAAGCACCAACAACTGTGCAA
GCACCAAAAGTAGAAACTTCGCGAGTTGATTTGCCATCGGAAAAAGTTGCTGATAAGGAA
ACTACAGGAACTCAAGTTGACACAGCTCAACCAAGTAACGTCTCAGAAATTAAACCAAGA
ATGAAAAGATCAACTGATGTTACAGCAGTTACAGAGAAAGAAGTAGTGGAAGAAGCTAAA
GCGACAGGTACAGATGTAACAAGTAAAGTGGAAGTAGAAGAAGGTAGTGAAATAGTAGGG
CATAACAATAAAGAGACAAATGTTGTTAATCCTCATAATGCAGAAAGAGTAACCTTGAAA
TATAAATGGAAATTCGAGGATGGTATTAAACCGGGGGACTACTTTGATTTCACATTAAGT
AATAATGTAGAAACTCATGGTATCTCGCCTCTTCGTAAAGTTCCAGATATAAAAAGTAAA
GATGATAATATTTTGGCTGTTGGCAAAGTGATGGATGAAAGAAAAATTAGATATACGTTT
ACTGATTATATAAATAACAAAAATAATTTAATGGCTGAATTAAACTTAAATTTGTTTATT
GATCCAACTACAGTTACGAAGCAAGGAAAGCAAACTGTTGAGGTTAAATTAGGTGAAAAT
AAGATTTCAAAAGAATTTGATATCAAATATCTAGACGGTGTTAAAGATAACTGGGGAGTA
ACTGTAAATGGACGTATAACTTTATTAGATAAAGAAAATAGTAAAATACATCATTTAGCT
TATATAAACCCTAAAAAAAGCGATATGACCTCAATAACTATAAATGGGTTTTTTGCTAAA
GGTGGATTGTATACAGGAAATGTTCCAACAGTGAAAGTTTATGAGTATTTGAGAAGTGAT
GAATTACCAGAAAGCGTCTATGCTAACACAAATGATCAAGAGAAATTTAAAGATGTTACC
AATGACATGAGTGATAAATTAACGCTAAGTGAAAACGGTAGCTATAAATTAACTTTAGAT
GCACTAAATAAGAAAAGTTATGTTGTAAGTTTTGAAGGTAAATATAATGAAAATGACAAG
GAGTTATTATTCAGAACTAATTTGCATGGCTATCATGCTAATTACGGTTATTACTATTAT
TATCCAGTAAGTTTAACATGGGACAATGGCGTTGCATTCTACTCTAATAACGCTCAAGGC
GACGGTAAAGATAAGCCAAATGATCCTATCATTGAGAAGAGTGAACCAATTGAATTAGAC
ATTAAATCAGAGCCGCCAGTGGAGAAGCATGAATTGACTGGTACAATCGAAGAAAGTAAC
GATTCTAAGCCAATTGATTTTGAATATCATACAGCTGTTGAAGGTGTAGAAGGTCATGCA
GAAGGTATTATTGAAACTGAAGAAGATTCTATTCATGTGGATTTTGAAGAATCTACACAT
GAAAATTCAAAACATCACGCTGATGTTGTTGAATATGAAGAGGATACAAACCCAGGTGGT
GGCCAAGTAATAACTGAGTCTAACTTAGTTGAATTTGACGAAGAGTCTACAAAAGGTATT
CTAACTGGCGCAGTGAGCGACCATACAACAGTTGAAGATACGAAAGAATATACGACTGAA
AGTAATCTGATTGAACTAGTAGATGAATTACCTGAAGAGCATGGTCAAGCACAAGGACCA
ATCGAGGAAATTACTGAAAACAATCATCATATTTCTCATTCTGGTTTAGGAACTGAAAAT
GGTCACGGGAATTATGGTGTGATTGAAGAAATCGAAGAAAATAGCCACGTTGATATTAAG
AGTGAATTAGGTTATGAAGGTGGCCAAAATAGCGGTAACCAGTCATTCGAGGAAGACACA
GAAGAAGATAAACCTAAATATGAACAAGGTGGCAATATCGTAGATATCGATTTCGATAGT
GTACCTCAAATTCATGGTCAAAATAAAGGTGATCAGTCATTCGAAGAAGATACAGAGAAA
GACAAGCCTAAATATGAACATGGTGGTAATATCATTGATATCGACTTCGACAGCGTGCCA
CATATTCATGGATTCAATAAGCACACTGAAATTATTGAAGAAGATACAAACAAAGATAAA
CCAAATTATCAATTCGGTGGACACAATAGTGTTGACTTTGAAGAAGATACACTTCCACAA
GTAAGTGGTCATAATGAAGGTCAACAAACGATTGAAGAAGATACAACGCTGCCAACACCA
CCAACACCAGAAGTACCAAGTGAGCCGGAAACACCAACACCGCCAACACCAGAGGTACCA
AGTGAGCCGGAAACACCAACACCACCAACGCCAGAGGTACCAGCTGAACCTGGTAAACCA
GTACCACCTGCCAAAGAAGAACCTAAAAAGCCTTCTAAACCAGTGGAACAAGGTAAGGTA
GTAACACCTGTCATTGAAATCAATGAAAAGGTTAAAGCAGTGGCACCAACTAAAAAAGCA
CAATCTAAGAAATCTGAACTACCTGAAACAGGTGGAGAAGAATCAACAAACAAAGGTATA
CTGTTCGGAGGATTGTTTAGTATTTTAGGATTTGCATTATTACGCAGAAATAAAAAGAAT
CACAAAGCATAA
>(fnbA) fibronectin-binding protein A [FnBPs (VF0010)] [Staphylococcus aureus subsp. aureus str. Newman]
GTGAAAAACAATCTTAGGTACGGCATTAGAAAACATAAATTGGGAGCAGCATCAGTATTC
TTAGGAACAATGATCGTTGTTGGGATGGGACAAGACAAAGAAGCTGCAGCATCAGAACAA
AAGACAACTACAGTAGAAGAAAATGGGAATTCAGCTACTGATAATAAAACAAGTGAAACA
CAAACAACTGCAACTAACGTTAATCATATAGAAGAAACTCAATCATATAACGCAACAGTA
ACAGAACAACCGTCAAACGCAACACAAGTAACAACTGAAGAAGCACCAAAAGCAGTACAA
GCACCACAAACTGCACAACCAGCAAATATAGAAACAGTTAAAGAAGAGGTAGTTAAGGAA
GAAGCGAAACCTCAAGTTAAGGAAACAACACAATCTCAAGACAATAGCGGAGATCAAAGA
CAAGTAGATTTAACACCTAAAAAGGCTACACAAAATCAAGTCGCAGAAACACAAGTTGAA
GTGGCACAGCCAAGAACGGCATCAGAAAGTAAGCCACGTGTGACAAGATCAGCAGATGTA
GCGGAAGCTAAGGAAGCTAGTAACGCGAAAGTGGAAACGGGTACAGATGTAACAAGTAAA
GTTACAGTAGAAATTGGTTCTATTGAGGGGCATAACAATACAAATAAAGTAGAACCTCAT
GCAGGACAACGAGCGGTACTAAAATATAAGTTGAAATTTGAGAATGGTTTACATCAAGGT
GACTACTTTGACTTTACTTTATCAAATAATGTAAATACGCATGGCGTATCAACTGCTAGA
AAAGTACCAGAAATTAAAAATGGTTCAGTCGTAATGGCGACAGGTGAAGTTTTAGAAGGT
GGAAAGATTAGATATACATTTACAAATGATATTGAAGATAAGGTTGATGTAACGGCTGAA
CTAGAAATTAATTTATTTATTGATCCTAAAACTGTACAAACTAATGGAAATCAAACTATA
ACTTCAACACTAAATGAAGAACAAACTTCAAAGGAATTAGATGTTAAATATAAAGATGGT
ATTGGGAATTATTATGCCAATTTAAATGGATCGATTGAGACATTTAATAAAGCGAATAAT
AGATTTTCGCATGTTGCATTTATTAAACCTAATAATGGTAAAACGACAAGTGTGACTGTT
ACTGGAACTTTAATGAAAGGTAGTAATCAGAATGGAAATCAACCAAAAGTTAGGATATTT
GAATACTTGGGTAATAATGAAGACATAGCGAAGAGTGTATATGCAAATACGACAGATACT
TCTAAATTTAAAGAAGTCACAAGTAATATGAGTGGGAATTTGAATTTACAAAATAATGGA
AGCTATTCATTGAATATAGAAAATCTAGATAAAACTTATGTTGTTCACTATGATGGAGAG
TATTTAAATGGTACTGATGAAGTTGATTTTAGAACACAAATGGTAGGACATCCAGAGCAA
CTTTATAAGTATTATTATGATAGAGGATATACCTTAACTTGGGATAATGGTTTAGTTTTA
TACAGTAATAAAGCGAACGGAAATGGGAAAAATGGTCCGATTATTCAAAATAATAAATTT
GAATATAAAGAAGATACAATTAAAGAAACTCTTACAGGTCAATATGATAAGAATTTAGTA
ACTACTGTTGAAGAGGAATATGATTCATCAACTCTTGACATTGATTACCACACAGCTATA
GATGGTGGAGGTGGATATGTTGATGGATACATTGAAACAATAGAAGAAACGGATTCATCA
GCTATTGATATCGATTACCATACTGCTGTGGATAGCGAAGCAGGTCACGTTGGAGGATAC
ACTGAGTCCTCTGAGGAATCAAATCCAATTGACTTTGAAGAATCGACACATGAAAATTCA
AAACATCATGCTGATGTTGTTGAATATGAAGAAGATACAAACCCAGGTGGTGGTCAGGTT
ACTACTGAGTCTAACCTAGTTGAATTTGACGAAGATTCTACAAAAGGTATTGTAACTGGT
GCTGTTAGCGATCATACAACAATTGAAGATACGAAAGAATATACGACTGAAAGTAATCTG
ATTGAACTAGTAGATGAACTACCTGAAGAACATGGTCAAGCGCAAGGACCAATCGAGGAA
ATTACTGAAAACAATCATCATATTTCTCATTCTGGTTTAGGAACTGAAAATGGTCACGGT
AATTATGGCGTGATTGAAGAAATCGAAGAAAATAGCCACGTGGATATTAAGAGTGAATTA
GGTTAGGAAGGTGGCCAAAATAGCGGTAATCAGTCATTTGAGGAAGACACAGAAGAAGAT
AAACCGAAATATGAACAAGGTGGCAATATCGTAGATATCGATTTCGATAGTGTACCTCAA
ATTCATGGTCAAAATAATGGTAACCAATCATTCGAAGAAGATACAGAGAAAGACAAACCT
AAGTATGAACAAGGTGGTAATATCATTGATATCGACTTCGACAGTGTGCCACATATTCAC
GGATTCAATAAGCACACTGAAATTATTGAAGAAGATACAAATAAAGATAAACCAAATTAT
CAATTCGGTGGACACAATAGTGTTGACTTTGAAGAAGATACACTTCCACAAGTAAGTGGT
CATAATGAAGGTCAACAAACGATTGAAGAAGATACAACACCTCCAATCGTGCCACCAACG
CCACCGACACCAGAAGTACCAAGCGAGCCGGAAACACCAACACCACCGACACCAGAAGTA
CCAAGCGAGCCGGAAACACCAACACCGCCAACGCCAGAGGTACCAACTGAACCTGGTAAA
CCAATACCACCTGCTAAAGAAGAACCTAAAAAACCTTCTAAACCAGTGGAACAAGGTAAA
GTAGTAACACCTGTTATTGAAATCAATGAAAAGGTTAAAGCAGTGGTACCAACTAAAAAA
GCACAATCTAAGAAATCTGAACTACCTGAAACAGGTGGAGAAGAATCAACAAACAACGGC
ATGTTGTTCGGCGGATTATTTAGCATTCTAGGTTTAGCATTATTACGCAGAAATAAAAAG
AATCACAAAGCATAA
>(fnbB) fibronectin-binding protein B [FnBPs (VF0010)] [Staphylococcus aureus subsp. aureus str. Newman]
GTGAAAAGCAATCTTAGATACGGCATAAGAAAACACAAATTGGGAGCGGCCTCAGTATTC
TTAGGAACAATGATCGTTGTTGGAATGGGACAAGAAAAAGAAGCTGCAGCATCGGAACAA
AACAATACTACAGTAGAGGAAAGTGGGAGTTCAGCTACTGAAAGTAAAGCAAGCGAAACA
CAAACAACTACAAATAACGTTAATACAATAGATGAAACACAATCATACAGCGCGACATCA
ACTGAGCAACCATCACAATCAACACAAGTAACAACAGAAGAAGCACCGAAAACTGTGCAA
GCACCAAAAGTAGAAACTTCGCGAGTTGATTTGCCATCGGAAAAAGTTGCTGATAAGGAA
ACTACAGGAACTCAAGTTGACATAGCTCAACCAAGTAACGTCTCAGAAATTAAACCAAGA
ATGAAAAGATCAACTGACGTTACAGCAGTTGCAGAGAAAGAAGTAGTGGAAGAAACTAAA
GCGACAGGTACAGATGTAACAAATAAAGTGGAAGTAGAAGAAGGTAGTGAAATTGTAGGA
CATAAACAAGATACGAATGTTGTAAATCCTCATAACGCAGAAAGAGTAACCTTGAAATAT
AAATGGAAATTTGGAGAAGGAATTAAGGCGGGAGATTATTTTGATTTCACATTAAGCGAT
AATGTTGAAACTCATGGTATCTCAACACTGCGTAAAGTTCCGGAGATAAAAAGTACAGAT
GGTCAAGTTATGGCGACAGGAGAAATAATTGGAGAAAGAAAAGTTAGATATACGTTTAAA
GAATATGTACAAGAAAAGAAAGATTTAACTGCTGAATTATCTTTAAATCTATTTATTGAT
CCTACAACAGTGACGCAAAAAGGTAACCAAAATGTTGAAGTTAAATTGGGTGAGACTACG
GTTAGCAAAATATTTAATATTCAATATTTAGGTGGAGTTAGAGATAATTGGGGAGTAACA
GCTAATGGTCGAATTGATACTTTAAATAAAGTAGATGGGAAATTTAGTCATTTTGCGTAC
ATGAAACCTAACAACCAGTCGTTAAGCTCTGTGACAGTAACTGGTCAAGTAACTAAAGGA
AATAAACCAGGGGTTAATAATCCAACAGTTAAGGTATATAAACACATTGGTTCAGACGAT
TTAGCTGAAAGCGTATATGCAAAGCTTGATGATGTCAGCAAATTTGAAGATGTGACTGAT
AATATGAGTTTAGATTTTGATACTAATGGTGGTTATTCTTTAAACTTTAATAATTTAGAC
CAAAGTAAAAATTATGTAATAAAATATGAAGGGTATTATGATTCAAATGCTAGCAACTTA
GAATTTCAAACACACCTTTTTGGATATTATAACTATTATTATACAAGTAATTTAACTTGG
AAAAATGGCGTTGCATTTTACTCTAATAACGCTCAAGGCGACGGCAAAGATAAACTAAAG
GAACCTATTATAGAACATAGTACTCCTATCGAACTTGAATTTAAATCAGAGCCGCCAGTG
GAGAAGCATGAATTGACTGGTACAATCGAAGAAAGTAATGATTCTAAGCCAATTGATTTT
GAATATCATACAGCTGTTGAAGGTGCAGAAGGTCATGCAGAAGGTACCATTGAAACTGAA
GAAGATTCTATTCATGTAGACTTTGAAGAATCGACACATGAAAATTCAAAACATCATGCT
GATGTTGTTGAATATGAAGAAGATACAAACCCAGGTGGTGGTCAGGTTACTACTGAGTCT
AACCTAGTTGAATTTGACGAAGATTCTACAAAAGGTATTGTAACTGGTGCTGTTAGCGAT
CATACAACAATTGAAGATACGAAAGAATATACGACTGAAAGTAATCTGATTGAACTAGTA
GATGAACTACCTGAAGAACATGGTCAAGCGCAAGGACCAATCGAGGAAATTACTGAAAAC
AATCATCATATTTCTCATTCTGGTTTAGGAACTGAAAATGGTCACGGTAATTATGGCGTG
ATTGAAGAAATCGAAGAAAATAGCCACGTGGATATTAAGAGTGAATTAGGTTAGGAAGGT
GGCCAAAATAGCGGTAATCAGTCATTTGAGGAAGACACAGAAGAAGATAAACCGAAATAT
GAACAAGGTGGCAATATCGTAGATATCGATTTCGATAGTGTACCTCAAATTCATGGTCAA
AATAATGGTAACCAATCATTCGAAGAAGATACAGAGAAAGACAAACCTAAGTATGAACAA
GGTGGTAATATCATTGATATCGACTTCGACAGTGTGCCACATATTCACGGATTCAATAAG
CACACTGAAATTATTGAAGAAGATACAAATAAAGATAAACCAAATTATCAATTCGGTGGA
CACAATAGTGTTGACTTTGAAGAAGATACACTTCCACAAGTAAGTGGTCATAATGAAGGT
CAACAAACGATTGAAGAAGATACAACACCTCCAATCGTGCCACCAACGCCACCGACACCA
GAAGTACCAAGCGAGCCGGAAACACCAACACCACCGACACCAGAAGTACCAAGCGAGCCG
GAAACACCAACACCGCCAACGCCAGAGGTACCAACTGAACCTGGTAAACCAATACCACCT
GCTAAAGAAGAACCTAAAAAACCTTCTAAACCAGTGGAACAAGGTAAAGTAGTAACACCT
GTTATTGAAATCAATGAAAAGGTTAAAGCAGTGGTACCAACTAAAAAAGCACAATCTAAG
AAATCTGAACTACCTGAAACAGGTGGAGAAGAATCAACAAACAACGGCATGTTGTTCGGC
GGATTATTTAGCATTTTAGGTTTAGCGTTATTACGCAGAAATAAAAAGAATCACAAAGCA
TAA
>(fnbA) fibronectin-binding protein A [FnBPs (VF0010)] [Staphylococcus aureus subsp. aureus JH9]
GTGAAAAACAATCTTAGGTACGGCATTAGAAAACATAAATTGGGAGCAGCATCAGTATTC
TTAGGAACAATGATCGTTGTTGGGATGGGACAAGATAAAGAAGCTGCAGCATCAGAACAA
AAGACAACTACAGTAGAAGAAAATGGGAATTCAGCTACTGATAATAAAACAAGTGAAACA
CAAACAACTGCTACTAACGTTAATCATATAGAAGAAACTCAATCATATAACGCAACAGTA
ACAGAACAACCGTCAAACGCAACACAAGTAACAACTGAAGAAGCACCAAAAGCAGTACAA
GCACCACAAACTGCACAACCAGCAAATGTAGAAACAGTTAAAGAAGAAGAGAAACCTCAA
GTTAAGGAAACGACACAACCTCAAGACAATAGCGGAAATCAAAGACAAGTAGATTTAACA
CCTAAAAAGGTTACACAAAATCAAGGGACAGAAACACAAGTTGAAGTGGCACAGCCAAGA
ACGGCATCAGAAAGTAAGCCACGTGTGACAAGATCAGCAGATGTAGCGGAAGCTAAGGAA
GCTAGTGACGTTTCAGAAGTTAAAGGCACAGATGTTACAAGTAAAGTTACAGTAGAAAGT
GGTTCTATTGAGGCACCTCAAGGAAATAAAGTAGAGCCACATGCTGGTCAACGTGTCGTA
TTGAAATACAAATTGAAATTCGCAGATGGATTAAAAAGAGGAGATTATTTTGATTTTACA
TTATCAAATAATGTAAATACTTATGGGGTTTCAACAGCTAGAAAGGTACCAGAGATTAAA
AATGGCTCAGTTGTAATGGCTACAGGTGAGATCTTAGGGAATGGTAACATAAGATATACA
TTTACTAACGAAATTGAACACAAGGTAGAGGTAACAGCTAATTTAGAAATCAACTTATTT
ATTGACCCTAAAACTGTACAAAGCAATGGAGAACAAAAGATTACTTCTAAATTAAATGGT
GAAGAAACAGAAAAAACAATACCAGTTGTTTATAATCCAGGTGTTAGCAATAGTTATACA
AATGTAAATGGATCAATTGAAACATTTAATAAAGAATCTAATAAATTTACACATATAGCT
TATATTAAGCCAATGAATGGAAACCAGTCAAACACTGTATCAGTAACAGGGACGTTGACT
GAAGGTAGTAATTTAGCTGGTGGACAACCTACTGTTAAAGTATATGAATATCTAGGGAAA
AAAGATGAATTGCCACAAAGTGTTTATGCAAATACATCAGATACTAACAAATTCAAAGAT
GTAACAAAGGAAATGAATGGAAAATTGAGTGTGCAAGACAATGGTAGTTACTCATTGAAT
TTAGATAAGTTGGATAAAACGTATGTCATTCATTATACAGGTGAATATTTGCAAGGGTCA
GATCAGGTTAATTTTAGAACTGAATTATATGGGTATCCAGAACGAGCATATAAATCTTAC
TATGTTTATGGGGGATATCGTTTAACTTGGGATAATGGTTTAGTTTTATATAGCAATAAA
GCTGACGGCAATGGTAAAAATGGACAAATTATTCAAGATAATGATTTTGAATATAAAGAA
GATACTGCAAAAGGAACTATGAGCGGGCAGTACGATGCCAAGCAAATTATTGAAACAGAA
GAAAATCAAGACAATACACCGCTTGACATTGATTACCACACAGCTATAGATGGTGAGGGT
GGTTATGTTGATGGGTATATTGAAACAATAGAAGAAACGGATTCATCAGCTATTGATATC
GATTACCATACTGCTGTGGATAGTGAAGCGGGTCACGTTGGAGGATACACTGAGTCCTCT
GAGGAATCAAATCCAATTGACTTTGAAGAATCGACACATGAAAATTCAAAACATCACGCT
GATGTTGTTGAATATGAAGAGGATACAAATCCAGGTGGTGGCCAAGTAACAACTGAGTCT
AACTTAGTTGAATTTGACGAAGAGTCTACAAAAGGTATTGTAACTGGCGCAGTGAGCGAC
CATACAACAATTGAAGATACGAAAGAATATACGACTGAAAGTAATCTGATTGAACTAGTA
GATGAACTACCTGAAGAACATGGTCAAGCACAAGGACCAATCGAGGAAATTACTGAAAAC
AATCATCATATTTCTCATTCTGGTTTAGGAACTGAAAATGGTCACGGTAATTATGGCGTG
ATTGAAGAAATCGAAGAAAATAGCCACGTTGATATTAAGAGTGAATTAGGTTACGAAGGT
GGCCAAAATAGCGGTAACCAGTCATTCGAGGAAGACACAGAAGAAGACAAACCTAAATAT
GAACAAGGTGGCAATATCGTAGATATCGATTTCGACAGTGTACCTCAAATTCATGGTCAA
AATAAAGGTGACCAGTCATTCGAAGAAGATACAGAGAAAGACAAGCCTAAATATGAACAT
GGCGGTAATATCATTGATATCGACTTCGACAGTGTGCCACAAATTCATGGATTCAATAAG
CATAATGAAATTATTGAAGAAGATACAAACAAAGATAAACCTAATTATCAATTCGGTGGA
CACAATAGTGTTGACTTTGAAGAAGATACACTTCCAAAAGTAAGCGGCCAAAATGAAGGT
CAACAAACGATTGAAGAAGATACAACGCCGCCAACGCCACCGACACCAGAAGTACCGAGT
GAGCCGGAAACACCAATGCCACCGACACCAGAAGTACCGAGTGAGCCGGAAACACCAACG
CCACCAACACCAGAGGTACCAAGTGAGCCGGAAACACCAACACCACCGACTCCGGAAGTA
CCAAGTGAGCCGGAAACACCAACACCACCGACACCAGAAGTGCCGAGTGAGCCAGAAACA
CCAACACCGCCAACACCAGAGGTACCAGCTGAACCTGGTAAACCAGTACCACCCGCAAAA
GAAGAACCTAAAAAGCCTTCTAAACCAGTGGAACAAGGTAAAGTAGTAACACCTGTTATT
GAAATCAATGAAAAGGTTAAAGCAGTGGCACCAACTAAAAAAGCACAATCTAAGAAATCT
GAACTACCTGAAACAGGTGGAGAAGAATCAACAAACAAAGGTATGTTGTTCGGCGGATTA
TTCAGCATTCTAGGTTTAGCATTATTACGCAGAAATAAAAAGAATAACAAAGCATAA
>(fnbB) fibronectin-binding protein B [FnBPs (VF0010)] [Staphylococcus aureus subsp. aureus USA300_FPR3757]
GTGAAAAGCAATCTTAGATACGGCATAAGAAAACACAAATTGGGAGCGGCCTCAGTATTC
TTAGGAACAATGATCGTTGTTGGAATGGGACAAGAAAAAGAAGCTGCAGCATCGGAACAA
AACAATACTACAGTAGAGGAAAGTGGGAGTTCAGCTACTGAAAGTAAAGCAAGCGAAACA
CAAACAACTACAAATAACGTTAATACAATAGATGAAACACAATCATACAGCGCGACATCA
ACTGAGCAACCATCACAATCAACACAAGTAACAACAGAAGAAGCACCGAAAACTGTGCAA
GCACCAAAAGTAGAAACTTCGCGAGTTGATTTGCCATCGGAAAAAGTTGCTGATAAGGAA
ACTACAGGAACTCAAGTTGACATAGCTCAACCAAGTAACGTCTCAGAAATTAAACCAAGA
ATGAAAAGATCAACTGACGTTACAGCAGTTGCAGAGAAAGAAGTAGTGGAAGAAACTAAA
GCGACAGGTACAGATGTAACAAATAAAGTGGAAGTAGAAGAAGGTAGTGAAATTGTAGGA
CATAAACAAGATACGAATGTTGTAAATCCTCATAACGCAGAAAGAGTAACCTTGAAATAT
AAATGGAAATTTGGAGAAGGAATTAAGGCGGGAGATTATTTTGATTTCACATTAAGCGAT
AATGTTGAAACTCATGGTATCTCAACACTGCGTAAAGTTCCGGAGATAAAAAGTACAGAT
GGTCAAGTTATGGCGACAGGAGAAATAATTGGAGAAAGAAAAGTTAGATATACGTTTAAA
GAATATGTACAAGAAAAGAAAGATTTAACTGCTGAATTATCTTTAAATCTATTTATTGAT
CCTACAACAGTGACGCAAAAAGGTAACCAAAATGTTGAAGTTAAATTGGGTGAGACTACG
GTTAGCAAAATATTTAATATTCAATATTTAGGTGGAGTTAGAGATAATTGGGGAGTAACA
GCTAATGGTCGAATTGATACTTTAAATAAAGTAGATGGGAAATTTAGTCATTTTGCGTAC
ATGAAACCTAACAACCAGTCGTTAAGCTCTGTGACAGTAACTGGTCAAGTAACTAAAGGA
AATAAACCAGGGGTTAATAATCCAACAGTTAAGGTATATAAACACATTGGTTCAGACGAT
TTAGCTGAAAGCGTATATGCAAAGCTTGATGATGTCAGCAAATTTGAAGATGTGACTGAT
AATATGAGTTTAGATTTTGATACTAATGGTGGTTATTCTTTAAACTTTAATAATTTAGAC
CAAAGTAAAAATTATGTAATAAAATATGAAGGGTATTATGATTCAAATGCTAGCAACTTA
GAATTTCAAACACACCTTTTTGGATATTATAACTATTATTATACAAGTAATTTAACTTGG
AAAAATGGCGTTGCATTTTACTCTAATAACGCTCAAGGCGACGGCAAAGATAAACTAAAG
GAACCTATTATAGAACATAGTACTCCTATCGAACTTGAATTTAAATCAGAGCCGCCAGTG
GAGAAGCATGAATTGACTGGTACAATCGAAGAAAGTAATGATTCTAAGCCAATTGATTTT
GAATATCATACAGCTGTTGAAGGTGCAGAAGGTCATGCAGAAGGTACCATTGAAACTGAA
GAAGATTCTATTCATGTAGACTTTGAAGAATCGACACATGAAAATTCAAAACATCATGCT
GATGTTGTTGAATATGAAGAAGATACAAACCCAGGTGGTGGTCAGGTTACTACTGAGTCT
AACCTAGTTGAATTTGACGAAGATTCTACAAAAGGTATTGTAACTGGTGCTGTTAGCGAT
CATACAACAATTGAAGATACGAAAGAATATACGACTGAAAGTAATCTGATTGAACTAGTA
GATGAACTACCTGAAGAACATGGTCAAGCGCAAGGACCAATCGAGGAAATTACTGAAAAC
AATCATCATATTTCTCATTCTGGTTTAGGAACTGAAAATGGTCACGGTAATTATGGCGTG
ATTGAAGAAATCGAAGAAAATAGCCACGTGGATATTAAGAGTGAATTAGGTTACGAAGGT
GGCCAAAATAGCGGTAATCAGTCATTTGAGGAAGACACAGAAGAAGATAAACCGAAATAT
GAACAAGGTGGCAATATCGTAGATATCGATTTCGATAGTGTACCTCAAATTCATGGTCAA
AATAATGGTAACCAATCATTCGAAGAAGATACAGAGAAAGACAAACCTAAGTATGAACAA
GGTGGTAATATCATTGATATCGACTTCGACAGTGTGCCACATATTCACGGATTCAATAAG
CACACTGAAATTATTGAAGAAGATACAAATAAAGATAAACCAAATTATCAATTCGGTGGA
CACAATAGTGTTGACTTTGAAGAAGATACACTTCCACAAGTAAGTGGTCATAATGAAGGT
CAACAAACGATTGAAGAAGATACAACACCTCCAATCGTGCCACCAACGCCACCGACACCA
GAAGTACCAAGCGAGCCGGAAACACCAACACCACCGACACCAGAAGTACCAAGCGAGCCG
GAAACACCAACACCGCCAACGCCAGAGGTACCAACTGAACCTGGTAAACCAATACCACCT
GCTAAAGAAGAACCTAAAAAACCTTCTAAACCAGTGGAACAAGGTAAAGTAGTAACACCT
GTTATTGAAATCAATGAAAAGGTTAAAGCAGTGGTACCAACTAAAAAAGCACAATCTAAG
AAATCTGAACTACCTGAAACAGGTGGAGAAGAATCAACAAACAACGGCATGTTGTTCGGC
GGATTATTTAGCATTTTAGGTTTAGCGTTATTACGCAGAAATAAAAAGAATCACAAAGCA
TAA
>(fnbB) fibronectin-binding protein B [FnBPs (VF0010)] [Staphylococcus aureus subsp. aureus NCTC 8325]
ATGATCGTTGTTGGAATGGGACAAGAAAAAGAAGCTGCAGCATCGGAACAAAACAATACT
ACAGTAGAGGAAAGTGGGAGTTCAGCTACTGAAAGTAAAGCAAGCGAAACACAAACAACT
ACAAATAACGTTAATACAATAGATGAAACACAATCATACAGCGCGACATCAACTGAGCAA
CCATCACAATCAACACAAGTAACAACAGAAGAAGCACCGAAAACTGTGCAAGCACCAAAA
GTAGAAACTTCGCGAGTTGATTTGCCATCGGAAAAAGTTGCTGATAAGGAAACTACAGGA
ACTCAAGTTGACATAGCTCAACCAAGTAACGTCTCAGAAATTAAACCAAGAATGAAAAGA
TCAACTGACGTTACAGCAGTTGCAGAGAAAGAAGTAGTGGAAGAAACTAAAGCGACAGGT
ACAGATGTAACAAATAAAGTGGAAGTAGAAGAAGGTAGTGAAATTGTAGGACATAAACAA
GATACGAATGTTGTAAATCCTCATAACGCAGAAAGAGTAACCTTGAAATATAAATGGAAA
TTTGGAGAAGGAATTAAGGCGGGAGATTATTTTGATTTCACATTAAGCGATAATGTTGAA
ACTCATGGTATCTCAACACTGCGTAAAGTTCCGGAGATAAAAAGTACAGATGGTCAAGTT
ATGGCGACAGGAGAAATAATTGGAGAAAGAAAAGTTAGATATACGTTTAAAGAATATGTA
CAAGAAAAGAAAGATTTAACTGCTGAATTATCTTTAAATCTATTTATTGATCCTACAACA
GTGACGCAAAAAGGTAACCAAAATGTTGAAGTTAAATTGGGTGAGACTACGGTTAGCAAA
ATATTTAATATTCAATATTTAGGTGGAGTTAGAGATAATTGGGGAGTAACAGCTAATGGT
CGAATTGATACTTTAAATAAAGTAGATGGGAAATTTAGTCATTTTGCGTACATGAAACCT
AACAACCAGTCGTTAAGCTCTGTGACAGTAACTGGTCAAGTAACTAAAGGAAATAAACCA
GGGGTTAATAATCCAACAGTTAAGGTATATAAACACATTGGTTCAGACGATTTAGCTGAA
AGCGTATATGCAAAGCTTGATGATGTCAGCAAATTTGAAGATGTGACTGATAATATGAGT
TTAGATTTTGATACTAATGGTGGTTATTCTTTAAACTTTAATAATTTAGACCAAAGTAAA
AATTATGTAATAAAATATGAAGGGTATTATGATTCAAATGCTAGCAACTTAGAATTTCAA
ACACACCTTTTTGGATATTATAACTATTATTATACAAGTAATTTAACTTGGAAAAATGGC
GTTGCATTTTACTCTAATAACGCTCAAGGCGACGGCAAAGATAAACTAAAGGAACCTATT
ATAGAACATAGTACTCCTATCGAACTTGAATTTAAATCAGAGCCGCCAGTGGAGAAGCAT
GAATTGACTGGTACAATCGAAGAAAGTAATGATTCTAAGCCAATTGATTTTGAATATCAT
ACAGCTGTTGAAGGTGCAGAAGGTCATGCAGAAGGTACCATTGAAACTGAAGAAGATTCT
ATTCATGTAGACTTTGAAGAATCGACACATGAAAATTCAAAACATCATGCTGATGTTGTT
GAATATGAAGAAGATACAAACCCAGGTGGTGGTCAGGTTACTACTGAGTCTAACCTAGTT
GAATTTGACGAAGATTCTACAAAAGGTATTGTAACTGGTGCTGTTAGCGATCATACAACA
ATTGAAGATACGAAAGAATATACGACTGAAAGTAATCTGATTGAACTAGTAGATGAACTA
CCTGAAGAACATGGTCAAGCGCAAGGACCAATCGAGGAAATTACTGAAAACAATCATCAT
ATTTCTCATTCTGGTTTAGGAACTGAAAATGGTCACGGTAATTATGGCGTGATTGAAGAA
ATCGAAGAAAATAGCCACGTGGATATTAAGAGTGAATTAGGTTACGAAGGTGGCCAAAAT
AGCGGTAATCAGTCATTTGAGGAAGACACAGAAGAAGATAAACCGAAATATGAACAAGGT
GGCAATATCGTAGATATCGATTTCGATAGTGTACCTCAAATTCATGGTCAAAATAATGGT
AACCAATCATTCGAAGAAGATACAGAGAAAGACAAACCTAAGTATGAACAAGGTGGTAAT
ATCATTGATATCGACTTCGACAGTGTGCCACATATTCACGGATTCAATAAGCACACTGAA
ATTATTGAAGAAGATACAAATAAAGATAAACCAAATTATCAATTCGGTGGACACAATAGT
GTTGACTTTGAAGAAGATACACTTCCACAAGTAAGTGGTCATAATGAAGGTCAACAAACG
ATTGAAGAAGATACAACACCTCCAATCGTGCCACCAACGCCACCGACACCAGAAGTACCA
AGCGAGCCGGAAACACCAACACCACCGACACCAGAAGTACCAAGCGAGCCGGAAACACCA
ACACCGCCAACGCCAGAGGTACCAACTGAACCTGGTAAACCAATACCACCTGCTAAAGAA
GAACCTAAAAAACCTTCTAAACCAGTGGAACAAGGTAAAGTAGTAACACCTGTTATTGAA
ATCAATGAAAAGGTTAAAGCAGTGGTACCAACTAAAAAAGCACAATCTAAGAAATCTGAA
CTACCTGAAACAGGTGGAGAAGAATCAACAAACAACGGCATGTTGTTCGGCGGATTATTT
AGCATTTTAGGTTTAGCGTTATTACGCAGAAATAAAAAGAATCACAAAGCATAA
>(fnbB) fibronectin-binding protein B [FnBPs (VF0010)] [Staphylococcus aureus subsp. aureus N315]
GTGAAAAGCAATCTTAGATACGGCATAAGAAAACACAAATTGGGAGCGGCCTCAGTATTC
TTAGGAACAATGATCGTTGTTGGAATGGGACAAGAAAAAGAAGCTGCAGCATCGGAACAA
AACAATACTACAGTAGAGGAAAGTGGGAGTTCAGCTACTGAAAGTAAAGCAAGCGAAACA
CAAACAACTACAAATAACGTTAATACAATAGATGAAACACAATCATACAGCGCGACATCA
ACTGAGCAACCATCAAAATCAACTCAAGTAACAACAGAAGAAGCACCAACAACTGTGCAA
GCACCAAAAGTAGAAACCGAAATGAAATCACAAGAAGATTTACCATCAGAAAAAGTTGCT
GATAAGGAAACTACAGGAACTCAAGTTGACATAGCTCAACCAAGTAACGTCTCAGAAATT
AAACCAAGAATGAAAAGATCAGCTGACGTTACAGCAGTTTCAGAGAAAGAAGTAGCGGAA
GAAGCTAAAGCGACAGGTACAGATGTAACAAATAAAGTGGAAGTTACTGAAAGCTCTTTA
GAAGGACATAATAAAGATTCGAATATTGTTAATCCGCATAATGCTCAAAGAGTAACTTTA
AAATACAAATGGAAATTTGGAGAAGGAATTAAGGCAGGAGATTATTTTGATTTCACATTA
AGTGATAATGTTGAAACACATGGTATATCAACACTGCGTAAAGTTCCGGAGATAAAAAGT
TCAACAGAAGATAAAGTTATGGCAAATGGTCAAGTTATAAATGAACGTACAATTCGCTAT
ACATTTACTGATTATATAAATAACAAAAAAGATTTAACTGCTGAATTAAACTTAAACCTA
TTCATTGACCCAACAACAGTGACAAAGCAAGGGAGTCAAAAAGTTGAAGTAACACTAGGT
CAAAATAAAGTCTCAAAAGAATTTGATATCAAATATTTAGACGGCGTTAAAGATAGAATG
GGTGTTACTGTTAATGGTCGTATTGATACTTTGAATAAAGAAGAGGGTAAATTTAGCCAT
TTTGCATATGTGAAGCCTAACAACCAGTCGTTAACTTCTGTCACAGTAACTGGTCAAGTA
ACATCTGGATATAAACAAAGTGCTAATAATCCAACAGTCAAAGTATATAAACACATTGGT
TCAGATGAATTAGCTGAAAGTGTTTATGCAAAGCTTGATGATACCAGTAAATTTGAAGAT
GTGACTGAAAAAGTAAATCTATCTTACACAAGTAATGGTGGGTACACATTGAACCTTGGC
GATTTAGATAATTCGAAAGACTATGTAATTAAATATGAAGGTGAATATGATCAAAATGCT
AAGGATCTAAATTTCCGAACACATCTTTCAGGATATCATAAATACTACCCATACTATCCT
TATTACCCGTATTATCCAGTTCAATTAACTTGGAACAACGGTGTTGCATTTTACTCTAAT
AATGCTAAAGGCGATGGTAAAGATAAACCAAATGATCCTATCATTGAGAAGAGTGAACCA
ATTGATTTAGACATTAAATCAGAGCCACCAGTGGAGAAGCATGAATTGACTGGTACAATC
GAAGAAAGTAACGATTCTAAGCCAATTGATTTTGAATATCATACAGCTGTTGAAGGTGCA
GAAGGTCATGCAGAAGGTATTATTGAAACTGAAGAAGATTCTATTCATGTGGATTTTGAA
GAATCTACACATGAAAATTCAAAACATCACGCTGATGTTGTTGAATATGAAGAGGATACA
AACCCAGGTGGTGGCCAAGTAACAACTGAGTCTAACTTAGTTGAATTTGACGAAGAGTCT
ACAAAAGGTATTGTAACTGGCGCAGTGAGCGACCATACAACAGTTGAAGATACGAAAGAA
TATACAACTGAAAGTAATCTGATTGAATTAGTGGATGAATTACCTGAAGAACATGGTCAA
GCACAAGGGCCAATCGAGGAAATTACTGAAAACAATCATCATATTTCTCATTCTGGTTTA
GGAACTGAAAATGGTCACGGTAATTATGGCGTGATTGATGAAATCGAAGAAAATAGCCAC
GTTGATATTAAGAGTGAATTAGGTTATGAAGGTGGCCAAAATAGCGGTAATCAGTCATTC
GAGGAAGACACAGAAGAAGATAAACCTAAATATGAACAAGGTGGTAATATCGTAGATATC
GATTTCGACAGTGTACCTCAAATTCATGGTCAAAATAATGGTAACCAGTCATTCGAGGAA
GACACAGAAGAAGACAAGCCTAAGTATGAACAAGGTGGTAACATCATTGATATCGACTTC
GACAGTGTGCCACAAATTCATGGATTCAATAAGCATAATGAAATTATTGAAGAAGATACA
AACAAAGATAAACCTAATTATCAATTTGGTGGACACAACAGTGTTGATTTTGAAGAAGAT
ACACTTCCAAAAGTAAGTGGTCAAAATGAAGGTCAACAAACGATTGAAGAAGATACAACG
CCGCCAACACCGCCAACACCAGAGGTACCAAGTGAGCCGGAAACACCAACACCACCAACA
CCAGAAGTACCGAGTGAGCCAGGCGAACCAACGCCACCAAAACCGGAAGTACCAAGTGAG
CCGGAAACACCAGTACCACCAACACCAGAGGTACCATCTGAACCTGGTAAACCAGTACCA
CCTGCTAAAGAAGAACCTAAAAAACCTTCTAAACCAGTGGAACAAGGTAAGGTAGTAACA
CCTGTTATTGAAATCAATGAAAAGGTTAAAGCAGTGGCACCAACTAAACAAAAACAATCT
AAGAAATCTGAACTACCTGAAACAGGTGGAGAAGAATCAACAAACAAAGGTATGTTGTTC
GGCGGATTATTCAGCATTCTAGGTTTAGTATTATTACGCAGAAATAAAAAGAATAACAAA
GCATAA
>(fnbB) fibronectin-binding protein B [FnBPs (VF0010)] [Staphylococcus aureus subsp. aureus MSSA476]
GTGAAAAGCAATCTTAGATACGGCATAAGAAAACACAAATTGGGAGCGGCCTCAGTATTC
TTAGGAACAATGATCGTTGTTGGAATGGGACAAGAAAAAGAAGCTGCAGCATCGGAACAA
AACAATACTACAGTAGAGGAAAGTGGGAGTTCAGCTACTGAAAGAAAAGCAAGCGAAACA
CAAACAACTACAAATAACGTTAATACAATAGATGAAACACAATCATACAGCGCGACATCA
ACTGAGCAACCATCACAATCAACACAAGTAACAACAGAAGAAGCACCAACAACTGTGCAA
GCACCAAAAGTAGAAACTTCGCGAGTTGATTTGCCATCGGAAAAAGTTGCTGATAAGGAA
ACTACAGGAACTCAAGTTGACACAGCTCAACCAAGTAACGTCTCAGAAATTAAACCAAGA
ATGAAAAGATCAACTGATGTTACAGCAGTTACAGAGAAAGAAGTAGTGGAAGAAGCTAAA
GCGACAGGTACAGATGTAACAAGTAAAGTGGAAGTAGAAGAAGGTAGTGAAATAGTAGGG
CATAACAATAAAGAGACAAATGTTGTTAATCCTCATAATGCAGAAAGAGTAACCTTGAAA
TATAAATGGAAATTCGAGGATGGTATTAAACCGGGGGACTACTTTGATTTCACATTAAGT
AATAATGTAGAAACTCATGGTATCTCGCCTCTTCGTAAAGTTCCAGATATAAAAAGTAAA
GATGATAATATTTTGGCTGTTGGCAAAGTGATGGATGAAAGAAAAATTAGATATACGTTT
ACTGATTATATAAATAACAAAAATAATTTAATGGCTGAATTAAACTTAAATTTGTTTATT
GATCCAACTACAGTTACGAAGCAAGGAAAGCAAACTGTTGAGGTTAAATTAGGTGAAAAT
AAGATTTCAAAAGAATTTGATATCAAATATCTAGACGGTGTTAAAGATAACTGGGGAGTA
ACTGTAAATGGACGTATAACTTTATTAGATAAAGAAAATAGTAAAATACATCATTTAGCT
TATATAAACCCTAAAAAAAGCGATATGACCTCAATAACTATAAATGGGTTTTTTGCTAAA
GGTGGATTGTATACAGGAAATGTTCCAACAGTGAAAGTTTATGAGTATTTGAGAAGTGAT
GAATTACCAGAAAGCGTCTATGCTAACACAAATGATCAAGAGAAATTTAAAGATGTTACC
AATGACATGAGTGATAAATTAACGCTAAGTGAAAACGGTAGCTATAAATTAACTTTAGAT
GCACTAAATAAGAAAAGTTATGTTGTAAGTTTTGAAGGTAAATATAATGAAAATGACAAG
GAGTTATTATTCAGAACTAATTTGCATGGCTATCATGCTAATTACGGTTATTACTATTAT
TATCCAGTAAGTTTAACATGGGACAATGGCGTTGCATTCTACTCTAATAACGCTCAAGGC
GACGGTAAAGATAAGCCAAATGATCCTATCATTGAGAAGAGTGAACCAATTGAATTAGAC
ATTAAATCAGAGCCGCCAGTGGAGAAGCATGAATTGACTGGTACAATCGAAGAAAGTAAC
GATTCTAAGCCAATTGATTTTGAATATCATACAGCTGTTGAAGGTGTAGAAGGTCATGCA
GAAGGTATTATTGAAACTGAAGAAGATTCTATTCATGTGGATTTTGAAGAATCTACACAT
GAAAATTCAAAACATCACGCTGATGTTGTTGAATATGAAGAGGATACAAACCCAGGTGGT
GGCCAAGTAATAACTGAGTCTAACTTAGTTGAATTTGACGAAGAGTCTACAAAAGGTATT
CTAACTGGCGCAGTGAGCGACCATACAACAGTTGAAGATACGAAAGAATATACGACTGAA
AGTAATCTGATTGAACTAGTAGATGAATTACCTGAAGAGCATGGTCAAGCACAAGGACCA
ATCGAGGAAATTACTGAAAACAATCATCATATTTCTCATTCTGGTTTAGGAACTGAAAAT
GGTCACGGGAATTATGGTGTGATTGAAGAAATCGAAGAAAATAGCCACGTTGATATTAAG
AGTGAATTAGGTTATGAAGGTGGCCAAAATAGCGGTAACCAGTCATTCGAGGAAGACACA
GAAGAAGATAAACCTAAATATGAACAAGGTGGCAATATCGTAGATATCGATTTCGATAGT
GTACCTCAAATTCATGGTCAAAATAAAGGTGATCAGTCATTCGAAGAAGATACAGAGAAA
GACAAGCCTAAATATGAACATGGTGGTAATATCATTGATATCGACTTCGACAGCGTGCCA
CATATTCATGGATTCAATAAGCACACTGAAATTATTGAAGAAGATACAAACAAAGATAAA
CCAAATTATCAATTCGGTGGACACAATAGTGTTGACTTTGAAGAAGATACACTTCCACAA
GTAAGTGGTCATAATGAAGGTCAACAAACGATTGAAGAAGATACAACGCCGCCAACACCA
CCAACACCAGAAGTACCAAGTGAGCCGGAAACACCAACACCACCGACACCAGAAGTACCA
AGTGAGCCGGAAACACCAACACCGCCAACACCAGAGGTACCAAGTGAGCCGGAAACACCA
ACACCACCAACGCCAGAGGTACCAGCTGAACCTGGTAAACCAGTACCACCTGCCAAAGAA
GAACCTAAAAAGCCTTCTAAACCAGTGGAACAAGGTAAGGTAGTAACACCTGTCATTGAA
ATCAATGAAAAGGTTAAAGCAGTGGCACCAACTAAAAAAGCACAATCTAAGAAATCTGAA
CTACCTGAAACAGGTGGAGAAGAATCAACAAACAAAGGTATACTGTTCGGAGGATTGTTT
AGTATTTTAGGATTTGCATTATTACGCAGAAATAAAAAGAATCACAAAGCATAA
>(fnbA) fibronectin-binding protein A [FnBPs (VF0010)] [Staphylococcus aureus subsp. aureus USA300_FPR3757]
GTGAAAAACAATCTTAGGTACGGCATTAGAAAACATAAATTGGGAGCAGCATCAGTATTC
TTAGGAACAATGATCGTTGTTGGGATGGGACAAGACAAAGAAGCTGCAGCATCAGAACAA
AAGACAACTACAGTAGAAGAAAATGGGAATTCAGCTACTGATAATAAAACAAGTGAAACA
CAAACAACTGCAACTAACGTTAATCATATAGAAGAAACTCAATCATATAACGCAACAGTA
ACAGAACAACCGTCAAACGCAACACAAGTAACAACTGAAGAAGCACCAAAAGCAGTACAA
GCACCACAAACTGCACAACCAGCAAATATAGAAACAGTTAAAGAAGAGGTAGTTAAGGAA
GAAGCGAAACCTCAAGTTAAGGAAACAACACAATCTCAAGACAATAGCGGAGATCAAAGA
CAAGTAGATTTAACACCTAAAAAGGCTACACAAAATCAAGTCGCAGAAACACAAGTTGAA
GTGGCACAGCCAAGAACGGCATCAGAAAGTAAGCCACGTGTGACAAGATCAGCAGATGTA
GCGGAAGCTAAGGAAGCTAGTAACGCGAAAGTGGAAACGGGTACAGATGTAACAAGTAAA
GTTACAGTAGAAATTGGTTCTATTGAGGGGCATAACAATACAAATAAAGTAGAACCTCAT
GCAGGACAACGAGCGGTACTAAAATATAAGTTGAAATTTGAGAATGGTTTACATCAAGGT
GACTACTTTGACTTTACTTTATCAAATAATGTAAATACGCATGGCGTATCAACTGCTAGA
AAAGTACCAGAAATTAAAAATGGTTCAGTCGTAATGGCGACAGGTGAAGTTTTAGAAGGT
GGAAAGATTAGATATACATTTACAAATGATATTGAAGATAAGGTTGATGTAACGGCTGAA
CTAGAAATTAATTTATTTATTGATCCTAAAACTGTACAAACTAATGGAAATCAAACTATA
ACTTCAACACTAAATGAAGAACAAACTTCAAAGGAATTAGATGTTAAATATAAAGATGGT
ATTGGGAATTATTATGCCAATTTAAATGGATCGATTGAGACATTTAATAAAGCGAATAAT
AGATTTTCGCATGTTGCATTTATTAAACCTAATAATGGTAAAACGACAAGTGTGACTGTT
ACTGGAACTTTAATGAAAGGTAGTAATCAGAATGGAAATCAACCAAAAGTTAGGATATTT
GAATACTTGGGTAATAATGAAGACATAGCGAAGAGTGTATATGCAAATACGACAGATACT
TCTAAATTTAAAGAAGTCACAAGTAATATGAGTGGGAATTTGAATTTACAAAATAATGGA
AGCTATTCATTGAATATAGAAAATCTAGATAAAACTTATGTTGTTCACTATGATGGAGAG
TATTTAAATGGTACTGATGAAGTTGATTTTAGAACACAAATGGTAGGACATCCAGAGCAA
CTTTATAAGTATTATTATGATAGAGGATATACCTTAACTTGGGATAATGGTTTAGTTTTA
TACAGTAATAAAGCGAACGGAAATGGGAAAAATGGTCCGATTATTCAAAATAATAAATTT
GAATATAAAGAAGATACAATTAAAGAAACTCTTACAGGTCAATATGATAAGAATTTAGTA
ACTACTGTTGAAGAGGAATATGATTCATCAACTCTTGACATTGATTACCACACAGCTATA
GATGGTGGAGGTGGATATGTTGATGGATACATTGAAACAATAGAAGAAACGGATTCATCA
GCTATTGATATCGATTACCATACTGCTGTGGATAGCGAAGCAGGTCACGTTGGAGGATAC
ACTGAGTCCTCTGAGGAATCAAATCCAATTGACTTTGAAGAATCTACACATGAAAATTCA
AAACATCACGCTGATGTTGTTGAATATGAAGAAGATACAAACCCAGGTGGTGGTCAGGTT
ACTACTGAGTCTAACTTAGTTGAATTTGACGAAGAGTCTACAAAAGGTATTGTAACTGGC
GCAGTGAGCGATCATACAACAGTTGAAGATACGAAAGAATATACAACTGAAAGTAATCTG
ATTGAATTAGTGGATGAATTACCTGAAGAGCATGGTCAAGCACAAGGACCAGTCGAGGAA
ATTACTGAAAACAATCATCATATTTCTCATTCTGGTTTAGGAACTGAAAATGGTCACGGG
AATTATGACGTGATTGAAGAAATCGAAGAAAATAGCCACGTTGATATTAAGAGTGAATTA
GGTTATGAAGGTGGCCAAAATAGCGGTAACCAGTCATTCGAGGAAGACACAGAAGAAGAC
AAACCTAAATATGAACAAGGTGGCAATATCGTAGATATCGATTTTGATAGTGTACCTCAA
ATTCATGGTCAAAATAAAGGTAATCAGTCATTCGAGGAAGATACAGAAAAAGACAAACCT
AAGTATGAACATGGCGGTAACATCATTGATATCGACTTCGACAGTGTGCCACATATTCAC
GGATTCAATAAGCACACTGAAATTATTGAAGAAGATACAAATAAAGATAAACCAAGTTAT
CAATTCGGTGGACACAATAGTGTTGACTTTGAAGAAGATACACTTCCAAAAGTAAGCGGC
CAAAATGAAGGTCAACAAACGATTGAAGAAGATACAACACCTCCAATCGTGCCACCAACG
CCACCGACACCAGAAGTACCAAGTGAGCCGGAAACACCAACGCCACCAACACCAGAAGTA
CCAAGTGAGCCGGAAACACCAACACCACCGACACCAGAAGTGCCGAGTGAGCCAGAAACT
CCAACACCGCCAACACCAGAGGTACCAGCTGAACCTGGTAAACCAGTACCACCTGCCAAA
GAAGAACCTAAAAAGCCTTCTAAACCAGTGGAACAAGGTAAAGTAGTAACACCTGTTATT
GAAATCAATGAAAAGGTTAAAGCAGTGGCACCAACTAAAAAACCACAATCTAAGAAATCT
GAACTACCTGAAACAGGTGGAGAAGAATCAACAAACAAAGGTATGTTGTTCGGCGGATTA
TTCAGCATTCTAGGTTTAGCATTATTACGCAGAAATAAAAAGAATCACAAAGCATAA
>(fnbA) fibronectin-binding protein A [FnBPs (VF0010)] [Staphylococcus aureus RF122]
GTGAAAAACAATCTTAGGTACGGCATTAGAAAACATAAATTGGGAGCAGCATCAGTATTC
TTAGGAACAATGATCGTTGTTGGGATGGGACAAGATAAAGAAGCTGCAACATCAGAACAA
AAGACAACTACAGTAGAAGAAAATGGGAATTCAGCTACTGATAATAAAGTAAGCGAAACA
CAAACAACTACAACTAACGTTAATACTATAGATGAAACACAATCATACAGCGCAACAGCA
ACAGAACAACCGTCAAACGCAACACAAGTAATAACTGAAGAAGCACCAAAAGCAGTACAA
GCGCCACAAACTGCACAACCAGCAAATTTAGAAACAGTTAAGGAAGAGGTAGTTAAGGAA
GAAGAGAAACCTCAAGTTAAGGAAACGACACAATCGCAAGACAATAGCGGAGATCAAAGA
CAAGTAGATTTAACACCTAAAAAGGCTACACAAAATCAAGCAGCAGAAACACAAGTTGAA
GTGGCACAGCCAAGAACAGTATCAGAAAGTAAACCACGTGTGACAAGATCAGCAGATGTA
GCGGAAGCTAAGGAAGCTAGTGACGTTACAGAAGTTAAAGGCACAGATGTGACGAGTAAA
GTTACAGTGACTGAAAGCTCTATCGAAGGACATAATAATACAAATAAAGTAGAACCTCAT
GCAGGACAAAGAGCGGTGCTAAAATATAAATTGAAATTCGAAGATGGTTTACACCAAGGT
GATTACTTTGACTTCACTTTGTCTAATAATGTCAACACGCATGGTGTTTCAACAGCGAGA
AAGGTACCAGAAATTAAAAATGGTTCAGTTGTTATGGCAACAGGAAAAATTTTAGAAGAT
GGTAAGATTAGATACACTTTCACTAATGATGTTGAACATAAAGTAGAGGTAACAGCAAAT
TTAGAAATTAATTTATTTATTGACCCAAAAACATTTCAAAGTAATGGAGAAGAAAAAGTT
ACATCTTCATTAAATGGTTCTAAAACCGAGAAGAATTTACAAATTGAGTATAAAAATGGT
GTTGGAACATATTATGCAAATGTGAATGGTTCGATTGAGACATTTGACAAAGAAAAGAAT
AAATTTACTCATGTAGCTTATGTTAAGCCTTTGAATCAATTTAAATTAGGCACTGTTACA
GTTTCAGGAACAGTTACTCAGGGAAGTAATCCAAATGGGGAAAAACCAACTGTGAAAATT
TATGAAGTAACAAATGATGGCAAAGATCTTCCGCAAAGTGTTTATTTAGACGCATCAGAT
AAGAACAAATATAAAGATGTAACTAATGAAATGCAAAGTAAGTTAACAGTTCAAGAAAAT
GGAAATTATACATTAAATCTAGATACTTTGGATAAGTCATATGTAATTCATTACTCAGGT
GAATATTTAAATGGAACAAACGAAGTGAATTTTAGAACACAAATGTTTGGATATCCTGAA
CAACGTTATGGTTATTACTATAATAGTTATCAATTAACTTGGGATAATGGATTAGTTTTA
TATAGCAATAAAGCTGATGGTAATGGTAAAAATGGACAAATTATTCAAAATAATGATTTT
GAGTATAAAGAAGATACTCTTACTGAAACTGTTACAGGACAATACGATGAGAAGCAAATT
ATTGAAACAGAAGAAAATCAAGACAATACACCGCTTGACATTGATTACCACACAGCTATA
GATGGTGAAGGTGGTTATGCTGATGGATACATTGAAACAATAGAAGAAACGGATTCATCA
GCTATTGATATCGATTACCATACTGCTGTGGATAGCGAAGCGGGTCACGTTGGAGGATAC
ACTGAGTCCTCTGAGGAATCAAATCCAATTGACTTTGAAGAATCTACAAAAGGTATTGTA
ACTGGCGCAGTGAGCGACCATACAACAGTTGAAGATACGAAAGAATATACAACTGAAAGT
AATCTGATTGAACTAGTAGATGAACTACCTGAAGAACATGGTCAAGCACAAGGACCAATC
GAGGAAATTACTGAAAACAATCATCATATTTCTCATTCTGGTTTAGGAACTGAAAATGGT
CACGGTAATTATGGCGTGATTGAAGAAATCGAAGAAAATAGCCACGTTGATATTAAGAGT
GAATTAGGTTACGAAGGTGGTCAAAATAGCGGTAACCAGTCATTCGAGGAAGACACAGAA
GAAGACAAACCGAAATATGAACAAGGTGGTAATATCGTAGATATCGATTTCGACAGTGTA
CCTCAAATCCAAGGTCAAAATAATGGTAACCAGTCATTCGAAGAAGATACAGAGAAAGAC
AAACCTAAGTATGAACAAGGTGGTAACATCATTGATATCGACTTCGACAGTGTGCCACAA
ATTCATGGATTCAATAAACATAATGAAATTATTGAGGAAGATACAAATAAAGATAAACCA
AATTATCAATTCGGTGGACACAACAGTGTTGATTTTGAAGAAGATACACTGCCAAAAGTA
AGCGGCCAAAATGAAGGTCAACAAACGATTGAAGAAGATACAACGCCGCCAACACCACCG
ACACCAGAGGTACCAAGTGAGCCGGAAACACCAACGCCACCGACACCAGAAGTACCGAGT
GAGCCGGAAACGCCAACACCACCGACACCAGAAGTGCCAAGTGAACCGGAAACACCAACA
CCGCCAACACCAGAGGTACCAAGTGAGCCGGAAACACCAACACCACCAACACCAGAGGTA
CCAGCTGAACCTGGTAAACCAGTACCACCCGCAGAAGAAGAACCTAAAAAGCCTTCTAAA
CCAGTGGAACAAGGTAAAGTAGTAACACCTGTTATTGAAATCAATGAAAAGGTTAAAGCA
GTGGCACCAACTAAACAAAAACAATCTAAGAAATCTGAACTACCTGAAACAGGTGGAGAA
GAATCAACAAACAAAGGTATGTTGTTCGGCGGATTATTCAGCATTCTAGGTTTAGCATTA
TTACGCAGAAATAAAAAGAATCACAAAGCATAA
>(fnbA) fibronectin-binding protein A [FnBPs (VF0010) - Adherence (VFC0001)] [Staphylococcus aureus subsp. aureus NCTC 8325]
ATGGGACAAGACAAAGAAGCTGCAGCATCAGAACAAAAGACAACTACAGTAGAAGAAAAT
GGGAATTCAGCTACTGATAATAAAACAAGTGAAACACAAACAACTGCAACTAACGTTAAT
CATATAGAAGAAACTCAATCATATAACGCAACAGTAACAGAACAACCGTCAAACGCAACA
CAAGTAACAACTGAAGAAGCACCAAAAGCAGTACAAGCACCACAAACTGCACAACCAGCA
AATATAGAAACAGTTAAAGAAGAGGTAGTTAAGGAAGAAGCGAAACCTCAAGTTAAGGAA
ACAACACAATCTCAAGACAATAGCGGAGATCAAAGACAAGTAGATTTAACACCTAAAAAG
GCTACACAAAATCAAGTCGCAGAAACACAAGTTGAAGTGGCACAGCCAAGAACGGCATCA
GAAAGTAAGCCACGTGTGACAAGATCAGCAGATGTAGCGGAAGCTAAGGAAGCTAGTAAC
GCGAAAGTGGAAACGGGTACAGATGTAACAAGTAAAGTTACAGTAGAAATTGGTTCTATT
GAGGGGCATAACAATACAAATAAAGTAGAACCTCATGCAGGACAACGAGCGGTACTAAAA
TATAAGTTGAAATTTGAGAATGGTTTACATCAAGGTGACTACTTTGACTTTACTTTATCA
AATAATGTAAATACGCATGGCGTATCAACTGCTAGAAAAGTACCAGAAATTAAAAATGGT
TCAGTCGTAATGGCGACAGGTGAAGTTTTAGAAGGTGGAAAGATTAGATATACATTTACA
AATGATATTGAAGATAAGGTTGATGTAACGGCTGAACTAGAAATTAATTTATTTATTGAT
CCTAAAACTGTACAAACTAATGGAAATCAAACTATAACTTCAACACTAAATGAAGAACAA
ACTTCAAAGGAATTAGATGTTAAATATAAAGATGGTATTGGGAATTATTATGCCAATTTA
AATGGATCGATTGAGACATTTAATAAAGCGAATAATAGATTTTCGCATGTTGCATTTATT
AAACCTAATAATGGTAAAACGACAAGTGTGACTGTTACTGGAACTTTAATGAAAGGTAGT
AATCAGAATGGAAATCAACCAAAAGTTAGGATATTTGAATACTTGGGTAATAATGAAGAC
ATAGCGAAGAGTGTATATGCAAATACGACAGATACTTCTAAATTTAAAGAAGTCACAAGT
AATATGAGTGGGAATTTGAATTTACAAAATAATGGAAGCTATTCATTGAATATAGAAAAT
CTAGATAAAACTTATGTTGTTCACTATGATGGAGAGTATTTAAATGGTACTGATGAAGTT
GATTTTAGAACACAAATGGTAGGACATCCAGAGCAACTTTATAAGTATTATTATGATAGA
GGATATACCTTAACTTGGGATAATGGTTTAGTTTTATACAGTAATAAAGCGAACGGAAAT
GAGAAAAATGGTCCGATTATTCAAAATAATAAATTTGAATATAAAGAAGATACAATTAAA
GAAACTCTTACAGGTCAATATGATAAGAATTTAGTAACTACTGTTGAAGAGGAATATGAT
TCATCAACTCTTGACATTGATTACCACACAGCTATAGATGGTGGAGGTGGATATGTTGAT
GGATACATTGAAACAATAGAAGAAACGGATTCATCAGCTATTGATATCGATTACCATACT
GCTGTGGATAGCGAAGCAGGTCACGTTGGAGGATACACTGAGTCCTCTGAGGAATCAAAT
CCAATTGACTTTGAAGAATCTACACATGAAAATTCAAAACATCACGCTGATGTTGTTGAA
TATGAAGAAGATACAAACCCAGGTGGTGGTCAGGTTACTACTGAGTCTAACTTAGTTGAA
TTTGACGAAGAGTCTACAAAAGGTATTGTAACTGGCGCAGTGAGCGATCATACAACAGTT
GAAGATACGAAAGAATATACAACTGAAAGTAATCTGATTGAATTAGTGGATGAATTACCT
GAAGAGCATGGTCAAGCACAAGGACCAGTCGAGGAAATTACTAAAAACAATCATCATATT
TCTCATTCTGGTTTAGGAACTGAAAATGGTCACGGGAATTATGACGTGATTGAAGAAATC
GAAGAAAATAGCCACGTTGATATTAAGAGTGAATTAGGTTATGAAGGTGGCCAAAATAGC
GGTAACCAGTCATTCGAGGAAGACACAGAAGAAGACAAACCTAAATATGAACAAGGTGGC
AATATCGTAGATATCGATTTTGATAGTGTACCTCAAATTCATGGTCAAAATAAAGGTAAT
CAGTCATTCGAGGAAGATACAGAAAAAGACAAACCTAAGTATGAACATGGCGGTAACATC
ATTGATATCGACTTCGACAGTGTGCCACATATTCACGGATTCAATAAGCACACTGAAATT
ATTGAAGAAGATACAAATAAAGATAAACCAAGTTATCAATTCGGTGGACACAATAGTGTT
GACTTTGAAGAAGATACACTTCCAAAAGTAAGCGGCCAAAATGAAGGTCAACAAACGATT
GAAGAAGATACAACACCTCCAATCGTGCCACCAACGCCACCGACACCAGAAGTACCAAGT
GAGCCGGAAACACCAACGCCACCAACACCAGAAGTACCAAGTGAGCCGGAAACACCAACA
CCACCGACACCAGAAGTGCCGAGTGAGCCAGAAACTCCAACACCGCCAACACCAGAGGTA
CCAGCTGAACCTGGTAAACCAGTACCACCTGCCAAAGAAGAACCTAAAAAGCCTTCTAAA
CCAGTGGAACAAGGTAAAGTAGTAACACCTGTTATTGAAATCAATGAAAAGGTTAAAGCA
GTGGCACCAACTAAAAAACCACAATCTAAGAAATCTGAACTACCTGAAACAGGTGGAGAA
GAATCAACAAACAAAGGTATGTTGTTCGGCGGATTATTCAGCATTCTAGGTTTAGCATTA
TTACGCAGAAATAAAAAGAATCACAAAGCATAA
>(fnbA) fibronectin-binding protein A [FnBPs (VF0010)] [Staphylococcus aureus subsp. aureus N315]
GTGAAAAACAATCTTAGGTACGGCATTAGAAAACATAAATTGGGAGCAGCATCAGTATTC
TTAGGAACAATGATCGTTGTTGGGATGGGACAAGATAAAGAAGCTGCAGCATCAGAACAA
AAGACAACTACAGTAGAAGAAAATGGGAATTCAGCTACTGATAATAAAACAAGTGAAACA
CAAACAACTGCTACTAACGTTAATCATATAGAAGAAACTCAATCATATAACGCAACAGTA
ACAGAACAACCGTCAAACGCAACACAAGTAACAACTGAAGAAGCACCAAAAGCAGTACAA
GCACCACAAACTGCACAACCAGCAAATGTAGAAACAGTTAAAGAAGAAGAGAAACCTCAA
GTTAAGGAAACGACACAACCTCAAGACAATAGCGGAAATCAAAGACAAGTAGATTTAACA
CCTAAAAAGGTTACACAAAATCAAGGGACAGAAACACAAGTTGAAGTGGCACAGCCAAGA
ACGGCATCAGAAAGTAAGCCACGTGTGACAAGATCAGCAGATGTAGCGGAAGCTAAGGAA
GCTAGTGACGTTTCAGAAGTTAAAGGCACAGATGTTACAAGTAAAGTTACAGTAGAAAGT
GGTTCTATTGAGGCACCTCAAGGAAATAAAGTAGAGCCACATGCTGGTCAACGTGTCGTA
TTGAAATACAAATTGAAATTCGCAGATGGATTAAAAAGAGGAGATTATTTTGATTTTACA
TTATCAAATAATGTAAATACTTATGGGGTTTCAACAGCTAGAAAGGTACCAGAGATTAAA
AATGGCTCAGTTGTAATGGCTACAGGTGAGATCTTAGGGAATGGTAACATAAGATATACA
TTTACTAACGAAATTGAACACAAGGTAGAGGTAACAGCTAATTTAGAAATCAACTTATTT
ATTGACCCTAAAACTGTACAAAGCAATGGAGAACAAAAGATTACTTCTAAATTAAATGGT
GAAGAAACAGAAAAAACAATACCAGTTGTTTATAATCCAGGTGTTAGCAATAGTTATACA
AATGTAAATGGATCAATTGAAACATTTAATAAAGAATCTAATAAATTTACACATATAGCT
TATATTAAGCCAATGAATGGAAACCAGTCAAACACTGTATCAGTAACAGGGACGTTGACT
GAAGGTAGTAATTTAGCTGGTGGACAACCTACTGTTAAAGTATATGAATATCTAGGGAAA
AAAGATGAATTGCCACAAAGTGTTTATGCAAATACATCAGATACTAACAAATTCAAAGAT
GTAACAAAGGAAATGAATGGAAAATTGAGTGTGCAAGACAATGGTAGTTACTCATTGAAT
TTAGATAAGTTGGATAAAACGTATGTCATTCATTATACAGGTGAATATTTGCAAGGGTCA
GATCAGGTTAATTTTAGAACTGAATTATATGGGTATCCAGAACGAGCATATAAATCTTAC
TATGTTTATGGGGGATATCGTTTAACTTGGGATAATGGTTTAGTTTTATATAGCAATAAA
GCTGACGGCAATGGTAAAAATGGACAAATTATTCAAGATAATGATTTTGAATATAAAGAA
GATACTGCAAAAGGAACTATGAGCGGGCAGTACGATGCCAAGCAAATTATTGAAACAGAA
GAAAATCAAGACAATACACCGCTTGACATTGATTACCACACAGCTATAGATGGTGAGGGT
GGTTATGTTGATGGGTATATTGAAACAATAGAAGAAACGGATTCATCAGCTATTGATATC
GATTACCATACTGCTGTGGATAGTGAAGTGGGTCACGTTGGAGGATACACTGAGTCCTCT
GAGGAATCAAATCCAATTGACTTTGAAGAATCGACACATGAAAATTCAAAACATCACGCT
GATGTTGTTGAATATGAAGAGGATACAAATCCAGGTGGTGGCCAAGTAACAACTGAGTCT
AACTTAGTTGAATTTGACGAAGAGTCTACAAAAGGTATTGTAACTGGCGCAGTGAGCGAC
CATACAACAATTGAAGATACGAAAGAATATACGACTGAAAGTAATCTGATTGAACTAGTA
GATGAACTACCTGAAGAACATGGTCAAGCACAAGGACCAATCGAGGAAATTACTGAAAAC
AATCATCATATTTCTCATTCTGGTTTAGGAACTGAAAATGGTCACGGTAATTATGGCGTG
ATTGAAGAAATCGAAGAAAATAGCCACGTTGATATTAAGAGTGAATTAGGTTACGAAGGT
GGCCAAAATAGCGGTAACCAGTCATTCGAGGAAGACACAGAAGAAGACAAACCTAAATAT
GAACAAGGTGGCAATATCGTAGATATCGATTTCGACAGTGTACCTCAAATTCATGGTCAA
AATAAAGGTGACCAGTCATTCGAAGAAGATACAGAGAAAGACAAGCCTAAATATGAACAT
GGCGGTAATATCATTGATATCGACTTCGACAGTGTGCCACAAATTCATGGATTCAATAAG
CATAATGAAATTATTGAAGAAGATACAAACAAAGATAAACCTAATTATCAATTCGGTGGA
CACAATAGTGTTGACTTTGAAGAAGATACACTTCCAAAAGTAAGCGGCCAAAATGAAGGT
CAACAAACGATTGAAGAAGATACAACGCCGCCAACGCCACCGACACCAGAAGTACCGAGT
GAGCCGGAAACACCAATGCCACCGACACCAGAAGTACCGAGTGAGCCGGAAACACCAACG
CCACCAACACCAGAGGTACCAAGTGAGCCGGAAACACCAACACCACCGACTCCGGAAGTA
CCAAGTGAGCCGGAAACACCAACACCACCGACACCAGAAGTGCCGAGTGAGCCAGAAACA
CCAACACCGCCAACACCAGAGGTACCAGCTGAACCTGGTAAACCAGTACCACCCGCAAAA
GAAGAACCTAAAAAGCCTTCTAAACCAGTGGAACAAGGTAAAGTAGTAACACCTGTTATT
GAAATCAATGAAAAGGTTAAAGCAGTGGCACCAACTAAAAAAGCACAATCTAAGAAATCT
GAACTACCTGAAACAGGTGGAGAAGAATCAACAAACAAAGGTATGTTGTTCGGCGGATTA
TTCAGCATTCTAGGTTTAGCATTATTACGCAGAAATAAAAAGAATAACAAAGCATAA
>(fnbA) fibronectin-binding protein A [FnBPs (VF0010)] [Staphylococcus aureus subsp. aureus MW2]
GTGAAAAACAATCTTAGGTACGGCATTAGAAAACATAAATTGGGAGCAGCATCAGTATTC
TTAGGAACAATGATCGTTGTTGGGATGGGACAAGATAAAGAAGCTGCAGCATCAGAACAA
AAGACAACTACAGTAGAAGAAAATGGGAATTCAGCTACTGAAAATAAAGTAAACGAAACA
CAAACAACTACAACTAACGTTAATACTATAGATGAAACACAATCATACAGCGCAACAGCA
ACAGAACAACCGTCAAACGCAACACAAGTAACAACTGAAGAAGCACCAAAAGCAGTACAA
GCACCACAAACTGCACAACCAGCAAATTTAGAAACAGTTAAAGAAGAGGTAGTTAAGGAA
GAAGCGAAACCTCAAGTTAAGGAAACAACACAATCTCAAGACAATAGCGGAGATCAAAGA
CAAGTAGATTTAACACCTAAAAAGGCCACACAAAATCAAGTCGCAGAAACACAAGTTGAA
GTGGCACAGCCAAGAACGGCATCAGAAAGTAAACCACGTGTGACAAGATCAGCAGACGTA
GTTGAAGCTAAGGAAGCTAGTGACGAGAAAGTGGAAACGGGTACAGATGTGACAAGTAAA
GTTACAGTAGAAAGTGGTTCTATTGAGGCACCTCAAGGAAATAAAGTAGAGCCACATGCT
GGTCAACGTGTCGTATTGAAATACAAATTGAAATTCGCAGATGGATTAAAAAGAGGAGAT
TATTTTGATTTTACATTATCAAATAATGTAAATACTTATGGGGTTTCAACAGCTAGAAAG
GTACCAGAGATTAAAAATGGCTCAGTTGTAATGGCTACAGGTGAGATCTTAGGGAATGGT
AACATAAGATATACATTTACTAACGAAATTGAACACAAGGTAGAGGTAACAGCTAATTTA
GAAATCAACTTATTTATTGACCCTAAAACTGTACAAAGCAATGGAGAACAAAAGATTACT
TCTAAATTAAATGGTGAAGAAACAGAAAAAACAATACCAGTTGTTTATAATCCAGGTGTT
AGCAATAGTTATACAAATGTAAATGGATCAATTGAAACATTTAATAAAGAATCTAATAAA
TTTACACATATAGCTTATATTAAGCCAATGAATGGAAACCAGTCAAACACTGTATCAGTA
ACAGGGACGTTGACTGAAGGTAGTAATTTAGCTGGTGGACAACCTACTGTTAAAGTATAT
GAATATCTAGGGAAAAAAGATGAATTGCCACAAAGTGTTTATGCAAATACATCAGATACT
AACAAATTCAAAGATGTAACAAAGGAAATGAATGGAAAATTGAGTGTGCAAGACAATGGT
AGTTACTCATTGAATTTAGATAAGTTGGATAAAACGTATGTCATTCATTATACAGGTGAA
TATTTGCAAGGGTCAGATCAGGTTAATTTTAGAACTGAATTATATGGGTATCCAGAACGA
GCATATAAATCTTACTATGTTTATGGGGGATATCGTTTAACTTGGGATAATGGTTTAGTT
TTATATAGCAATAAAGCTGACGGCAATGGTAAAAATGGACAAATTATTCAAAATAATGAT
TTTGAATATAAAGAAGATACTGCAAAAGGAACTATGAGCGGGCAGTACGATGCCAAGCAA
ATTATTGAAACAGAAGAAAATCAAGACAATACACCGCTTGACATTGATTACCACACAGCT
ATAGATGGTGAGGGTGGTTATGTTGATGGGTATATTGAAACAATAGAAGAAACGGATTCA
TCAGCTATTGATATCGATTACCATACTGCTGTGGATAGTGAAGCGGGTCACGTTGGAGGA
TACACTGAGTCCTCTGAGGAATCAAATCCAATTGACTTTGAAGAATCGACACATGAAAAT
TCAAAACATCACGCTGATGTTGTTGAATATGAAGAGGATACAAATCCAGGTGGTGGTCAG
GTTACTACTGAGTCTAACTTAGTTGAATTTGACGAAGAGTCTACAAAAGGTATTGTAACT
GGCGCAGTGAGCGATCATACAACAATTGAAGATACGAAAGAATATACGACTGAAAGTAAT
CTGATTGAACTAGTGGATGAACTACCAGAAGAACATGGTCAAGCTCAAGGTCCAATCGAG
GAAATCACTGAAAACAATCATCATATTTCTCATTCTGGTTTAGGAACTGAAAATGGTCAC
GGTAATTATGGCGTGATTGAAGAAATCGAAGAAAATAGTCATGTTGATATTAAGAGTGAA
TTAGGTTATGAAGGTGGCCAAAATAGCGGTAACCAGTCATTCGAGGAAGACACAGAAGAA
GACAAACCTAAATATGAACAAGGTGGCAATATCGTAGATATCGATTTCGACAGTGTACCT
CAAATCCAAGGTCAAAATAATGGTAACCAGTCATTCGAAGAAGATACAGAGAAAGACAAA
CCTAAGTATGAACAAGGTGGTAATATCATTGATATCGACTTCGACAGTGTGCCACAAATT
CATGGATTCAATAAGCACACTGAAATTATTGAAGAAGATACAAACAAAGATAAACCAAAT
TATCAATTCGGTGGACACAACAGTGTTGATTTTGAAGAAGATACACTTCCAAAAGTAAGC
GGTCAAAATGAAGGTCAACAAACGATTGAAGAAGATACAACGCCGCCAACACCACCGACA
CCAGAAGTACCAAGTGAGCCGGAAACACCAACACCACCGACTCCGGAAGTACCAAGTGAG
CCGGAAACACCAACACCACCGACACCAGAAGTGCCGAGTGAGCCAGAAACACCAACACCG
CCAACACCAGAGGTACCAGCTGAACCTGGTAAACCAGTACCACCCGCAAAAGAAGAACCT
AAAAAGCCTTCTAAACCAGTGGAACAAGGTAAAGTAGTAACACCTGTTATTGAAATCAAT
GAAAAGGTTAAAGCAGTGGCACCAACTAAAAAAGCACAATCTAAGAAATCTGAACTACCT
GAAACAGGTGGAGAAGAATCAACAAACAAAGGTATGTTGTTCGGCGGATTATTCAGCATT
CTAGGTTTAGCATTATTACGCAGAAATAAAAAGAATAACAAAGCATAA
>(fnbA) fibronectin-binding protein A [FnBPs (VF0010)] [Staphylococcus aureus subsp. aureus MRSA252]
GTGAAAAACAATCTTAGGTACGGCATTAGAAAACATAAATTGGGAGCAGCATCAGTATTC
TTAGGAACAATGATCGTTATTGGGATGGGACAAGATAAAGAAGCTGCAGCATCAGAACAA
AAGACAACTACAGTAGAAGAAAATGGGAATTCAGCTACTGATAATAAAGTAAGCGAAACA
CAAACAACTACAACTAACGTTAATACTATAGATGAAACACAATCATACAGCGCAACAGCA
ACAGAACAACCGTCAAACGCAACACAAGTAACAACTGAAGAAGCACCAAAAGCAGTACAA
GCGCCACAAACTGCACAACCAGCAAATGTAGAAACAGTTAAAGAAGAGGTAGTTAAGGAA
GAAGCGAACCCTCAAGTTAAGGAAACGACACAATCTCAAGACAATAGCGGAGATCAAAGA
CAAGTAGATTTAACACCTAAAAAGGCTACACAAAATCAAGTAGCAGAAACACAAGTTGAA
GTGGCACAGCCAAGAACGGCATTAGAAAGTAAGCCACGTGTGACAAGATCAACAGATGTA
GCGGAAGCTAAGGAAGCTAGTGACGCGAAAGTGGAAACGGGTACAGATGTGACAAGTAAA
GTTACAGTGGAAGATGAAAGTAAAATTGAAGCGCCAAAAGGAAATAATGTTCAGCCTCAT
GAAGGGCAACGTGTAGTATTAAAGTATAAACTGAAATTTCAAGATGGGTTGAAAACAGGC
GATTATTTTGATTTTACATTATCAAATAATGTAAATACACATGGTGTAGCAACTACAAGA
AAAGTTCCAGATATTAAAAATGGATCATTAGTTATGGCTAAAGGTCAGGTATTAGATAAT
GGCCGAATTAGATATACATTTACTGATTACATCAAAGATAAAGTAAATGTTACAGCTAAT
TTAGAAATAAACTTATTCATAGATCCTAAAACTGTACAAAGCAATGGACAACAAACAATA
ACTTCAAAATTAAATGGCAAAGAAACATCAGGAACTATGCAAATAACATATAAAGATGGT
GTTAAAAATCAATATACAAATGTAAATGGTTCGATTGAAACGTTTGACAAAGAAAAAAAT
AAATTTACACACGTAGCATATATTAAGCCTATAAATGGAAACAATTCAGATAGTGTTACT
GTAACGGGTATGTTGACACAAGGAAGTAATGAGAATGGAACACAACCAAATGTTAAAATA
TATGAGTATGTTGGAGTTGAAAATGGGCTACCACAAAGTGTTTATGCAAATACAGTGGAC
AGCACACAATTGAAAGATGTAACGAATCAAATGGGTGATAAATTGAAAGTACAAAACAAT
GGTAGCTACTCATTAAATTTTGACAAATTAGATAAAACATATGTAATTCATTACACCGGA
GATTACTTAAATGGTACGAGTGAAGTGAACTTTAGAACTCAATTAACTGGATACCCTGAA
AATCGCTATAAAACATATTATTATTATAACAATGGCTATACATTAACATGGGATAATGGA
TTAGTTTTATATAGTAATAAAGCTAATGGTGATGGAAAATATGGTCCAATCGTAGACTCC
AATAACTTTGAGTTCTCTGAAGATAGTGGTAATGGTTCAATCAGCGGACAATACGATGCG
AAGCAAATTATTGAAACAGAAGAAAATCAAGACAATACACCGCTTGACATTGATTACCAC
ACAGCTATAGATGGTGAAGGTGGTTATGTTGATGGATACATTGAAACAATAGAAGAAACG
GATTCATCAGCTATTGATATCGATTACCATACTGCTGTGGATAGCGAAGCGGGTCACGTT
GGAGGATACACTGAGTCCTCTGAGGAATCAAATCCAATTGACTTTGAAGAATCTACACAT
GAAAATTCAAAACATCACGCTGATGTTGTTGAATATGAAGAAGATACAAACCCAGGTGGC
GGTCAGGTTACTACTGAATCTAACTTAGTTGAATTTGACGAAGAGTCTACAAAAGGTATT
GTAACTGGCGCAGTGAGCGACCATACAACAGTTGAAGATACGAAAGAATATACAACTGAA
AGTAATCTGATTGAACTAGTAGATGAACTACCTGAAGAACATGGTCAAGCACAAGGGCCA
GTCGAGGAAATCACTGAAAACAATCATCATATTTCTCATTCTGGTTTAGGAACTGAAAAT
GGTCACGGTAATTATGGCGTGATTGAAGAAATCGAAGAAAATAGCCATGTTGATATTAAG
AGTGAATTAGGTTACGAAGGTGGCCAAAATAGCGGTAATCAGTCATTCGAGGAAGACACA
GAAGAAGACAAACCTAAGTATGAACAAGGTGGTAACATCATTGATATCGACTTCGACAGT
GTGCCACAAATTCATGGATTCAATAAGCATAATGAAATTATTGAAGAAGATACAAACAAA
GATAAACCTAATTATCAATTCGGTGGACACAACAGTGTTGATTTTGAAGAAGATACACTT
CCAAAAGTAAGCGGTCAAAACGAAGGTCAACAAACGATTGAAGAAGATACAACGCCGCCA
ACACCACCGACACCAGAGGTACCAAGTGAGCCAGGCACACCAACACCGCCAACGCCAGAA
GTGCCAAGTGAGCCAGGTAAGCCAACACCACCAACACCAGAGGTACCAGCTGAACCTGGT
AAACCAGTACCACCTGCTAAAGAAGAACCTAAAAAGCCTTCTAAACCAGTGGAACAAGGT
AAAGTAGTAACACCTGTTATTGAAATTAATGAAAAGGTTAAAGCAGTGGCACCAACTAAA
CAAAAACAAGCTAAGAAATCTGAACTACCTGAAACAGGTGGAGAAGAATCAACAAACAAA
GGTATGTTGTTCGGCGGATTATTCAGCATTCTAGGTTTAGCGTTATTACGCAGAAATAAA
AAGAATCACAAAGCATAA
>(sdrC) Ser-Asp rich fibrinogen-binding bone sialoprotein-binding protein [SDr (VF0019)] [Staphylococcus aureus subsp. aureus USA300_FPR3757]
ATGAATAATAAAAAGACAGCAACAAATAGAAAAGGCATGATACCAAATCGATTAAACAAA
TTTTCGATAAGAAAGTATTCTGTAGGTACTGCTTCAATTTTAGTAGGGACAACATTGATT
TTTGGGTTAAGTGGTCATGAAGCTAAAGCGGCAGAACATACGAATGGAGAATTAAATCAA
TCAAAAAATGAAACGACAGCCCCAAGTGAGAATAAAACAACTAAAAAAGTTGATAGTCGT
CAACTAAAAGACAATACGCAAACTGCAACTGCAGATCAGCCTAAAGTGACAATGAGTGAT
AGTGCAACAGTTAAAGAAACTAGTAGTAACATGCAATCACCACAAAACGCTACAGCTAAT
CAATCTACTACAAAAACTAGCAATGTAACAACAAATGATAAATCATCAACTACATATAGT
AATGAAACTGATAAAAGTAATTTAACACAAGCAAAAGATGTTTCAACTACACCTAAAACA
ACGACTATTAAACCAAGAACTTTAAATCGCATGGCAGTGAATACTGTTGCAGCTCCACAA
CAAGGAACAAATGTTAATGATAAAGTACATTTTTCAAATATTGACATTGCGATTGATAAA
GGACATGTTAATCAGACTACTGGTAAAACTGAATTTTGGGCAACTTCAAGTGATGTTTTA
AAATTAAAAGCAAATTACACAATCGATGATTCTGTTAAAGAGGGCGATATATTTACTTTT
AAATATGGTCAATATTTCCGTCCAGGATCAGTAAGATTACCTTCACAAACTCAAAATTTA
TATAATGCCCAAGGTAATATTATTGCAAAAGGTATTTATGATAGTACAACAAACACAACA
ACATATACTTTTACGAACTATGTAGATCAATATACAAATGTTAGAGGTAGCTTTGAACAA
GTTGCATTTGCGAAACGTAAAAATGCAACAACTGATAAAACAGCTTATAAAATGGAAGTA
ACTTTAGGTAATGATACATATAGCGAAGAAATCATTGTCGATTATGGTAATAAAAAAGCA
CAACCGCTTATTTCAAGTACAAACTATATTAACAATGAAGATTTATCGCGTAATATGACT
GCATATGTAAATCAACCTAAAAATACATATACTAAACAAACGTTTGTTACTAATTTAACT
GGATATAAATTTAATCCAAATGCAAAAAACTTCAAAATTTACGAAGTGACAGATCAAAAT
CAATTTGTGGATAGTTTCACCCCTGATACTTCAAAACTTAAAGATGTTACTGATCAATTC
GATGTTATTTATAGTAATGATAATAAAACAGCTACAGTCGATTTAATGAAAGGCCAAACA
AGCAGCAATAAACAATACATCATTCAACAAGTTGCTTATCCAGATAATAGTTCAACAGAT
AATGGAAAAATTGATTATACTTTAGACACTGACAAAACTAAATATAGTTGGTCAAATAGT
TATTCAAATGTGAATGGCTCATCAACTGCTAATGGCGACCAAAAGAAATATAATCTAGGT
GACTATGTATGGGAAGATACAAATAAAGATGGTAAACAAGATGCCAATGAAAAAGGGATT
AAAGGTGTTTATGTCATTCTTAAAGATAGTAACGGTAAAGAATTAGATCGTACGACAACA
GATGAAAATGGTAAATATCAGTTCACTGGTTTAAGCAATGGAACTTATAGTGTAGAGTTT
TCAACACCAGCCGGTTATACACCGACAACTGCAAATGTAGGTACAGATGATGCTGTAGAT
TCTGATGGACTAACTACAACAGGTGTCATTAAAGACGCTGACAACATGACATTAGATAGT
GGATTCTACAAAACACCAAAATATAGTTTAGGTGATTATGTTTGGTACGACAGTAATAAA
GATGGTAAACAAGATTCGACTGAAAAAGGAATTAAAGGTGTTAAAGTTACTTTGCAAAAC
GAAAAAGGCGAAGTAATTGGTACAACTGAAACAGATGAAAATGGTAAATACCGCTTTGAT
AATTTAGATAGTGGTAAATACAAAGTTATCTTTGAAAAACCTGCTGGCTTAACTCAAACA
GGTACAAATACAACTGAAGATGATAAAGATGCCGATGGTGGCGAAGTTGATGTAACAATT
ACGGATCATGATGATTTCACACTTGATAATGGCTACTACGAAGAAGAAACATCAGATAGC
GACTCAGATTCTGACAGCGATTCAGACTCAGATAGCGACTCAGATTCAGATAGCGACTCA
GATTCAGACAGCGATTCAGACAGCGACTCAGACTCAGATAGCGATTCAGATTCAGACAGC
GACTCAGACTCAGACAGCGATTCAGACTCGGATAGCGACTCAGACTCAGATAGCGACTCA
GATTCGGATAGCGACTCAGACTCAGATAGCGATTCAGATTCAGATAGCGATTCGGACTCA
GACAGTGATTCAGATTCAGACTCAGATAGCGACTCAGATTCTGACAGCGATTCAGACTCA
GACAGCGACTCAGACTCAGACAGTGATTCAGATTCAGACAGCGACTCAGATTCAGATAGC
GACTCAGACTCAGATAGCGACTCAGACTCAGATAGCGACTCAGACTCGGATAGCGATTCA
GATTCAGACAGCGACTCAGATTCAGATAGCGATTCGGACTCAGACAACGACTCAGATTCA
GATAGCGATTCAGATTCAGATGCAGGTAAACATACTCCGGCTAAACCAATGAGTACGGTT
AAAGATCAGCATAAAACAGCTAAAGCATTACCAGAAACAGGTAGTGAAAATAATAATTCA
AATAATGGCACATTATTCGGTGGATTATTCGCGGCATTAGGATCATTATTGTTATTCGGT
CGTCGTAAAAAACAAAATAAATAA
>(sdrC) Ser-Asp rich fibrinogen-binding bone sialoprotein-binding protein [SDr (VF0019)] [Staphylococcus aureus RF122]
CAAAAGAAATATAATCTAGGTGACTATGTATGGGAAGATACAAATAAAGATGGTAAACAA
GATGCCAATGAAAAAGGGATTAAAGGTGTTTATGTCATTCTTAAAGATAGTAACGGTAAA
GAATTAGATCGTACTACTACTGATGAAAATGGTAAATATCAGTTCACAGGTTTGGGAAAT
GGGACTTACAGTGTAGAGTTTTCAACACCAGCCGGTTATACACCGACAACTGCAAATTCA
GGTACAGATGATGCTGTGGATTCAGATGGACTAACTACAACAGGTGTCATTAAAGACGCT
GACAACATGACATTAGACAGTGGTTTCTATAAAACACCAAAATATAGTTTAGGTGATTAT
GTTTGGTACGACAGTAATAAAGACGGCAAACAAGATTCAACTGAAAAAGGTATCAAAGAT
TTTAAAGTTACTTTATTAAATGAAAAAGGCGAAGTAATTGGAACAACTAAAACAGATGAA
AATGGTAAATATCGTTTCGATAATTTAGATAGCGGTAAATACAAAGTTATTTTTGAAAAG
CCTGCTGGCTTAACGCAAACAGGTACAAATACAACTGAAGATGATAAAGATGCAGATGGT
GGCGAAGTTGACGTAACAATTACGGATCATGATGATTTCACACTTGATAACGGATACTTC
GAAGAAGAAACATCAAACAGCGACTCAGATTCAGACAGTGATTCAGACTCAGATAGCGAC
TCAGACTCAGATAGCGACTCAGATTCAGACAGCGATTCAGACTCAGATAGTGAATCAGAC
TCAGACAGTGATTCCGATTCAGACTCAGATAGCGATTCAGACTCAGATAGTGAATCAGAC
TCAGACAGTGATTCAGATTCAGATAGCGATTCAGACTCAGACAGCGATTCAGACTCAGAT
AGTGATTCCGATTCAGACAGCGACTCAGATTCAGACAGCGATTCAGACTCAGATAGCGAT
TCAGACTTAGATAGCGATTCAGATTCAGATAGTGACTCAGACTCAGACAGTGACTCAGAT
TCAGACAGCGACTCAGATTCAGATAGCGACTCCGATTCAGATAGTGATTCAGATTCAGAC
AGTGAATCAGACTCAGATAGCGATTCAGATTCAGATAGTGACTCAGACTCAGATAGCGAT
[truncated: 4,096 more rows]

## Sheet: Metadata and sequence analysis
Metadata sequences							Presence or absence of biofilm genes
Assembly	MLST	spatyper	Location	Continente	Isolation source	Isolation type	I	II	III	IV	V	VI	VII	VIII	IX	meca	mecc	Ia	IIa	IIb	IIIa	IVa	IVb	IVc	IVd	IVg	IVh	(Eap/Map)	(EbpS)	(SarA)	(SasG	(clfA1)	(clfB1)	(cna1)	(fnbA2)	(fnbB1)	(icaA1)	(icaA2)	(icaB)	(icaC1)	(icaD1)	(icaR1)	(icaR2)	(isdA1)	(isdB1)	(isdC1)	(isdE1)	(sasC)	(sdrC1)
GCA_026298215.1	72	307-12-12-17	Albania	Europe	swab (cavity)	clinical	0	0	0	0	0	0	0	0	0	0	0	0	0	0	0	0	0	0	0	0	0	1	1	1	0	1	1	0	1	1	0	1	1	1	1	0	1	1	1	1	1	1	1
GCA_026298255.1	72	07-23-12-21-12-17-20-307-12-12-17	Albania	Europe	lavage	clinical	0	0	0	0	0	0	0	0	0	0	0	0	0	0	0	0	0	0	0	0	0	1	1	1	0	1	1	0	1	1	0	1	1	1	1	0	1	1	1	1	1	1	1
GCA_026299175.1	6	t701	Albania	Europe	swab (wound)	clinical	0	0	0	0	0	0	0	0	0	0	0	0	0	0	0	0	0	0	0	0	0	1	1	1	0	1	1	1	1	1	0	1	1	1	1	0	1	1	1	1	1	1	1
GCA_026302375.1	1	t127	Albania	Europe	swab (wound)	clinical	0	0	0	1	0	0	0	0	0	1	1	0	0	0	0	1	0	0	0	0	0	1	1	1	0	1	1	0	1	1	0	1	1	1	1	0	1	1	1	1	1	1	1
GCA_026361695.1	72	20-307-12-12-17	Albania	Europe	lavage	clinical	0	0	0	0	0	0	0	0	0	0	0	0	0	0	0	0	0	0	0	0	0	1	1	1	0	1	1	0	1	1	0	1	1	1	1	0	1	1	1	1	1	1	1
GCA_003236195.2	239	t037	Algeria	Africa	Bloodstream	clinical	0	0	1	0	1	0	1	0	0	1	1	0	0	0	1	0	0	0	0	0	0	1	1	1	0	1	1	1	1	1	0	1	1	1	1	0	1	1	1	1	1	1	1
GCA_003236215.2	239	t037	Algeria	Africa	Urinary catether	clinical	0	0	1	0	1	0	1	0	0	1	1	0	0	0	1	0	0	0	0	0	0	1	1	1	0	1	1	1	1	1	0	1	1	1	1	0	1	1	1	1	1	1	1
GCA_003236225.1	34	t166	Algeria	Africa	urine	clinical	0	0	0	0	0	0	0	0	0	1	1	0	0	0	0	0	0	0	0	0	0	1	1	1	0	1	1	0	1	0	0	1	1	1	1	0	1	1	1	1	1	1	1
GCA_003236275.2	-	t084	Algeria	Africa	Tracheal	clinical	0	0	1	0	1	0	1	0	0	1	1	0	0	0	1	0	0	0	0	0	0	1	1	1	0	1	1	1	1	1	0	1	1	1	1	0	1	1	1	1	1	1	1
GCA_023621395.1	398	t571	Algeria	Africa	nasal carriage	clinical	0	0	0	0	0	0	0	0	0	0	0	0	0	0	0	0	0	0	0	0	0	1	1	1	0	1	1	1	1	1	0	1	1	1	1	0	1	1	1	1	1	1	1
GCA_023621415.1	398	t571	Algeria	Africa	nasal carriage	clinical	0	0	0	0	0	0	0	0	0	0	0	0	0	0	0	0	0	0	0	0	0	1	1	1	0	1	1	1	1	1	0	1	1	1	1	0	1	1	1	1	1	1	1
GCA_023621435.1	-	t346	Algeria	Africa	nasal carriage	clinical	0	0	0	0	0	0	0	0	0	0	0	0	0	0	0	0	0	0	0	0	0	1	1	1	1	1	1	0	1	1	0	1	1	1	1	0	1	1	1	1	1	1	1
GCA_023621455.1	398	t571	Algeria	Africa	nasal carriage	clinical	0	0	0	0	0	0	0	0	0	0	0	0	0	0	0	0	0	0	0	0	0	1	1	1	0	1	1	1	1	1	0	1	1	1	1	0	1	1	1	1	1	1	1
GCA_023621475.1	6	t12236	Algeria	Africa	nasal carriage	clinical	0	0	0	1	0	0	0	0	0	1	1	0	0	0	0	1	0	0	0	0	0	1	1	1	0	1	1	1	1	1	0	1	1	1	1	0	1	1	1	1	1	1	1
GCA_023621495.1	80	t044	Algeria	Africa	nasal carriage	clinical	0	0	0	1	0	0	0	0	0	1	1	0	0	0	0	0	0	1	0	0	0	1	1	1	0	1	1	0	1	1	0	1	1	1	1	0	1	1	1	1	1	1	1
GCA_023621515.1	-	t346	Algeria	Africa	nasal carriage	clinical	0	0	0	0	0	0	0	0	0	0	0	0	0	0	0	0	0	0	0	0	0	1	1	1	1	1	1	0	1	1	0	1	1	1	1	0	1	1	1	1	1	1	1
GCA_023621545.1	5	t311	Algeria	Africa	nasal carriage	clinical	0	0	0	0	1	0	1	0	0	1	1	0	0	0	0	0	0	0	0	0	0	1	1	1	1	1	1	0	1	1	0	1	1	1	1	0	1	1	1	1	1	1	1
GCA_023621565.1	398	t899	Algeria	Africa	nasal carriage	clinical	0	0	0	1	0	0	0	0	0	1	1	0	0	0	0	1	0	0	0	0	0	1	1	1	0	1	1	1	1	1	0	1	1	1	1	0	1	1	1	1	1	1	1
GCA_026360615.1	-	t044	Algeria	Africa	unspecified diagnostic sample	clinical	0	0	0	1	0	0	0	0	0	1	1	0	0	0	0	0	0	1	0	0	0	1	1	1	0	1	1	0	1	1	0	1	1	1	1	0	1	1	1	1	1	1	1
GCA_026360795.1	80	t044	Algeria	Africa	unspecified diagnostic sample	clinical	0	0	0	1	0	0	0	0	0	1	1	0	0	0	0	0	0	1	0	0	0	1	1	1	0	1	1	0	1	1	0	1	1	1	1	0	1	1	1	1	1	1	1
GCA_026360815.1	-	t701	Algeria	Africa	unspecified diagnostic sample	clinical	0	0	0	0	0	0	0	0	0	0	0	0	0	0	0	0	0	0	0	0	0	1	1	1	0	1	1	1	1	1	0	1	1	1	1	0	1	1	1	1	1	1	1
GCA_026360855.1	80	t044	Algeria	Africa	biopsy	clinical	0	0	0	1	0	0	0	0	0	1	1	0	0	0	0	0	0	1	0	0	0	1	1	1	0	1	1	0	1	1	0	1	1	1	1	0	1	1	1	1	1	1	1
GCA_027963665.1	101	t4679	Algeria	Africa	ready-to-eat foods	environmental/other	0	0	0	0	0	0	0	0	0	0	0	0	0	0	0	0	0	0	0	0	0	1	1	1	0	1	1	0	1	1	0	1	1	1	1	0	1	1	1	1	1	1	1
GCA_027963675.1	15	t084	Algeria	Africa	ready-to-eat foods	environmental/other	0	0	0	0	0	0	0	0	0	0	0	0	0	0	0	0	0	0	0	0	0	1	1	1	0	1	1	0	1	1	0	1	1	1	1	0	1	1	1	1	1	1	1
GCA_027963685.1	25	t078	Algeria	Africa	ready-to-eat foods	environmental/other	0	0	0	0	0	0	0	0	0	0	0	0	0	0	0	0	0	0	0	0	0	1	1	1	0	1	1	0	1	1	0	1	1	1	1	0	1	1	1	1	1	1	1
GCA_027963705.1	7199	t094	Algeria	Africa	ready-to-eat foods	environmental/other	0	0	0	0	0	0	0	0	0	0	0	0	0	0	0	0	0	0	0	0	0	1	1	1	0	1	1	0	1	1	0	1	1	1	1	0	1	1	1	1	1	1	1
GCA_027963725.1	22	t223	Algeria	Africa	ready-to-eat foods	environmental/other	0	0	0	0	0	0	0	0	0	0	0	0	0	0	0	0	0	0	0	0	0	1	1	1	0	1	1	0	1	0	0	1	1	1	1	0	1	1	1	1	1	1	1
GCA_027963865.1	1	t127	Algeria	Africa	ready-to-eat foods	environmental/other	0	0	0	0	0	0	0	0	0	0	0	0	0	0	0	0	0	0	0	0	0	1	1	1	0	1	1	1	1	1	0	1	1	1	1	0	1	1	1	1	1	1	1
GCA_027963885.1	97	t9432	Algeria	Africa	ready-to-eat foods	environmental/other	0	0	0	0	0	0	0	0	0	0	0	0	0	0	0	0	0	0	0	0	0	1	1	1	0	1	1	0	1	1	0	1	1	1	1	0	1	1	1	1	1	1	1
GCA_027963895.1	5	t002	Algeria	Africa	ready-to-eat foods	environmental/other	0	0	0	0	0	0	0	0	0	0	0	0	0	0	0	0	0	0	0	0	0	1	1	1	1	1	1	0	1	1	0	1	1	1	1	0	1	1	1	1	1	1	1
GCA_027963905.1	8	t2953	Algeria	Africa	ready-to-eat foods	environmental/other	0	0	0	0	0	0	0	0	0	0	0	0	0	0	0	0	0	0	0	0	0	1	1	1	0	1	1	0	1	1	0	1	1	1	1	0	1	1	1	1	1	1	1
GCA_027963985.1	80	t044	Algeria	Africa	ready-to-eat foods	environmental/other	0	0	0	1	0	0	0	0	0	1	1	0	0	0	0	0	0	1	0	0	0	1	1	1	0	1	1	0	1	1	0	1	1	1	1	0	1	1	1	1	1	1	1
GCA_027964065.1	5	t002	Algeria	Africa	ready-to-eat foods	environmental/other	0	0	0	0	0	0	0	0	0	0	0	0	0	0	0	0	0	0	0	0	0	1	1	1	1	1	1	0	1	1	0	1	1	1	1	0	1	1	1	1	1	1	1
GCA_027964085.1	7200	t3092	Algeria	Africa	ready-to-eat foods	environmental/other	0	0	0	0	0	0	0	0	0	0	0	0	0	0	0	0	0	0	0	0	0	1	1	1	0	1	1	0	1	1	0	1	1	1	1	0	1	1	1	1	1	1	1
GCA_000525205.1	5	t002	Argentina	South America	Septic arthritis	clinical	0	0	0	0	0	0	0	0	0	0	0	0	0	0	0	0	0	0	0	0	0	1	1	1	1	1	1	0	1	1	0	1	1	1	1	0	1	1	1	1	1	1	1
GCA_000525225.1	5	26-23-17-34-xx-23-17-34-17-20-17-12-17-16	Argentina	South America	Osteomyelitis	clinical	0	0	0	0	0	0	0	0	0	0	0	0	0	0	0	0	0	0	0	0	0	1	1	1	1	1	1	0	1	1	0	1	1	1	1	0	1	1	1	1	1	1	1
GCA_000525245.1	5	t311	Argentina	South America	Osteomyelitis	clinical	0	0	0	1	0	0	0	0	0	1	1	0	0	0	0	1	0	0	0	0	0	1	1	1	0	1	1	0	1	1	0	1	1	1	1	0	1	1	1	1	1	1	1
GCA_000525485.1	5	17-12-17-16	Argentina	South America	blood	clinical	0	0	0	0	0	0	0	0	0	1	1	1	0	0	0	0	0	0	0	0	0	1	1	1	0	1	1	0	1	0	0	1	1	1	1	0	1	1	1	1	1	1	1
GCA_000596385.1	5	26-30-17-13-17-20-17-12-17-12-17-12-17-16	Argentina	South America	blood	clinical	0	0	0	0	0	0	0	0	0	1	1	1	0	0	0	0	0	0	0	0	0	1	1	1	0	1	1	0	1	0	0	1	1	1	1	0	1	1	1	1	1	1	1
GCA_000596405.1	30	t012	Argentina	South America	blood	clinical	0	0	0	0	0	0	0	0	0	0	0	0	0	0	0	0	0	0	0	0	0	1	1	1	0	1	1	0	1	0	0	1	1	1	1	0	1	1	1	1	1	1	1
GCA_000610405.1	5	17-12-17-16	Argentina	South America	Osteomyelitis	clinical	0	0	0	0	0	0	0	0	0	1	1	1	0	0	0	0	0	0	0	0	0	1	1	1	0	1	1	0	1	0	0	1	1	1	1	0	1	1	1	1	1	1	1
GCA_000610425.1	5	17-12-17-16	Argentina	South America	Osteomyelitis	clinical	0	0	0	0	0	0	0	0	0	1	1	1	0	0	0	0	0	0	0	0	0	1	1	1	0	1	1	0	1	0	0	1	1	1	1	0	1	1	1	1	1	1	1
GCA_000610445.1	5	26-30-17-xx-17-12-17-16	Argentina	South America	Osteomyelitis	clinical	0	0	0	0	0	0	0	0	0	1	1	1	0	0	0	0	0	0	0	0	0	1	1	1	0	1	1	0	1	0	0	1	1	1	1	0	1	1	1	1	1	1	1
GCA_000610465.1	5	t143	Argentina	South America	Osteomyelitis	clinical	0	0	0	0	0	0	0	0	0	1	1	1	0	0	0	0	0	0	0	0	0	1	1	1	0	1	1	0	1	0	0	1	1	1	1	0	1	1	1	1	1	1	1
GCA_000610485.1	5	26-30-17-13-17-20-17-12-17-xx-17-12-17-16	Argentina	South America	Osteomyelitis	clinical	0	0	0	0	0	0	0	0	0	1	1	1	0	0	0	0	0	0	0	0	0	1	1	1	0	1	1	0	1	0	0	1	1	1	1	0	1	1	1	1	1	1	1
GCA_000610505.1	5	26-30-17-13-17-12-17-12-17-xx-17-12-17-16	Argentina	South America	Osteomyelitis	clinical	0	0	0	0	0	0	0	0	0	1	1	1	0	0	0	0	0	0	0	0	0	1	1	1	1	1	1	0	1	0	0	1	1	1	1	0	1	1	1	1	1	1	1
GCA_000610525.1	100	t2597	Argentina	South America	Osteomyelitis	clinical	0	0	0	1	0	0	0	0	0	1	1	0	0	0	0	0	0	1	0	0	0	1	1	1	1	1	1	0	1	1	0	1	1	1	1	0	1	1	1	1	1	1	1
GCA_000610545.1	100	t002	Argentina	South America	Septic arthritis	clinical	0	0	0	1	0	0	0	0	0	1	1	0	0	0	0	0	0	1	0	0	0	1	1	1	1	1	1	0	0	1	0	1	1	1	1	0	1	1	1	1	1	1	1
GCA_000610565.1	5	t5576	Argentina	South America	Osteomyelitis	clinical	0	0	0	1	0	0	0	0	0	1	1	0	0	0	0	1	0	0	0	0	0	1	1	1	0	1	1	0	1	1	0	1	1	1	1	0	1	1	1	1	1	1	1
GCA_000610585.1	5	t002	Argentina	South America	Osteomyelitis	clinical	0	0	0	1	0	0	0	0	0	1	1	0	0	0	0	1	0	0	0	0	0	1	1	1	1	1	1	0	1	1	0	1	1	1	1	0	1	1	1	1	1	1	1
GCA_000610605.1	100	t067	Argentina	South America	Osteomyelitis	clinical	0	0	0	1	0	0	0	0	0	1	1	0	0	0	0	0	0	1	0	0	0	1	1	1	1	1	1	0	1	1	0	1	1	1	1	0	1	1	1	1	1	1	1
GCA_000610625.1	5	t143	Argentina	South America	Osteomyelitis	clinical	0	0	0	0	0	0	0	0	0	1	1	1	0	0	0	0	0	0	0	0	0	1	1	1	1	1	1	0	1	0	0	1	1	1	1	0	1	1	1	1	1	1	1
GCA_000610645.1	5	t002	Argentina	South America	Osteomyelitis	clinical	0	0	0	0	0	0	0	0	0	0	0	0	0	0	0	0	0	0	0	0	0	1	1	1	0	1	1	0	1	1	0	1	1	1	1	0	1	1	1	1	1	1	1
GCA_000610665.1	5	t002	Argentina	South America	Osteomyelitis	clinical	0	0	0	0	0	0	0	0	0	0	0	0	0	0	0	0	0	0	0	0	0	1	1	1	1	1	1	0	1	1	0	1	1	1	1	0	1	1	1	1	1	1	1
GCA_000610685.1	5	t306	Argentina	South America	Osteomyelitis	clinical	0	0	0	0	0	0	0	0	0	0	0	0	0	0	0	0	0	0	0	0	0	1	1	1	0	1	1	0	1	1	0	1	1	1	1	0	1	1	1	1	1	1	1
GCA_000610705.1	5	26-23-17-xx-17-34-20-17-12-17-16	Argentina	South America	Osteomyelitis	clinical	0	0	0	1	0	0	0	0	0	1	1	0	0	0	0	1	0	0	0	0	0	1	1	1	0	1	1	0	1	1	0	1	1	1	1	0	1	1	1	1	1	1	1
GCA_000610725.1	5	26-23-17-34-17-20-17-34-17-xx-17-20-17-12-17-16	Argentina	South America	Osteomyelitis	clinical	0	0	0	0	0	0	0	0	0	0	0	0	0	0	0	0	0	0	0	0	0	1	1	1	1	1	1	0	1	1	0	1	1	1	1	0	1	1	1	1	1	1	1
GCA_000610745.1	5	t002	Argentina	South America	Osteomyelitis	clinical	0	0	0	0	0	0	0	0	0	0	0	0	0	0	0	0	0	0	0	0	0	1	1	1	0	1	1	0	1	1	0	1	1	1	1	0	1	1	1	1	1	1	1
GCA_000610765.1	5	26-30-17-xx-17-12-17-16	Argentina	South America	Osteomyelitis	clinical	0	0	0	0	0	0	0	0	0	1	1	1	0	0	0	0	0	0	0	0	0	1	1	1	0	1	1	0	1	0	0	1	1	1	1	0	1	1	1	1	1	1	1
GCA_000611025.1	5	26-30-17-13-17-20-17-17-20-17-12-17-16	Argentina	South America	blood	clinical	0	0	0	0	0	0	0	0	0	1	1	1	0	0	0	0	0	0	0	0	0	1	1	1	1	1	1	0	1	0	0	1	1	1	1	0	1	1	1	1	1	1	1
GCA_001226505.1	239	t037	Argentina	South America	skin	clinical	0	0	1	0	1	0	1	0	0	1	1	0	0	0	1	0	0	0	0	0	0	1	1	1	0	1	1	1	1	1	0	1	1	1	1	0	1	1	1	1	1	1	0
GCA_001230325.1	239	t037	Argentina	South America	wound	clinical	0	0	1	0	1	0	1	0	0	1	1	0	0	0	1	0	0	0	0	0	0	1	1	1	0	1	1	1	1	1	0	1	1	1	1	0	1	1	1	1	1	1	0
GCA_002259985.1	5	t149	Argentina	South America	blood	clinical	0	0	0	0	0	0	0	0	0	1	1	0	0	0	0	0	0	0	0	0	0	1	1	0	1	1	1	0	1	0	0	1	1	1	1	0	1	1	1	1	1	1	1
GCA_002259995.1	5	t149	Argentina	South America	blood	clinical	0	0	0	0	0	0	0	0	0	1	1	1	0	0	0	0	0	0	0	0	0	1	1	1	0	1	1	0	1	0	0	1	1	1	1	0	1	1	1	1	1	1	1
GCA_002267785.1	72	t605	Argentina	South America	blood	clinical	0	0	0	0	0	0	0	0	0	1	1	0	0	0	0	0	0	1	0	0	0	1	1	1	0	1	1	0	1	1	0	1	1	1	1	0	1	1	1	1	1	1	1
GCA_002267845.1	30	t138	Argentina	South America	blood	clinical	0	0	0	1	0	0	0	0	0	1	1	0	0	0	0	0	0	1	0	0	0	1	1	1	0	1	1	1	1	1	0	1	1	1	1	0	1	1	1	1	1	1	1
GCA_002268085.1	5	t311	Argentina	South America	blood	clinical	0	0	0	1	0	0	0	0	0	1	1	0	0	0	0	1	0	0	0	0	0	1	1	1	0	1	1	0	1	1	0	1	1	1	1	0	1	1	1	1	1	1	1
GCA_002268105.1	30	t019	Argentina	South America	blood	clinical	0	0	0	1	0	0	0	0	0	1	1	0	0	0	0	0	0	1	0	0	0	1	1	1	0	1	1	1	1	1	0	1	1	1	1	0	1	1	1	1	1	1	1
GCA_002268125.1	5	t311	Argentina	South America	blood	clinical	0	0	0	1	0	0	0	0	0	1	1	0	0	0	0	1	0	0	0	0	0	1	1	1	0	1	1	0	1	1	0	1	1	1	1	0	1	1	1	1	1	1	1
GCA_002268135.1	30	t019	Argentina	South America	blood	clinical	0	0	0	1	0	0	0	0	0	1	1	0	0	0	0	0	0	1	0	0	0	1	1	1	0	1	1	1	1	1	0	1	1	1	1	0	1	1	1	1	1	1	1
GCA_002268145.1	7759	t1400	Argentina	South America	blood	clinical	0	0	0	1	0	0	0	0	0	1	1	0	0	0	0	1	0	0	0	0	0	1	1	1	0	1	1	0	1	1	0	1	1	1	1	0	1	1	1	1	1	1	1
GCA_002887295.1	8	t008	Argentina	South America	blood	clinical	0	0	0	0	0	0	0	0	0	1	1	0	0	0	0	0	0	0	0	0	0	1	1	0	0	1	1	0	1	1	0	1	1	1	1	0	1	1	1	1	1	1	1
GCA_002887345.1	30	t019	Argentina	South America	blood	clinical	0	0	0	1	0	0	0	0	0	1	1	0	0	0	0	0	0	1	0	0	0	1	1	1	0	1	1	1	1	1	0	1	1	1	1	0	1	1	1	1	1	1	1
GCA_002887375.1	1	t127	Argentina	South America	blood	clinical	0	0	0	0	0	0	0	0	0	1	1	0	0	0	0	0	0	0	0	0	0	1	1	0	0	1	1	1	0	1	0	1	1	1	1	0	1	1	1	1	1	1	1
GCA_002887395.1	30	t019	Argentina	South America	blood	clinical	0	0	0	1	0	0	0	0	0	1	1	0	0	0	0	0	0	1	0	0	0	1	1	0	0	1	1	1	1	1	0	1	1	1	1	0	1	1	1	1	1	1	1
GCA_002930565.1	188	t189	Argentina	South America	bone	clinical	0	0	0	0	0	0	0	0	0	0	0	0	0	0	0	0	0	0	0	0	0	1	1	1	0	1	1	0	1	1	0	1	1	1	1	0	1	1	1	1	1	1	1
GCA_003055665.1	8	t008	Argentina	South America	blood	clinical	0	0	0	0	0	0	0	0	0	0	0	0	0	0	0	0	0	0	0	0	0	1	1	1	1	1	1	0	1	1	0	1	1	1	1	0	1	1	1	1	1	1	1
GCA_003055675.1	45	t331	Argentina	South America	blood	clinical	0	0	0	0	0	0	0	0	0	0	0	0	0	0	0	0	0	0	0	0	0	1	1	1	0	1	1	1	1	1	0	1	1	1	1	0	1	1	1	1	1	1	1
GCA_003055705.1	8	t008	Argentina	South America	blood	clinical	0	0	0	0	0	0	0	0	0	0	0	0	0	0	0	0	0	0	0	0	0	1	1	0	1	1	1	0	1	1	0	1	1	1	1	0	1	1	1	1	1	1	1
GCA_003055715.1	45	t331	Argentina	South America	blood	clinical	0	0	0	0	0	0	0	0	0	0	0	0	0	0	0	0	0	0	0	0	0	1	1	1	0	1	1	1	1	1	0	1	1	1	1	0	1	1	1	1	1	1	1
GCA_003055745.1	8	t024	Argentina	South America	blood	clinical	0	0	0	0	0	0	0	0	0	0	0	0	0	0	0	0	0	0	0	0	0	0	1	1	1	1	1	0	1	1	0	1	1	1	1	0	1	1	1	1	1	1	1
GCA_003055765.1	6	t711	Argentina	South America	blood	clinical	0	0	0	0	0	0	0	0	0	0	0	0	0	0	0	0	0	0	0	0	0	1	1	1	0	1	1	1	1	1	0	1	1	1	1	0	1	1	1	1	1	1	1
GCA_003055775.1	8	t6898	Argentina	South America	blood	clinical	0	0	0	0	0	0	0	0	0	0	0	0	0	0	0	0	0	0	0	0	0	0	1	1	1	1	1	0	1	1	0	1	1	1	1	0	1	1	1	1	1	1	1
GCA_003055785.1	8	t024	Argentina	South America	blood	clinical	0	0	0	0	0	0	0	0	0	0	0	0	0	0	0	0	0	0	0	0	0	1	1	0	1	1	1	0	1	1	0	1	1	1	1	0	1	1	1	1	1	1	1
GCA_003055825.1	6	t711	Argentina	South America	blood	clinical	0	0	0	0	0	0	0	0	0	0	0	0	0	0	0	0	0	0	0	0	0	1	1	0	0	1	1	1	1	1	0	1	1	1	1	0	1	1	1	1	1	1	1
GCA_003055865.1	6	t711	Argentina	South America	blood	clinical	0	0	0	0	0	0	0	0	0	0	0	0	0	0	0	0	0	0	0	0	0	1	1	1	0	1	1	1	1	1	0	1	1	1	1	0	1	1	1	1	1	1	1
GCA_003055875.1	97	t267	Argentina	South America	blood	clinical	0	0	0	0	0	0	0	0	0	0	0	0	0	0	0	0	0	0	0	0	0	1	1	1	0	1	0	0	1	1	0	1	1	1	1	0	1	1	1	1	1	1	1
GCA_003055885.1	97	t6367	Argentina	South America	blood	clinical	0	0	0	0	0	0	0	0	0	0	0	0	0	0	0	0	0	0	0	0	0	1	1	0	0	1	1	0	1	1	0	1	1	1	1	0	1	1	1	1	1	1	1
GCA_009674225.1	9	t464	Argentina	South America	blood	clinical	0	0	0	0	0	0	0	0	0	0	0	0	0	0	0	0	0	0	0	0	0	1	1	0	0	1	1	0	1	1	0	1	1	1	1	0	1	1	1	1	1	1	1
GCA_009674245.1	188	t189	Argentina	South America	blood	clinical	0	0	0	0	0	0	0	0	0	0	0	0	0	0	0	0	0	0	0	0	0	1	1	1	0	0	1	1	1	1	0	1	1	1	1	0	1	1	1	1	1	1	1
GCA_009674255.1	97	t267	Argentina	South America	blood	clinical	0	0	0	0	0	0	0	0	0	0	0	0	0	0	0	0	0	0	0	0	0	1	1	0	0	1	1	0	1	1	0	1	1	1	1	0	1	1	1	1	1	1	1
GCA_009674275.1	8	t008	Argentina	South America	blood	clinical	0	0	0	0	0	0	0	0	0	0	0	0	0	0	0	0	0	0	0	0	0	1	1	1	0	1	1	0	1	1	0	1	1	1	1	0	1	1	1	1	1	1	1
GCA_009674305.1	8	t530	Argentina	South America	blood	clinical	0	0	0	0	0	0	0	0	0	0	0	0	0	0	0	0	0	0	0	0	0	1	1	0	0	1	1	0	1	1	0	1	1	1	1	0	1	1	1	1	1	1	1
GCA_009674325.1	8	t304	Argentina	South America	blood	clinical	0	0	0	0	0	0	0	0	0	0	0	0	0	0	0	0	0	0	0	0	0	1	1	1	0	1	1	0	1	1	0	1	1	1	1	0	1	1	1	1	1	1	1
GCA_009674345.1	101	t814	Argentina	South America	blood	clinical	0	0	0	0	0	0	0	0	0	0	0	0	0	0	0	0	0	0	0	0	0	1	1	1	0	1	1	0	1	1	0	1	1	1	1	0	1	1	1	1	1	1	1
GCA_009674355.1	5	t002	Argentina	South America	blood	clinical	0	0	0	0	0	0	0	0	0	0	0	0	0	0	0	0	0	0	0	0	0	1	1	1	1	1	1	0	1	1	0	1	1	1	1	0	1	1	1	1	1	1	1
GCA_009674365.1	243	t021	Argentina	South America	blood	clinical	0	0	0	0	0	0	0	0	0	0	0	0	0	0	0	0	0	0	0	0	0	1	1	1	0	1	1	1	1	1	0	1	1	1	1	0	1	1	1	1	1	1	1
GCA_009674405.1	8	t530	Argentina	South America	blood	clinical	0	0	0	0	0	0	0	0	0	0	0	0	0	0	0	0	0	0	0	0	0	1	1	0	0	1	1	0	1	1	0	1	1	1	1	0	1	1	1	1	1	1	1
GCA_009674425.1	5	t002	Argentina	South America	blood	clinical	0	0	0	0	0	0	0	0	0	0	0	0	0	0	0	0	0	0	0	0	0	1	1	0	0	1	1	0	1	1	0	1	1	1	1	0	1	1	1	1	1	1	1
GCA_009674445.1	30	t021	Argentina	South America	blood	clinical	0	0	0	0	0	0	0	0	0	0	0	0	0	0	0	0	0	0	0	0	0	1	1	1	0	1	1	1	1	0	0	1	1	1	1	0	1	1	1	1	1	1	1
GCA_009674455.1	97	t2802	Argentina	South America	blood	clinical	0	0	0	0	0	0	0	0	0	0	0	0	0	0	0	0	0	0	0	0	0	1	1	0	0	1	1	0	1	1	0	1	1	1	1	0	1	1	1	1	1	1	1
GCA_009674865.1	97	t224	Argentina	South America	blood	clinical	0	0	0	0	0	0	0	0	0	0	0	0	0	0	0	0	0	0	0	0	0	1	1	0	0	1	1	0	1	1	0	1	1	1	1	0	1	1	1	1	1	1	1
GCA_009674895.1	5	t002	Argentina	South America	blood	clinical	0	0	0	0	0	0	0	0	0	0	0	0	0	0	0	0	0	0	0	0	0	1	1	0	1	1	1	0	1	1	0	1	1	1	1	0	1	1	1	1	1	1	1
GCA_009674905.1	5	t4371	Argentina	South America	blood	clinical	0	0	0	0	0	0	0	0	0	0	0	0	0	0	0	0	0	0	0	0	0	1	1	1	1	1	1	0	1	1	0	1	1	1	1	0	1	1	1	1	1	1	1
GCA_009674915.1	72	t1346	Argentina	South America	blood	clinical	0	0	0	0	0	0	0	0	0	0	0	0	0	0	0	0	0	0	0	0	0	1	1	1	0	1	1	0	1	1	0	1	1	1	1	0	1	1	1	1	1	1	1
GCA_009674955.1	707	t1537	Argentina	South America	blood	clinical	0	0	0	0	0	0	0	0	0	0	0	0	1	0	0	0	0	0	0	0	0	1	1	1	0	1	1	1	0	1	0	1	1	1	1	0	1	1	1	1	1	1	1
GCA_009674985.1	-	t267	Argentina	South America	blood	clinical	0	0	0	0	0	0	0	0	0	0	0	0	0	0	0	0	0	0	0	0	0	1	1	1	0	1	1	0	1	1	0	1	1	1	1	0	1	1	1	1	1	1	1
GCA_009674995.1	8	t530	Argentina	South America	blood	clinical	0	0	0	0	0	0	0	0	0	0	0	0	0	0	0	0	0	0	0	0	0	1	1	0	1	1	1	0	1	1	0	1	1	1	1	0	1	1	1	1	1	1	1
GCA_009675005.1	188	t189	Argentina	South America	blood	clinical	0	0	0	0	0	0	0	0	0	0	0	0	0	0	0	0	0	0	0	0	0	1	1	1	0	0	1	1	1	1	0	1	1	1	1	0	1	1	1	1	1	1	1
GCA_009675025.1	34	t089	Argentina	South America	blood	clinical	0	0	0	0	0	0	0	0	0	0	0	0	0	0	0	0	0	0	0	0	0	1	1	0	0	1	1	0	1	0	0	1	1	1	1	0	1	1	1	1	1	1	1
GCA_009675055.1	30	t012	Argentina	South America	blood	clinical	0	0	0	0	0	0	0	0	0	0	0	0	0	0	0	0	0	0	0	0	0	1	1	1	0	1	1	1	1	0	0	1	1	1	1	0	1	1	1	1	1	1	1
GCA_009675085.1	30	t012	Argentina	South America	blood	clinical	0	0	0	0	0	0	0	0	0	0	0	0	0	0	0	0	0	0	0	0	0	1	1	1	0	1	1	1	1	0	0	1	1	1	1	0	1	1	1	1	1	1	1
GCA_009675105.1	605	t084	Argentina	South America	blood	clinical	0	0	0	0	0	0	0	0	0	0	0	0	0	0	0	0	0	0	0	0	0	1	1	1	0	1	1	1	1	0	0	1	1	1	1	0	1	1	1	1	1	1	1
GCA_009675115.1	15	t084	Argentina	South America	blood	clinical	0	0	0	0	0	0	0	0	0	0	0	0	0	0	0	0	0	0	0	0	0	1	1	0	0	1	1	0	1	0	0	1	1	1	1	0	1	1	1	1	1	1	1
GCA_009675125.1	30	t018	Argentina	South America	blood	clinical	0	0	0	0	0	0	0	0	0	0	0	0	0	0	0	0	0	0	0	0	0	1	1	1	0	1	1	1	1	0	0	1	1	1	1	0	1	1	1	1	1	1	1
GCA_009675165.1	188	t189	Argentina	South America	blood	clinical	0	0	0	0	0	0	0	0	0	0	0	0	0	0	0	1	0	0	0	0	0	1	1	1	0	1	1	1	1	1	0	1	1	1	1	0	1	1	1	1	1	1	1
GCA_009675175.1	6	t701	Argentina	South America	blood	clinical	0	0	0	0	0	0	0	0	0	0	0	0	0	0	0	0	0	0	0	0	0	1	1	1	0	1	1	1	1	1	0	1	1	1	1	0	1	1	1	1	1	1	1
GCA_009675205.1	8	t530	Argentina	South America	blood	clinical	0	0	0	0	0	0	0	0	0	0	0	0	0	0	0	0	0	0	0	0	0	1	1	1	1	1	1	0	1	1	0	1	1	1	1	0	1	1	1	1	1	1	1
GCA_009675215.1	188	t189	Argentina	South America	blood	clinical	0	0	0	0	0	0	0	0	0	0	0	0	0	0	0	0	0	0	0	0	0	1	1	0	0	1	1	1	1	1	0	1	1	1	1	0	1	1	1	1	1	1	1
GCA_009675235.1	188	t189	Argentina	South America	blood	clinical	0	0	0	0	0	0	0	0	0	0	0	0	0	0	0	0	0	0	0	0	0	1	1	1	0	1	1	1	1	1	0	1	1	1	1	0	1	1	1	1	1	1	1
GCA_009675265.1	8	t530	Argentina	South America	blood	clinical	0	0	0	0	0	0	0	0	0	0	0	0	0	0	0	0	0	0	0	0	0	1	1	1	1	1	1	0	1	1	0	1	1	1	1	0	1	1	1	1	1	1	1
GCA_009675285.1	188	t189	Argentina	South America	blood	clinical	0	0	0	0	0	0	0	0	0	0	0	0	0	0	0	0	0	0	0	0	0	1	1	1	0	1	1	0	1	1	0	1	1	1	1	0	1	1	1	1	1	1	1
GCA_009675295.1	34	t089	Argentina	South America	blood	clinical	0	0	0	0	0	0	0	0	0	0	0	0	0	0	0	0	0	0	0	0	0	1	1	1	0	1	1	0	1	0	0	1	1	1	1	0	1	1	1	1	1	1	1
GCA_009675315.1	45	t065	Argentina	South America	blood	clinical	0	0	0	0	0	0	0	0	0	0	0	0	0	0	0	0	0	0	0	0	0	1	1	1	0	1	1	1	1	1	0	1	1	1	1	0	1	1	1	1	1	1	1
GCA_009675345.1	5	t002	Argentina	South America	blood	clinical	0	0	0	0	0	0	0	0	0	0	0	0	0	0	0	0	0	0	0	0	0	1	1	1	1	1	1	0	1	1	0	1	1	1	1	0	1	1	1	1	1	1	1
GCA_009675355.1	707	t1537	Argentina	South America	blood	clinical	0	0	0	0	0	0	0	0	0	0	0	0	1	0	0	0	0	0	0	0	0	1	1	1	0	1	1	1	0	1	0	1	1	1	1	0	1	1	1	1	1	1	1
GCA_009675385.1	30	t012	Argentina	South America	blood	clinical	0	0	0	0	0	0	0	0	0	0	0	0	0	0	0	0	0	0	0	0	0	1	1	1	0	1	1	1	1	0	0	1	1	1	1	0	1	1	1	1	1	1	1
GCA_009675405.1	188	t189	Argentina	South America	blood	clinical	0	0	0	0	0	0	0	0	0	0	0	0	0	0	0	0	0	0	0	0	0	1	1	0	0	1	1	1	1	1	0	1	1	1	1	0	1	1	1	1	1	1	1
GCA_009675415.1	-	t012	Argentina	South America	blood	clinical	0	0	0	0	0	0	0	0	0	0	0	0	0	0	0	0	0	0	0	0	0	1	1	1	0	1	1	1	1	0	0	1	1	1	1	0	1	1	1	1	1	1	1
GCA_009675425.1	5	t002	Argentina	South America	blood	clinical	0	0	0	0	0	0	0	0	0	0	0	0	0	0	0	0	0	0	0	0	0	1	1	1	1	1	1	0	1	0	0	1	1	1	1	0	1	1	1	1	1	1	1
GCA_009675455.1	97	t359	Argentina	South America	blood	clinical	0	0	0	0	0	0	0	0	0	0	0	0	0	0	0	0	0	0	0	0	0	1	1	1	0	1	1	0	1	1	0	1	1	1	1	0	1	1	1	1	1	1	1
GCA_009675475.1	8	t20202	Argentina	South America	blood	clinical	0	0	0	0	0	0	0	0	0	0	0	0	0	0	0	0	0	0	0	0	0	1	1	1	0	1	1	0	1	1	0	1	1	1	1	0	1	1	1	1	1	1	1
GCA_009675505.1	30	t840	Argentina	South America	blood	clinical	0	0	0	0	0	0	0	0	0	0	0	0	0	0	0	0	0	0	0	0	0	1	1	1	0	1	1	1	1	0	0	1	1	1	1	0	1	1	1	1	1	1	1
GCA_009675525.1	188	t189	Argentina	South America	blood	clinical	0	0	0	0	0	0	0	0	0	0	0	0	0	0	0	0	0	0	0	0	0	1	1	0	0	1	1	1	1	1	0	1	1	1	1	0	1	1	1	1	1	1	1
GCA_009675535.1	12	t213	Argentina	South America	blood	clinical	0	0	0	0	0	0	0	0	0	0	0	0	0	0	0	0	0	0	0	0	0	1	1	1	0	1	1	1	1	1	0	1	1	1	1	0	1	1	1	1	1	1	1
GCA_009675565.1	-	t002	Argentina	South America	blood	clinical	0	0	0	0	0	0	0	0	0	0	0	0	0	0	0	0	0	0	0	0	0	1	1	0	1	1	1	0	1	1	0	1	1	1	1	0	1	1	1	1	1	1	1
GCA_009675585.1	25	t349	Argentina	South America	blood	clinical	0	0	0	0	0	0	0	0	0	0	0	0	0	0	0	0	0	0	0	0	0	1	1	0	0	1	1	0	1	1	0	1	1	1	1	0	1	1	1	1	1	1	1
GCA_009675605.1	30	t726	Argentina	South America	blood	clinical	0	0	0	0	0	0	0	0	0	0	0	0	0	0	0	0	0	0	0	0	0	1	1	1	0	1	1	1	1	0	0	1	1	1	1	0	1	1	1	1	1	1	1
GCA_009675625.1	1	t127	Argentina	South America	blood	clinical	0	0	0	0	0	0	0	0	0	0	0	0	0	0	0	0	0	0	0	0	0	1	1	0	0	1	1	1	1	1	0	1	1	1	1	0	1	1	1	1	1	1	1
GCA_009675635.1	12	t213	Argentina	South America	blood	clinical	0	0	0	0	0	0	0	0	0	0	0	0	0	0	0	0	0	0	0	0	0	1	1	1	0	1	1	0	1	1	0	1	1	1	1	0	1	1	1	1	1	1	1
GCA_009675655.1	30	t017	Argentina	South America	blood	clinical	0	0	0	0	0	0	0	0	0	0	0	0	0	0	0	0	0	0	0	0	0	1	1	0	0	1	1	1	1	0	0	1	1	1	1	0	1	1	1	1	1	1	1
GCA_009675675.1	30	t012	Argentina	South America	blood	clinical	0	0	0	0	0	0	0	0	0	0	0	0	0	0	0	0	0	0	0	0	0	1	1	0	0	1	1	1	1	0	0	1	1	1	1	0	1	1	1	1	1	1	1
GCA_009675705.1	7	t091	Argentina	South America	blood	clinical	0	0	0	0	0	0	0	0	0	0	0	0	0	0	0	0	0	0	0	0	0	1	1	1	0	1	1	0	1	1	0	1	1	1	1	0	1	1	1	1	1	1	1
GCA_009675725.1	8	t20202	Argentina	South America	blood	clinical	0	0	0	0	0	0	0	0	0	0	0	0	0	0	0	0	0	0	0	0	0	1	1	1	0	1	1	0	1	1	0	1	1	1	1	0	1	1	1	1	1	1	1
GCA_009675735.1	72	t3092	Argentina	South America	blood	clinical	0	0	0	0	0	0	0	0	0	0	0	0	0	0	0	0	0	0	0	0	0	1	1	0	0	1	1	0	1	1	0	1	1	1	1	0	1	1	1	1	1	1	1
GCA_009675755.1	-	t012	Argentina	South America	blood	clinical	0	0	0	0	0	0	0	0	0	0	0	0	0	0	0	0	0	0	0	0	0	1	1	1	0	1	1	1	1	0	0	1	1	1	1	0	1	1	1	1	1	1	1
GCA_009675785.1	12	t213	Argentina	South America	blood	clinical	0	0	0	0	0	0	0	0	0	0	0	0	0	0	0	0	0	0	0	0	0	1	1	1	0	1	1	1	1	1	0	1	1	1	1	0	1	1	1	1	1	1	1
GCA_009675805.1	30	t135	Argentina	South America	blood	clinical	0	0	0	0	0	0	0	0	0	0	0	0	0	0	0	0	0	0	0	0	0	1	1	1	0	1	1	1	1	0	0	1	1	1	1	0	1	1	1	1	1	1	1
GCA_009675815.1	30	t012	Argentina	South America	blood	clinical	0	0	0	0	0	0	0	0	0	0	0	0	0	0	0	0	0	0	0	0	0	1	1	1	0	1	1	1	1	0	0	1	1	1	1	0	1	1	1	1	1	1	1
GCA_009675825.1	8	t008	Argentina	South America	blood	clinical	0	0	0	0	0	0	0	0	0	0	0	0	0	0	0	0	0	0	0	0	0	1	1	1	0	1	1	0	1	1	0	1	1	1	1	0	1	1	1	1	1	1	1
GCA_009675835.1	509	t1717	Argentina	South America	blood	clinical	0	0	0	0	0	0	0	0	0	0	0	0	0	0	0	0	0	0	0	0	0	1	1	1	0	1	1	1	1	1	0	1	1	1	1	0	1	1	1	1	1	1	1
GCA_009675885.1	-	t012	Argentina	South America	blood	clinical	0	0	0	0	0	0	0	0	0	0	0	0	0	0	0	0	0	0	0	0	0	1	1	1	0	1	1	1	1	0	0	1	1	1	1	0	1	1	1	1	1	1	1
GCA_009675905.1	188	t189	Argentina	South America	blood	clinical	0	0	0	0	0	0	0	0	0	0	0	0	0	0	0	0	0	0	0	0	0	1	1	1	0	1	1	1	1	1	0	1	1	1	1	0	1	1	1	1	1	1	1
GCA_009675915.1	30	t012	Argentina	South America	blood	clinical	0	0	0	0	0	0	0	0	0	0	0	0	0	0	0	0	0	0	0	0	0	1	1	1	0	1	1	1	1	0	0	1	1	1	1	0	1	1	1	1	1	1	1
GCA_009675925.1	8	t304	Argentina	South America	blood	clinical	0	0	0	0	0	0	0	0	0	0	0	0	0	0	0	0	0	0	0	0	0	1	1	1	0	1	1	0	1	1	0	1	1	1	1	0	1	1	1	1	1	1	1
GCA_009675965.1	72	07-23-12-21-21-12	Argentina	South America	blood	clinical	0	0	0	0	0	0	0	0	0	0	0	0	0	0	0	0	0	0	0	0	0	1	1	1	0	1	1	0	1	1	0	1	1	1	1	0	1	1	1	1	1	1	1
GCA_009675985.1	-	t127	Argentina	South America	blood	clinical	0	0	0	0	0	0	0	0	0	0	0	0	0	0	0	0	0	0	0	0	0	1	1	1	0	1	1	1	1	1	0	1	1	1	1	0	1	1	1	1	1	1	1
GCA_009676005.1	30	t012	Argentina	South America	blood	clinical	0	0	0	0	0	0	0	0	0	0	0	0	0	0	0	0	0	0	0	0	0	1	1	1	0	1	1	1	1	0	0	1	1	1	1	0	1	1	1	1	1	1	1
GCA_009676015.1	8	t20202	Argentina	South America	blood	clinical	0	0	0	0	0	0	0	0	0	0	0	0	0	0	0	0	0	0	0	0	0	1	1	0	0	1	1	0	1	1	0	1	1	1	1	0	1	1	1	1	1	1	1
GCA_009676025.1	5	t954	Argentina	South America	blood	clinical	0	0	0	0	0	0	0	0	0	0	0	0	0	0	0	0	0	0	0	0	0	1	1	0	0	1	1	0	1	1	0	1	0	1	1	0	1	1	1	1	1	0	1
GCA_009676065.1	188	t189	Argentina	South America	blood	clinical	0	0	0	0	0	0	0	0	0	0	0	0	0	0	0	0	0	0	0	0	0	1	1	1	0	1	1	1	1	1	0	1	1	1	1	0	1	1	1	1	1	1	1
GCA_009676085.1	8	t530	Argentina	South America	blood	clinical	0	0	0	0	0	0	0	0	0	0	0	0	0	0	0	0	0	0	0	0	0	1	1	1	1	1	1	0	1	1	0	1	1	1	1	0	1	1	1	1	1	1	1
GCA_009676095.1	12	t213	Argentina	South America	blood	clinical	0	0	0	0	0	0	0	0	0	0	0	0	0	0	0	0	0	0	0	0	0	1	1	0	0	1	1	1	1	1	0	1	1	1	1	0	1	1	1	1	1	1	1
GCA_009676125.1	121	t645	Argentina	South America	blood	clinical	0	0	0	0	0	0	0	0	0	0	0	0	0	0	0	0	0	0	0	0	0	1	1	1	0	1	1	1	1	1	0	1	1	1	1	0	1	1	1	1	1	1	1
GCA_009676145.1	8	t304	Argentina	South America	blood	clinical	0	0	0	0	0	0	0	0	0	0	0	0	0	0	0	0	0	0	0	0	0	1	1	1	1	1	1	0	1	1	0	1	1	1	1	0	1	1	1	1	1	1	1
GCA_009676155.1	101	t814	Argentina	South America	blood	clinical	0	0	0	0	0	0	0	0	0	0	0	0	0	0	0	0	0	0	0	0	0	0	1	0	0	1	1	0	1	1	0	1	1	1	1	0	1	1	1	1	1	1	1
GCA_009676165.1	8	t024	Argentina	South America	blood	clinical	0	0	0	0	0	0	0	0	0	0	0	0	0	0	0	0	0	0	0	0	0	1	1	0	0	1	1	0	1	1	0	1	1	1	1	0	1	1	1	1	1	1	1
GCA_009676205.1	15	t084	Argentina	South America	blood	clinical	0	0	0	0	0	0	0	0	0	0	0	0	0	0	0	0	0	0	0	0	0	1	1	1	0	1	1	0	1	1	0	1	1	1	1	0	1	1	1	1	1	1	1
GCA_009676225.1	5	t954	Argentina	South America	blood	clinical	0	0	0	0	0	0	0	0	0	0	0	0	0	0	0	0	0	0	0	0	0	1	1	1	1	1	1	0	1	1	0	1	1	1	1	0	1	1	1	1	1	0	1
GCA_009676245.1	15	t774	Argentina	South America	blood	clinical	0	0	0	0	0	0	0	0	0	0	0	0	0	0	0	0	0	0	0	0	0	1	1	1	0	1	1	0	1	1	0	1	1	1	1	0	1	1	1	1	1	1	1
GCA_009676255.1	30	t012	Argentina	South America	blood	clinical	0	0	0	0	0	0	0	0	0	0	0	0	0	0	0	0	0	0	0	0	0	1	1	0	0	1	1	1	1	0	0	1	1	1	1	0	1	1	1	1	1	1	1
GCA_009676265.1	30	t021	Argentina	South America	blood	clinical	0	0	0	0	0	0	0	0	0	0	0	0	0	0	0	0	0	0	0	0	0	1	1	1	0	1	1	1	1	0	0	1	1	1	1	0	1	1	1	1	1	1	1
GCA_009676305.1	30	t726	Argentina	South America	blood	clinical	0	0	0	0	0	0	0	0	0	0	0	0	0	0	0	0	0	0	0	0	0	1	1	1	0	1	1	1	1	0	0	1	1	1	1	0	1	1	1	1	1	1	1
GCA_009676315.1	97	t2734	Argentina	South America	blood	clinical	0	0	0	0	0	0	0	0	0	0	0	0	0	0	0	0	0	0	0	0	0	1	1	1	0	1	1	0	1	1	0	1	1	1	1	0	1	1	1	1	1	1	1
GCA_009676345.1	398	t571	Argentina	South America	blood	clinical	0	0	0	0	0	0	0	0	0	0	0	0	0	0	0	0	0	0	0	0	0	1	1	1	0	1	1	1	1	1	0	1	1	1	1	0	1	1	1	1	1	1	1
GCA_009697305.1	97	t224	Argentina	South America	blood	clinical	0	0	0	0	0	0	0	0	0	0	0	0	0	0	0	0	0	0	0	0	0	1	1	1	0	1	1	0	1	1	0	1	1	1	1	0	1	1	1	1	1	1	1
GCA_009697335.1	188	t189	Argentina	South America	blood	clinical	0	0	0	0	0	0	0	0	0	0	0	0	0	0	0	0	0	0	0	0	0	1	1	1	0	0	1	1	1	1	0	1	1	1	1	0	1	1	1	1	1	1	1
GCA_011059285.1	5	t311	Argentina	South America	blood	clinical	0	0	0	1	0	0	0	0	0	1	1	0	0	0	0	1	0	0	0	0	0	1	1	0	0	1	1	0	1	1	0	1	1	1	1	0	1	1	1	1	1	1	1
GCA_011059325.1	30	t012	Argentina	South America	blood	clinical	0	0	0	1	0	0	0	0	0	1	1	0	0	0	0	0	0	1	0	0	0	1	1	1	0	1	1	0	1	0	0	1	1	1	1	0	1	1	1	1	1	1	1
GCA_011059355.1	8	t008	Argentina	South America	blood	clinical	0	0	0	0	0	0	0	0	0	1	1	0	0	0	0	0	0	0	0	0	0	1	1	1	0	1	1	0	1	1	0	1	1	1	1	0	1	1	1	1	1	1	1
GCA_011059425.1	5	12-17-12-17-16	Argentina	South America	blood	clinical	0	0	0	0	0	0	0	0	0	1	1	1	0	0	0	0	0	0	0	0	0	1	1	1	1	1	1	0	1	0	0	1	1	1	1	0	1	1	1	1	1	1	1
GCA_011060045.1	5	26-xx-17-20-17-12-17	Argentina	South America	blood	clinical	0	0	0	0	0	0	0	0	0	1	1	1	0	0	0	0	0	0	0	0	0	1	1	1	0	1	1	0	1	0	0	1	1	1	1	0	1	1	1	1	1	1	1
GCA_011060155.1	5	t4088	Argentina	South America	blood	clinical	0	0	0	0	0	0	0	0	0	1	1	1	0	0	0	0	0	0	0	0	0	1	1	1	1	1	1	0	1	0	0	1	1	1	1	0	1	1	1	1	1	1	1
GCA_011060255.1	5	26-30-17-13-17-12-17-12-17-13	Argentina	South America	blood	clinical	0	0	0	0	0	0	0	0	0	1	1	1	0	0	0	0	0	0	0	0	0	1	1	1	1	1	1	0	1	0	0	1	1	1	1	0	1	1	1	1	1	1	1
GCA_011060485.1	30	t019	Argentina	South America	blood	clinical	0	0	0	1	0	0	0	0	0	1	1	0	0	0	0	0	0	1	0	0	0	1	1	1	0	1	1	1	1	1	0	1	1	1	1	0	1	1	1	1	1	1	1
GCA_011061115.1	5	t002	Argentina	South America	blood	clinical	0	0	0	1	0	0	0	0	0	1	1	0	0	0	0	1	0	0	0	0	0	1	1	1	0	1	1	0	1	1	0	1	1	1	1	0	1	1	1	1	1	1	1
GCA_011061335.1	5	t601	Argentina	South America	blood	clinical	0	0	0	1	0	0	0	0	0	1	1	0	0	0	0	1	0	0	0	0	0	1	1	1	0	1	1	0	1	1	0	1	1	1	1	0	1	1	1	1	1	1	1
GCA_011061385.1	5	t311	Argentina	South America	blood	clinical	0	0	0	1	0	0	0	0	0	1	1	0	0	0	0	1	0	0	0	0	0	1	1	1	0	1	1	0	1	1	0	1	1	1	1	0	1	1	1	1	1	1	1
GCA_011061435.1	30	t019	Argentina	South America	blood	clinical	0	0	0	1	0	0	0	0	0	1	1	0	0	0	0	0	0	1	0	0	0	1	1	1	0	1	1	0	1	1	0	1	1	1	1	0	1	1	1	1	1	1	1
GCA_011061515.1	5	t311	Argentina	South America	blood	clinical	0	0	0	1	0	0	0	0	0	1	1	0	0	0	0	1	0	0	0	0	0	1	1	1	0	1	1	0	1	1	0	1	1	1	1	0	1	1	1	1	1	1	1
GCA_011061665.1	5	26-30-17-13-17-13-17-12-17-16	Argentina	South America	blood	clinical	0	0	0	0	0	0	0	0	0	1	1	1	0	0	0	0	0	0	0	0	0	1	1	1	1	1	1	0	1	0	0	1	1	1	1	0	1	1	1	1	1	1	1
GCA_011061685.1	5	t4088	Argentina	South America	blood	clinical	0	0	0	0	0	0	0	0	0	1	1	1	0	0	0	0	0	0	0	0	0	1	1	1	0	1	1	0	1	0	0	1	1	1	1	0	1	1	1	1	1	1	1
GCA_011061735.1	5	t7163	Argentina	South America	blood	clinical	0	0	0	0	0	0	0	0	0	1	1	1	0	0	0	0	0	0	0	0	0	1	1	0	1	1	1	0	1	0	0	1	1	1	1	0	1	1	1	1	1	1	1
GCA_011061825.1	30	t019	Argentina	South America	blood	clinical	0	0	0	1	0	0	0	0	0	1	1	0	0	0	0	0	0	1	0	0	0	1	1	1	0	1	1	1	1	1	0	1	1	1	1	0	1	1	1	1	1	1	1
GCA_011061875.1	5	26-30-17-12-17-20-17-16	Argentina	South America	blood	clinical	0	0	0	0	0	0	0	0	0	1	1	1	0	0	0	0	0	0	0	0	0	1	1	0	0	1	1	0	1	0	0	1	1	1	1	0	1	1	1	1	1	1	1
GCA_011061965.1	5	t311	Argentina	South America	blood	clinical	0	0	0	1	0	0	0	0	0	1	1	0	0	0	0	1	0	0	0	0	0	1	1	1	0	1	1	0	1	1	0	1	1	1	1	0	1	1	1	1	1	1	1
GCA_011061995.1	97	t267	Argentina	South America	blood	clinical	0	0	0	1	0	0	0	0	0	1	1	0	0	0	0	0	0	1	0	0	0	1	1	1	0	1	1	0	1	1	0	1	1	1	1	0	1	1	1	1	1	1	1
GCA_011062045.1	30	t012	Argentina	South America	blood	clinical	0	0	0	1	0	0	0	0	0	1	1	0	0	0	0	0	0	1	0	0	0	1	1	1	0	1	1	1	1	0	0	1	1	1	1	0	1	1	1	1	1	1	1
GCA_011062115.1	239	t748	Argentina	South America	blood	clinical	0	0	1	0	1	0	1	0	0	1	1	0	0	0	1	0	0	0	0	0	0	1	1	1	0	1	1	1	1	1	0	1	1	1	1	0	1	1	1	1	1	1	1
GCA_011062445.1	5	t311	Argentina	South America	blood	clinical	0	0	0	1	0	0	0	0	0	1	1	0	0	0	0	1	0	0	0	0	0	1	1	1	0	1	1	0	1	1	0	1	1	1	1	0	1	1	1	1	1	1	1
GCA_011063465.1	5	t4088	Argentina	South America	blood	clinical	0	0	0	0	0	0	0	0	0	1	1	1	0	0	0	0	0	0	0	0	0	1	1	1	1	1	1	0	1	0	0	1	1	1	1	0	1	1	1	1	1	1	1
GCA_011063525.1	5	t4088	Argentina	South America	blood	clinical	0	0	0	0	0	0	0	0	0	1	1	1	0	0	0	0	0	0	0	0	0	1	1	1	1	1	1	0	1	0	0	1	1	1	1	0	1	1	1	1	1	1	1
GCA_011063905.1	5	12-17-12-17-20	Argentina	South America	blood	clinical	0	0	0	0	0	0	0	0	0	1	1	1	0	0	0	0	0	0	0	0	0	1	1	0	0	1	1	0	1	0	0	1	1	1	1	0	1	1	1	1	1	1	1
GCA_011064115.1	5	26-30-17-20-17-12-17-12-17-13	Argentina	South America	blood	clinical	0	0	0	0	0	0	0	0	0	1	1	1	0	0	0	0	0	0	0	0	0	1	1	1	1	1	1	0	1	0	0	1	1	1	1	0	1	1	1	1	1	1	1
GCA_011064185.1	97	t7433	Argentina	South America	blood	clinical	0	0	0	1	0	0	0	0	0	1	1	0	0	0	0	0	0	1	0	0	0	1	1	1	0	1	1	0	1	1	0	1	1	1	1	0	1	1	1	1	1	1	1
GCA_011392035.1	100	t002	Argentina	South America	blood	clinical	0	0	0	1	0	0	0	0	0	1	1	0	0	0	0	0	0	1	0	0	0	1	1	1	0	1	1	0	1	1	0	1	1	1	1	0	1	1	1	1	1	1	1
GCA_011777445.1	72	t148	Argentina	South America	blood	clinical	0	0	0	0	0	0	0	0	0	1	1	0	0	0	0	0	0	1	0	0	0	1	1	1	0	1	1	0	1	1	0	1	1	1	1	0	1	1	1	1	1	1	1
GCA_013367535.1	5	t149	Argentina	South America	blood	clinical	0	0	0	0	0	0	0	0	0	1	1	0	0	0	0	0	0	0	0	0	0	1	1	0	1	1	1	0	1	0	0	1	1	1	1	0	1	1	1	1	1	1	1
GCA_013367555.1	5	26-30-17-13	Argentina	South America	blood	clinical	0	0	0	0	0	0	0	0	0	1	1	1	0	0	0	0	0	0	0	0	0	1	1	1	1	1	1	0	1	0	0	1	1	1	1	0	1	1	1	1	1	1	1
GCA_013367575.1	5	t4088	Argentina	South America	blood	clinical	0	0	0	0	0	0	0	0	0	1	1	1	0	0	0	0	0	0	0	0	0	1	1	1	1	1	1	0	1	0	0	1	1	1	1	0	1	1	1	1	1	1	1
GCA_017698465.1	8	t846	Argentina	South America	eye	clinical	0	0	0	1	0	0	0	0	0	1	1	0	0	0	0	0	0	1	0	0	0	1	1	1	0	1	1	0	1	1	0	1	1	1	1	0	1	1	1	1	1	1	1
GCA_017698505.1	8	t024	Argentina	South America	eye	clinical	0	0	0	0	0	0	0	0	0	0	0	0	0	0	0	0	0	0	0	0	0	1	1	1	0	1	1	0	1	1	0	1	1	1	1	0	1	1	1	1	1	1	1
GCA_017698695.1	188	t189	Argentina	South America	eye	clinical	0	0	0	0	0	0	0	0	0	0	0	0	0	0	0	0	0	0	0	0	0	1	1	1	0	1	1	1	1	1	0	1	1	1	1	0	1	1	1	1	1	1	1
GCA_026745955.1	8	t024	Argentina	South America	Osteomyelitis	clinical	0	0	0	0	0	0	0	0	0	0	0	0	0	0	0	0	0	0	0	0	0	1	1	1	0	1	1	0	1	1	0	1	1	1	1	0	1	1	1	1	1	1	1
GCA_026746015.1	8	t622	Argentina	South America	Osteomyelitis	clinical	0	0	0	0	0	0	0	0	0	0	0	0	0	0	0	0	0	0	0	0	0	1	1	1	0	1	1	0	1	1	0	1	1	1	1	0	1	1	1	1	1	1	1
GCA_026747065.1	8	t008	Argentina	South America	Osteomyelitis	clinical	0	0	0	0	0	0	0	0	0	0	0	0	0	0	0	0	0	0	0	0	0	1	1	0	0	1	1	0	1	1	0	1	1	0	1	0	1	1	1	1	1	1	1
GCA_028881055.1	-	25	Argentina	South America	nasal swab	environmental/other	0	0	0	0	0	0	0	0	0	1	1	0	0	0	0	0	1	0	0	0	0	1	1	1	0	1	1	0	1	1	0	1	1	1	1	0	1	1	1	1	1	1	1
GCA_028881615.1	9	t16964	Argentina	South America	nasal swab	environmental/other	0	0	0	0	0	0	0	0	0	1	1	0	0	0	0	0	1	0	0	0	0	1	1	1	0	1	1	0	1	1	0	1	1	1	1	0	1	1	1	1	1	1	1
GCA_028881665.1	398	t034	Argentina	South America	nasal swab	environmental/other	0	0	0	0	1	0	1	0	0	1	1	0	0	0	0	0	0	0	0	0	0	1	1	1	0	1	1	1	1	1	0	1	1	1	1	0	1	1	1	1	1	1	1
GCA_903932605.1	5	t149	Argentina	South America	bone	clinical	0	0	0	0	0	0	0	0	0	1	1	1	0	0	0	0	0	0	0	0	0	1	1	1	1	1	1	0	1	0	0	1	1	1	1	0	1	1	1	1	1	1	1
GCA_000516935.1	772	t3387	Australia	Oceania	clinical isolate	clinical	0	0	0	0	0	0	0	0	0	1	1	0	0	0	0	0	0	0	0	0	0	1	1	1	0	1	1	0	1	1	0	1	1	1	1	0	1	1	1	1	1	1	1
GCA_000735755.1	2249	t037	Australia	Oceania	blood, clinical sample	clinical	0	0	1	0	1	0	1	0	0	1	1	0	0	0	1	0	0	0	0	0	0	1	1	1	0	1	1	1	1	1	0	1	1	1	1	0	1	1	1	1	1	1	1
GCA_000982855.1	45	t1089	Australia	Oceania	wound	clinical	0	0	0	0	1	0	1	0	0	1	1	0	0	0	0	0	0	0	0	0	0	1	1	1	0	1	1	0	1	0	0	1	1	1	1	0	1	1	1	1	1	1	1
GCA_000982925.1	45	t1089	Australia	Oceania	wound	clinical	0	0	0	0	1	0	1	0	0	1	1	0	0	0	0	0	0	0	0	0	0	1	1	1	0	1	1	0	1	0	0	1	1	1	1	0	1	1	1	1	1	1	1
GCA_001270705.1	8	t008	Australia	Oceania	nasopharynx sample from patient HS-CRS-17	clinical	0	0	0	0	0	0	0	0	0	0	0	0	0	0	0	0	0	0	0	0	0	1	1	1	0	1	1	0	1	1	0	1	1	1	1	0	1	1	1	1	1	1	1
GCA_001275825.1	1	t127	Australia	Oceania	lungs of cystic fibrosis patient A	clinical	0	0	0	0	0	0	0	0	0	0	0	0	0	0	0	0	0	0	0	0	0	1	1	1	0	1	1	0	1	1	0	1	1	1	1	0	1	1	1	1	1	1	1
GCA_001275905.1	15	t084	Australia	Oceania	lungs of cystic fibrosis patient A	clinical	0	0	0	0	0	0	0	0	0	0	0	0	0	0	0	0	0	0	0	0	0	1	1	1	0	1	1	0	1	1	0	1	1	1	1	0	1	1	1	1	1	1	1
GCA_001275925.1	15	2023-12-01	Australia	Oceania	lungs of cystic fibrosis patient A	clinical	0	0	0	0	0	0	0	0	0	0	0	0	0	0	0	0	0	0	0	0	0	1	1	1	0	1	1	0	1	1	0	1	1	1	1	0	1	1	1	1	1	1	1
GCA_001275945.1	15	t084	Australia	Oceania	lungs of cystic fibrosis patient A	clinical	0	0	0	0	0	0	0	0	0	0	0	0	0	0	0	0	0	0	0	0	0	1	1	1	0	1	1	0	1	1	0	1	1	1	1	0	1	1	1	1	1	1	1
GCA_001275955.1	953	t3380	Australia	Oceania	lungs of cystic fibrosis patient B	clinical	0	0	0	0	0	0	0	0	0	0	0	0	0	0	0	0	0	0	0	0	0	1	1	1	0	1	1	0	1	1	0	1	1	1	1	0	1	1	1	1	1	1	1
GCA_001275985.1	6	t701	Australia	Oceania	lungs of cystic fibrosis patient C	clinical	0	0	0	0	0	0	0	0	0	0	0	0	0	0	0	0	0	0	0	0	0	1	1	1	0	1	1	0	0	0	0	1	1	1	1	0	1	1	1	1	1	1	1
GCA_001680915.1	133	03-16-12-21-22-23-13-17-17-17-23-24	Australia	Oceania	milk filter	environmental/other	0	0	0	0	0	0	0	0	0	0	0	0	0	0	0	0	0	0	0	0	0	1	1	1	0	1	1	0	1	1	0	1	1	1	1	0	1	1	1	1	1	1	1
GCA_001680925.1	3183	t1028	Australia	Oceania	milk	environmental/other	0	0	0	0	0	0	0	0	0	0	0	0	0	0	0	0	0	0	0	0	0	1	1	1	0	1	1	0	1	1	0	1	1	1	1	0	1	1	1	1	1	1	1
GCA_001680935.1	1	t7589	Australia	Oceania	milk	environmental/other	0	0	0	0	0	0	0	0	0	0	0	0	0	0	0	0	0	0	0	0	0	1	1	1	0	1	1	1	1	1	0	1	1	1	1	0	1	1	1	1	1	1	1
GCA_001680945.1	133	t12094	Australia	Oceania	milk filter	environmental/other	0	0	0	0	0	0	0	0	0	0	0	0	0	0	0	0	0	0	0	0	0	1	1	1	0	1	1	0	1	1	0	1	1	1	1	0	1	1	1	1	1	1	1
GCA_001680995.1	8	t190	Australia	Oceania	milk filter	environmental/other	0	0	0	0	0	0	0	0	0	0	0	0	0	0	0	0	0	0	0	0	0	1	1	1	0	1	1	0	1	1	0	1	1	1	1	0	1	1	1	1	1	1	1
GCA_001681005.1	5	t668	Australia	Oceania	milk filter	environmental/other	0	0	0	0	0	0	0	0	0	0	0	0	0	0	0	0	0	0	0	0	0	1	1	1	0	1	1	0	1	1	0	1	1	1	1	0	1	1	1	1	1	1	1
GCA_001681015.1	3184	03-12-21-17-23-13-17-17-23-24	Australia	Oceania	milk	environmental/other	0	0	0	0	0	0	0	0	0	0	0	0	0	0	0	0	0	0	0	0	0	1	1	1	0	1	1	0	1	1	0	1	1	1	1	0	1	1	1	1	1	1	1
GCA_001681025.1	3184	03-12-21-17-23-13-17-17-23-24	Australia	Oceania	milk	environmental/other	0	0	0	0	0	0	0	0	0	0	0	0	0	0	0	0	0	0	0	0	0	1	1	1	0	1	1	0	1	1	0	1	1	1	1	0	1	1	1	1	1	1	1
GCA_001681075.1	705	t529	Australia	Oceania	milk	environmental/other	0	0	0	0	0	0	0	0	0	0	0	0	0	0	0	0	0	0	0	0	0	1	1	1	0	1	1	0	1	0	0	1	1	1	1	0	1	1	1	1	1	0	1
GCA_001681085.1	3183	t1028	Australia	Oceania	milk	environmental/other	0	0	0	0	0	0	0	0	0	0	0	0	0	0	0	0	0	0	0	0	0	0	1	1	0	1	1	0	1	1	0	1	1	1	1	0	1	1	1	1	1	1	1
GCA_001681105.1	133	03-16-12-21-22-23-13-17-17-17-23-24	Australia	Oceania	milk	environmental/other	0	0	0	0	0	0	0	0	0	0	0	0	0	0	0	0	0	0	0	0	0	1	1	1	0	1	1	0	1	1	0	1	1	1	1	0	1	1	1	1	1	1	1
GCA_001681115.1	133	t998	Australia	Oceania	milk	environmental/other	0	0	0	0	0	0	0	0	0	0	0	0	0	0	0	0	0	0	0	0	0	1	1	1	0	1	1	0	1	1	0	1	1	1	1	0	1	1	1	1	1	1	1
GCA_001681155.1	1	t114	Australia	Oceania	milk filter	environmental/other	0	0	0	0	0	0	0	0	0	0	0	0	0	0	0	0	0	0	0	0	0	1	1	1	0	1	1	0	1	1	0	1	1	1	0	0	1	1	1	1	1	1	1
GCA_001681175.1	705	t529	Australia	Oceania	milk	environmental/other	0	0	0	0	0	0	0	0	0	0	0	0	0	0	0	0	0	0	0	0	0	1	1	1	0	1	1	0	1	0	0	1	1	1	1	0	1	1	1	1	1	0	1
GCA_001681185.1	133	t998	Australia	Oceania	milk filter	environmental/other	0	0	0	0	0	0	0	0	0	0	0	0	0	0	0	0	0	0	0	0	0	1	1	1	0	1	1	0	1	1	0	1	1	1	1	0	1	1	1	1	1	1	1
GCA_002096985.1	1	t1853	Australia	Oceania	Carriage sample	clinical	0	0	0	1	0	0	0	0	0	1	1	0	0	0	0	1	0	0	0	0	0	1	1	0	0	1	1	1	1	1	0	1	1	1	1	0	1	1	1	1	1	1	1
GCA_002097015.1	398	t1451	Australia	Oceania	Carriage sample	clinical	0	0	0	0	1	0	1	0	0	1	1	0	0	0	0	0	0	0	0	0	0	0	1	0	0	1	1	0	1	1	0	1	1	1	1	0	1	1	1	1	1	1	1
GCA_002097025.1	78	33-34	Australia	Oceania	Carriage sample	clinical	0	0	0	1	0	0	0	0	0	1	1	0	0	0	0	0	0	0	0	0	0	1	1	0	0	1	1	0	1	1	0	1	1	1	1	0	1	1	1	1	1	1	1
GCA_002097045.1	612	22-25	Australia	Oceania	Carriage sample	clinical	0	0	0	1	0	0	0	0	0	1	1	0	0	0	0	0	0	0	0	0	0	0	1	0	0	1	1	0	1	1	0	1	1	1	1	0	1	1	1	1	1	1	1
GCA_002097075.1	8	t064	Australia	Oceania	Carriage sample	clinical	0	0	0	1	0	0	0	0	0	1	1	0	0	0	0	0	0	0	1	0	0	1	1	1	1	1	1	0	1	1	0	1	1	1	1	0	1	1	1	1	1	1	1
GCA_002097115.1	612	t723	Australia	Oceania	Carriage sample	clinical	0	0	0	1	0	0	0	0	0	1	1	0	0	0	0	0	0	0	1	0	0	0	1	1	0	1	1	0	1	1	0	1	1	1	1	0	1	1	1	1	1	1	1
GCA_002097125.1	8	11-19-36-05-17	Australia	Oceania	Carriage sample	clinical	0	0	0	1	0	0	0	0	0	1	1	0	0	0	0	0	0	0	1	0	0	1	1	1	0	1	1	0	1	1	0	1	1	1	1	0	1	1	1	1	1	1	1
GCA_002097135.1	-	t064	Australia	Oceania	Carriage sample	clinical	0	0	0	1	0	0	0	0	0	1	1	0	0	0	0	0	0	0	1	0	0	0	1	1	0	1	1	0	1	1	0	1	1	1	1	0	1	1	1	1	1	1	1
GCA_002097165.1	-	t064	Australia	Oceania	Carriage sample	clinical	0	0	0	1	0	0	0	0	0	1	1	0	0	0	0	0	0	0	1	0	0	1	1	1	0	1	1	0	1	1	0	1	1	1	1	0	1	1	1	1	1	1	1
GCA_002097195.1	5	t242	Australia	Oceania	Carriage sample	clinical	0	1	0	0	0	0	0	0	0	1	1	0	1	0	0	0	0	0	0	0	0	0	1	0	1	1	1	0	1	1	0	1	1	1	1	0	1	1	1	1	1	1	1
GCA_002097205.1	22	t458	Australia	Oceania	Carriage sample	clinical	0	0	0	1	0	0	0	0	0	1	1	0	0	0	0	0	0	0	0	0	1	1	1	1	0	1	1	1	1	0	0	1	1	1	1	0	1	1	1	1	1	1	1
GCA_002097225.1	22	29-17-25-17-25-16-28	Australia	Oceania	Carriage sample	clinical	0	0	0	0	0	0	0	0	0	1	1	0	0	0	0	0	0	0	0	0	0	1	1	0	0	1	1	1	1	0	0	1	0	1	1	0	0	1	1	0	1	1	1
GCA_002097245.1	22	t7784	Australia	Oceania	Carriage sample	clinical	0	0	0	1	0	0	0	0	0	1	1	0	0	0	0	0	0	0	0	0	1	1	1	0	0	1	1	1	1	0	0	1	1	1	1	0	1	1	0	1	1	1	0
GCA_002097265.1	22	t2938	Australia	Oceania	clinical sample	clinical	0	0	0	0	0	0	0	0	0	1	1	0	0	0	0	0	0	0	0	0	1	1	1	1	0	1	1	0	1	0	0	1	1	1	1	0	1	1	1	1	1	1	0
GCA_002097285.1	22	17-25-16-28	Australia	Oceania	Carriage sample	clinical	0	0	0	1	0	0	0	0	0	1	1	0	0	0	0	0	0	0	0	0	0	0	1	0	0	1	1	1	1	0	0	1	0	1	1	0	1	1	1	1	1	1	1
GCA_002097305.1	22	26-23-23-82	Australia	Oceania	clinical sample	clinical	0	0	0	1	0	0	0	0	0	1	1	0	0	0	0	0	0	0	0	0	1	1	1	0	0	1	1	0	1	0	0	1	1	1	1	0	1	1	1	1	1	1	1
GCA_002097325.1	612	t723	Australia	Oceania	clinical sample	clinical	0	0	0	1	0	0	0	0	0	1	1	0	0	0	0	0	0	0	1	0	0	1	1	1	0	1	1	0	1	1	0	0	1	1	0	0	0	1	1	1	0	1	1
GCA_002097375.1	-	26-23-23-13-16-31	Australia	Oceania	clinical sample	clinical	0	0	0	0	0	0	0	0	0	1	1	0	0	0	0	0	0	0	0	0	0	0	1	0	0	1	1	1	1	0	0	1	0	1	1	0	1	1	1	0	0	1	1
GCA_002097385.1	22	t1372	Australia	Oceania	clinical sample	clinical	0	0	0	1	0	0	0	0	0	1	1	0	0	0	0	0	0	0	0	0	0	1	1	0	0	1	1	1	1	0	0	1	1	1	1	0	1	1	1	1	1	1	1
GCA_002097425.1	8	Type	Australia	Oceania	clinical sample	clinical	0	0	0	0	0	0	0	0	0	1	1	0	0	0	0	0	0	0	1	0	0	1	1	0	0	1	1	0	1	0	0	1	1	1	1	0	1	1	1	0	1	1	1
GCA_002097435.1	78	t186	Australia	Oceania	Carriage sample	clinical	0	0	0	1	0	0	0	0	0	1	1	0	0	0	0	1	0	0	0	0	0	1	1	0	0	1	1	0	1	1	0	1	1	1	1	0	1	1	1	1	1	1	1
GCA_002097445.1	8	22-25	Australia	Oceania	Carriage sample	clinical	0	0	0	0	0	0	0	0	0	1	1	0	0	0	0	0	0	0	0	0	0	1	1	1	0	1	1	0	1	1	0	1	1	1	1	0	1	1	1	1	1	1	1
GCA_002097495.1	-	t1977	Australia	Oceania	Carriage sample	clinical	0	0	0	0	0	0	0	0	0	1	1	0	0	0	0	0	0	0	0	0	0	1	1	0	0	1	1	0	1	0	0	1	0	1	1	0	0	1	1	1	1	1	0
GCA_002097505.1	22	26-23-13-23-31-29-17-31-36-24	Australia	Oceania	Carriage sample	clinical	0	0	0	1	0	0	0	0	0	1	1	0	0	0	0	0	0	0	0	0	0	0	1	0	0	1	1	1	1	0	0	1	1	1	1	0	1	1	1	1	1	1	1
GCA_002097515.1	59	t976	Australia	Oceania	Carriage sample	clinical	0	0	0	1	1	0	1	0	0	1	1	0	0	0	0	1	0	0	0	0	0	1	1	1	0	1	1	0	1	1	0	1	1	1	1	0	1	1	1	1	1	1	1
GCA_002097525.1	612	t064	Australia	Oceania	clinical sample	clinical	0	0	0	0	0	0	0	0	0	1	1	0	0	0	0	0	0	0	1	0	0	0	1	0	1	1	1	0	1	1	0	1	1	1	1	0	1	1	1	0	1	1	1
GCA_002097615.1	93	t10656	Australia	Oceania	clinical sample	clinical	0	0	0	1	0	0	0	0	0	1	1	0	0	0	0	1	0	0	0	0	0	1	1	0	0	1	1	0	1	1	0	1	1	1	1	0	1	1	1	1	1	1	0
GCA_002097645.1	22	17-25-16-28	Australia	Oceania	clinical sample	clinical	0	0	0	0	0	0	0	0	0	1	1	0	0	0	0	0	0	0	0	0	0	1	1	1	0	1	1	0	1	0	0	1	1	1	1	0	1	1	1	1	1	1	1
GCA_002097655.1	22	t845	Australia	Oceania	clinical sample	clinical	0	0	0	1	0	0	0	0	0	1	1	0	0	0	0	0	0	0	0	0	1	1	1	0	0	1	1	0	1	0	0	1	1	1	1	0	1	1	1	1	1	1	1
GCA_002097695.1	22	41-31-159-17-31-16-16-28	Australia	Oceania	clinical sample	clinical	0	0	0	1	0	0	0	0	0	1	1	0	0	0	0	0	0	0	0	0	1	1	1	0	0	1	1	1	1	0	0	1	1	1	1	0	1	1	1	1	1	1	1
GCA_003111725.1	612	t064	Australia	Oceania	Vet Hospital	clinical	0	0	0	1	0	0	0	0	0	1	1	0	0	0	0	0	0	0	1	0	0	1	1	1	1	1	1	0	1	1	0	1	1	1	1	0	1	1	1	1	1	1	1
GCA_003111745.1	398	t034	Australia	Oceania	Pig nares	clinical	0	0	0	0	1	0	1	0	0	1	1	0	0	0	0	0	0	0	0	0	0	1	1	1	0	1	1	1	1	1	0	1	1	1	1	0	1	1	1	1	1	1	1
GCA_003383665.1	22	26-23-23-82	Australia	Oceania	nares	clinical	0	0	0	1	0	0	0	0	0	1	1	0	0	0	0	0	0	0	0	0	1	1	1	0	0	1	1	0	1	0	0	1	1	1	1	0	1	1	1	1	1	1	1
GCA_003383715.1	22	28	Australia	Oceania	nares	clinical	0	0	0	0	0	0	0	0	0	1	1	0	0	0	0	0	0	0	0	0	1	1	1	0	0	1	1	0	1	0	0	1	0	1	1	0	0	1	0	1	1	1	1
GCA_003383725.1	22	t845	Australia	Oceania	nares	clinical	0	0	0	1	0	0	0	0	0	1	1	0	0	0	0	0	0	0	0	0	1	1	1	0	0	1	1	0	1	0	0	1	1	1	1	0	1	1	1	1	1	1	1
GCA_003383895.1	8	Type	Australia	Oceania	nares	clinical	0	0	0	0	0	0	0	0	0	1	1	0	0	0	0	0	0	0	1	0	0	1	1	0	0	1	1	0	1	0	0	1	1	1	1	0	1	1	1	0	1	1	1
GCA_003390315.1	239	15-12-16-02-31-25-17-16	Australia	Oceania	bloodstream	clinical	0	0	1	0	0	0	0	0	0	1	1	0	0	0	1	0	0	0	0	0	0	1	1	1	1	1	1	1	1	1	0	1	1	1	1	0	1	1	1	1	1	1	1
GCA_003394105.1	239	15-12-16-02-31-25-17-16	Australia	Oceania	bloodstream	clinical	0	0	1	0	0	0	0	0	0	1	1	0	0	0	1	0	0	0	0	0	0	1	1	1	1	1	1	1	1	1	0	1	1	1	1	0	1	1	1	1	1	1	1
GCA_003813245.1	5	26-23-17-34-17-673-17-12-17-16	Australia	Oceania	Oropharynx	clinical	0	0	0	0	0	0	0	0	0	0	0	0	0	0	0	0	0	0	0	0	0	1	1	1	0	1	1	0	1	1	0	1	1	1	1	0	1	1	1	1	1	1	1
GCA_003813255.1	109	t209	Australia	Oceania	Middle meatus	clinical	0	0	0	0	0	0	0	0	0	0	0	0	0	0	0	0	0	0	0	0	0	1	1	1	0	1	1	0	1	1	0	1	1	1	1	0	1	1	1	1	1	1	1
GCA_003813285.1	508	t302	Australia	Oceania	Nose	clinical	0	0	0	0	0	0	0	0	0	0	0	0	0	0	0	0	0	0	0	0	0	1	1	1	0	1	1	1	1	0	0	1	1	1	1	0	1	1	1	1	1	1	1
GCA_003813305.1	30	15-12-16-02-12-16-02-16-17-24	Australia	Oceania	Nose	clinical	0	0	0	0	0	0	0	0	0	0	0	0	0	0	0	0	0	0	0	0	0	1	1	1	0	1	1	0	1	0	0	1	1	1	1	0	1	1	1	1	1	1	1
GCA_003813325.1	3383	t459	Australia	Oceania	Oropharynx	clinical	0	0	0	0	0	0	0	0	0	0	0	0	0	0	0	0	0	0	0	0	0	1	1	1	0	1	1	0	1	1	0	1	1	1	1	0	1	1	1	1	1	1	1
GCA_003813345.1	6	t701	Australia	Oceania	Nose	clinical	0	0	0	0	0	0	0	0	0	0	0	0	0	0	0	0	0	0	0	0	0	1	1	1	0	1	1	1	1	1	0	1	1	1	1	0	1	1	1	1	1	1	1
GCA_003813355.1	5	t002	Australia	Oceania	Nose	clinical	0	0	0	1	0	0	0	0	0	1	1	0	0	0	0	0	0	0	0	1	0	1	1	1	0	1	1	0	1	1	0	1	1	1	1	0	1	1	1	1	1	1	1
GCA_003813385.1	580	08-16-02-25-24-65-17-25	Australia	Oceania	Nose	clinical	0	0	0	0	0	0	0	0	0	0	0	0	0	0	0	0	0	0	0	0	0	1	1	1	0	1	1	0	1	1	0	1	1	1	1	0	1	1	1	1	1	1	1
GCA_003813395.1	5	t002	Australia	Oceania	Nose	clinical	0	0	0	0	0	0	0	0	0	0	0	0	0	0	0	0	0	0	0	0	0	1	1	1	0	1	1	0	1	1	0	1	1	1	1	0	1	1	1	1	1	1	1
GCA_003813405.1	30	t012	Australia	Oceania	Nose	clinical	0	0	0	0	0	0	0	0	0	0	0	0	0	0	0	0	0	0	0	0	0	1	1	1	0	1	1	1	1	0	0	1	1	1	1	0	1	1	1	1	1	1	1
GCA_003813445.1	30	t021	Australia	Oceania	Nose	clinical	0	0	0	0	0	0	0	0	0	0	0	0	0	0	0	0	0	0	0	0	0	1	1	1	0	1	1	1	1	0	0	1	1	1	1	0	1	1	1	1	1	1	1
GCA_003813455.1	6	t701	Australia	Oceania	throat	clinical	0	0	0	0	0	0	0	0	0	0	0	0	0	0	0	0	0	0	0	0	0	1	1	1	0	1	1	1	1	1	0	1	1	1	1	0	1	1	1	1	1	1	1
GCA_003813485.1	8	t008	Australia	Oceania	Nose	clinical	0	0	0	0	0	0	0	0	0	0	0	0	0	0	0	0	0	0	0	0	0	1	1	1	1	1	1	0	1	1	0	1	1	1	1	0	1	1	1	1	1	1	1
GCA_003813505.1	88	33-34	Australia	Oceania	Nose	clinical	0	0	0	0	0	0	0	0	0	0	0	0	0	0	0	0	0	0	0	0	0	1	1	1	0	1	1	0	1	1	0	1	1	1	1	0	1	1	1	1	1	1	1
GCA_003813515.1	2276	14-44-16-17	Australia	Oceania	Nose	clinical	0	0	0	0	0	0	0	0	0	0	0	0	0	0	0	0	0	0	0	0	0	1	1	1	0	1	1	0	1	1	0	1	1	1	1	0	1	1	1	1	1	1	1
GCA_003813545.1	6	t701	Australia	Oceania	Nose	clinical	0	0	0	0	0	0	0	0	0	0	0	0	0	0	0	0	0	0	0	0	0	1	1	1	0	1	0	0	1	1	0	1	1	1	1	0	1	1	1	1	1	1	1
GCA_003813565.1	15	t803	Australia	Oceania	Nose	clinical	0	0	0	0	0	0	0	0	0	0	0	0	0	0	0	0	0	0	0	0	0	1	1	1	0	1	1	0	1	1	0	1	1	1	1	0	1	1	1	1	1	1	1
GCA_003813585.1	88	t13249	Australia	Oceania	throat	clinical	0	0	0	0	0	0	0	0	0	0	0	0	0	0	0	0	0	0	0	0	0	1	1	1	0	1	1	0	1	1	0	1	1	1	1	0	1	1	1	1	1	1	1
GCA_003813605.1	30	t584	Australia	Oceania	Nose	clinical	0	0	0	0	0	0	0	0	0	0	0	0	0	0	0	0	0	0	0	0	0	1	1	1	0	1	1	0	1	0	0	1	1	1	1	0	1	1	1	1	1	1	1
GCA_003813615.1	2149	t024	Australia	Oceania	Nose	clinical	0	0	0	0	0	0	0	0	0	0	0	0	0	0	0	0	0	0	0	0	0	1	1	1	0	1	1	0	1	1	0	1	1	1	1	0	1	1	1	1	1	1	0
GCA_003813635.1	-	t089	Australia	Oceania	Middle meatus	clinical	0	0	0	0	0	0	0	0	0	0	0	0	0	0	0	0	0	0	0	0	0	1	1	1	0	1	1	0	1	0	0	1	1	1	1	0	1	1	1	1	1	1	1
GCA_003813665.1	30	t233	Australia	Oceania	Middle meatus	clinical	0	0	0	0	0	0	0	0	0	0	0	0	0	0	0	0	0	0	0	0	0	1	1	1	0	1	1	0	1	0	0	1	1	1	1	0	1	1	1	1	1	1	1
GCA_003813685.1	30	t233	Australia	Oceania	Oropharynx	clinical	0	0	0	0	0	0	0	0	0	0	0	0	0	0	0	0	0	0	0	0	0	1	1	1	0	1	1	0	1	0	0	1	1	1	0	0	1	1	1	1	1	1	1
GCA_003813705.1	34	t089	Australia	Oceania	Oropharynx	clinical	0	0	0	0	0	0	0	0	0	0	0	0	0	0	0	0	0	0	0	0	0	1	1	1	0	1	1	0	0	0	0	1	1	1	1	0	1	1	1	1	1	1	1
GCA_003813725.1	-	t089	Australia	Oceania	Oropharynx	clinical	0	0	0	0	0	0	0	0	0	0	0	0	0	0	0	0	0	0	0	0	0	1	1	1	0	1	1	0	1	0	0	1	1	1	1	0	1	1	1	1	1	1	1
GCA_003841415.1	149	t002	Australia	Oceania	nasopharynx	clinical	0	0	0	0	0	0	0	0	0	1	1	0	0	0	0	0	1	0	0	0	0	1	1	1	0	0	1	0	1	1	0	1	1	1	1	0	1	1	1	1	1	1	1
GCA_003857135.1	5	t458	Australia	Oceania	Middle Meatus	clinical	0	0	0	0	0	0	0	0	0	0	0	0	0	0	0	0	0	0	0	0	0	1	1	1	0	1	1	0	1	1	0	1	1	1	1	0	1	1	1	1	1	1	1
GCA_003857225.1	-	t015	Australia	Oceania	Oropharynx	clinical	0	0	0	0	0	0	0	0	0	0	0	0	0	0	0	0	0	0	0	0	0	1	1	1	0	1	0	0	1	1	0	1	1	1	0	0	1	1	1	1	1	1	1
GCA_003857235.1	1027	t647	Australia	Oceania	Middle Meatus	clinical	0	0	0	0	0	0	0	0	0	0	0	0	0	0	0	0	0	0	0	0	0	1	1	1	0	1	1	0	1	1	0	1	1	1	1	0	1	1	1	1	1	1	1
GCA_003857255.1	109	t209	Australia	Oceania	nasal swab	clinical	0	0	0	0	0	0	0	0	0	0	0	0	0	0	0	0	0	0	0	0	0	1	1	1	0	1	1	0	1	1	0	1	1	1	1	0	1	1	1	1	1	1	1
GCA_003857265.1	45	t065	Australia	Oceania	Nose anterior	clinical	0	0	0	0	0	0	0	0	0	0	0	0	0	0	0	0	0	0	0	0	0	1	1	1	0	1	1	1	1	0	0	1	1	1	1	0	1	1	1	1	1	1	1
GCA_003857315.1	30	t012	Australia	Oceania	Oropharynx	clinical	0	0	0	0	0	0	0	0	0	0	0	0	0	0	0	0	0	0	0	0	0	1	1	1	0	1	1	1	1	0	0	1	1	1	1	0	1	1	1	1	1	1	1
GCA_003857345.1	45	t230	Australia	Oceania	Oropharynx	clinical	0	0	0	0	0	0	0	0	0	0	0	0	0	0	0	0	0	0	0	0	0	1	1	1	0	1	0	1	1	1	0	1	1	1	1	0	1	1	1	1	1	1	1
GCA_003857355.1	-	t015	Australia	Oceania	Middle Meatus	clinical	0	0	0	0	0	0	0	0	0	0	0	0	0	0	0	0	0	0	0	0	0	1	1	1	0	1	1	0	1	0	0	1	1	1	1	0	1	1	1	1	1	1	1
GCA_007050425.1	5	436	Australia	Oceania	blood	clinical	0	0	0	1	0	0	0	0	0	1	1	0	0	0	0	1	0	0	0	0	0	1	1	1	0	1	1	0	1	1	0	1	1	1	1	0	0	1	1	1	1	1	1
GCA_007050435.1	5	t3979	Australia	Oceania	blood	clinical	0	0	0	1	0	0	0	0	0	1	1	0	0	0	0	1	0	0	0	0	0	1	1	1	0	1	1	0	1	1	0	1	1	1	1	0	1	1	1	1	1	1	1
GCA_007050445.1	1	t1383	Australia	Oceania	blood	clinical	0	0	0	1	0	0	0	0	0	1	1	0	0	0	0	1	0	0	0	0	0	1	1	1	0	1	1	0	1	0	0	1	1	1	1	0	1	1	1	1	1	1	1
GCA_007050455.1	22	t379	Australia	Oceania	blood	clinical	0	0	0	1	0	0	0	0	0	1	1	0	0	0	0	0	0	0	0	0	1	1	1	1	0	1	1	0	1	0	0	1	1	1	1	0	1	1	1	1	1	1	1
GCA_008762475.1	93	t202	Australia	Oceania	Farm workers	clinical	0	0	0	1	0	0	0	0	0	1	1	0	0	0	0	1	0	0	0	0	0	1	1	1	0	1	1	0	1	1	0	1	1	1	1	0	1	1	1	1	1	1	1
GCA_008762515.1	93	t202	Australia	Oceania	Farm workers	clinical	0	0	0	1	0	0	0	0	0	1	1	0	0	0	0	1	0	0	0	0	0	1	1	1	0	1	1	0	1	1	0	1	1	1	1	0	1	1	1	1	1	1	1
GCA_008762545.1	93	t202	Australia	Oceania	Farm workers	clinical	0	0	0	1	0	0	0	0	0	1	1	0	0	0	0	1	0	0	0	0	0	1	1	1	0	1	1	0	1	1	0	1	1	1	1	0	1	1	1	1	1	1	1
GCA_008762555.1	93	t202	Australia	Oceania	Farm workers	clinical	0	0	0	1	0	0	0	0	0	1	1	0	0	0	0	1	0	0	0	0	0	1	1	1	0	1	1	0	1	1	0	1	1	1	1	0	1	1	1	1	1	1	1
GCA_008762595.1	93	t202	Australia	Oceania	Farm workers	clinical	0	0	0	1	0	0	0	0	0	1	1	0	0	0	0	1	0	0	0	0	0	1	1	1	0	1	1	0	1	1	0	1	1	1	1	0	1	1	1	1	1	1	1
GCA_008762605.1	93	t202	Australia	Oceania	Farm workers	clinical	0	0	0	1	0	0	0	0	0	1	1	0	0	0	0	1	0	0	0	0	0	1	1	1	0	1	1	0	1	1	0	1	1	1	1	0	1	1	1	1	1	1	1
GCA_008762635.1	93	t202	Australia	Oceania	Farm workers	clinical	0	0	0	1	0	0	0	0	0	1	1	0	0	0	0	1	0	0	0	0	0	1	1	1	0	1	1	0	1	1	0	1	1	1	1	0	1	1	1	1	1	1	1
GCA_008762645.1	93	t202	Australia	Oceania	Farm workers	clinical	0	0	0	1	0	0	0	0	0	1	1	0	0	0	0	1	0	0	0	0	0	1	1	1	0	1	1	0	1	1	0	1	1	1	1	0	1	1	1	1	1	1	1
GCA_008762675.1	93	t202	Australia	Oceania	Farm workers	clinical	0	0	0	1	0	0	0	0	0	1	1	0	0	0	0	1	0	0	0	0	0	1	1	1	0	1	1	0	1	1	0	1	1	1	1	0	1	1	1	1	1	1	1
GCA_008762685.1	93	t202	Australia	Oceania	Farm workers	clinical	0	0	0	1	0	0	0	0	0	1	1	0	0	0	0	1	0	0	0	0	0	1	1	1	0	1	1	0	1	1	0	1	1	1	1	0	1	1	1	1	1	1	1
GCA_008762705.1	93	t202	Australia	Oceania	Farm workers	clinical	0	0	0	1	0	0	0	0	0	1	1	0	0	0	0	1	0	0	0	0	0	1	1	1	0	1	1	0	1	1	0	1	1	1	1	0	1	1	1	1	1	1	1
GCA_008762715.1	93	t202	Australia	Oceania	Farm workers	clinical	0	0	0	1	0	0	0	0	0	1	1	0	0	0	0	1	0	0	0	0	0	1	1	1	0	1	1	0	1	1	0	1	1	1	1	0	1	1	1	1	1	1	1
GCA_008762745.1	-	t202	Australia	Oceania	Farm workers	clinical	0	0	0	1	0	0	0	0	0	1	1	0	0	0	0	1	0	0	0	0	0	1	1	0	0	1	1	0	1	1	0	1	0	1	1	0	1	1	1	1	1	1	1
GCA_008762765.1	93	t202	Australia	Oceania	Farm workers	clinical	0	0	0	0	0	0	0	0	0	1	1	0	0	0	0	1	0	0	0	0	0	1	1	1	0	1	1	0	1	1	0	1	1	1	1	0	1	1	1	1	1	1	1
GCA_008762775.1	93	t202	Australia	Oceania	Farm workers	clinical	0	0	0	1	0	0	0	0	0	1	1	0	0	0	0	1	0	0	0	0	0	1	1	1	0	1	1	0	1	1	0	1	1	1	1	0	1	1	1	1	1	1	1
GCA_008762785.1	93	t202	Australia	Oceania	Farm workers	clinical	0	0	0	1	0	0	0	0	0	1	1	0	0	0	0	1	0	0	0	0	0	1	1	0	0	1	1	0	1	1	0	1	1	1	1	0	1	1	1	1	1	1	1
GCA_008762815.1	93	17-16-16-25	Australia	Oceania	Farm workers	clinical	0	0	0	1	0	0	0	0	0	1	1	0	0	0	0	1	0	0	0	0	0	1	1	1	0	1	1	0	1	1	0	1	1	1	1	0	1	1	1	1	1	1	1
GCA_008762845.1	93	t202	Australia	Oceania	Farm workers	clinical	0	0	0	1	0	0	0	0	0	1	1	0	0	0	0	1	0	0	0	0	0	1	1	1	0	1	1	0	1	1	0	1	1	1	1	0	1	1	1	1	1	1	1
GCA_008762855.1	93	t202	Australia	Oceania	Farm workers	clinical	0	0	0	1	0	0	0	0	0	1	1	0	0	0	0	1	0	0	0	0	0	1	1	1	0	1	1	0	1	1	0	1	1	1	1	0	1	1	1	1	1	1	1
GCA_008762875.1	93	t202	Australia	Oceania	Farm workers	clinical	0	0	0	1	0	0	0	0	0	1	1	0	0	0	0	1	0	0	0	0	0	1	1	1	0	1	1	0	1	1	0	1	1	1	1	0	1	1	1	1	1	1	1
GCA_008762915.1	93	t202	Australia	Oceania	Farm workers	clinical	0	0	0	1	0	0	0	0	0	1	1	0	0	0	0	1	0	0	0	0	0	1	1	1	0	1	1	0	1	1	0	1	1	1	1	0	1	1	1	1	1	1	1
GCA_008762925.1	93	t202	Australia	Oceania	Farm workers	clinical	0	0	0	1	0	0	0	0	0	1	1	0	0	0	0	1	0	0	0	0	0	1	1	1	0	1	1	0	1	1	0	1	1	1	1	0	1	1	1	1	1	1	0
GCA_008762935.1	93	t202	Australia	Oceania	Farm workers	clinical	0	0	0	1	0	0	0	0	0	1	1	0	0	0	0	1	0	0	0	0	0	1	1	1	0	1	1	0	1	1	0	1	1	1	1	0	1	1	1	1	1	1	1
GCA_008762945.1	93	t202	Australia	Oceania	Farm workers	clinical	0	0	0	0	0	0	0	0	0	1	1	0	0	0	0	1	0	0	0	0	0	1	1	1	0	1	1	0	1	1	0	1	1	1	1	0	1	1	1	1	1	1	1
GCA_008762975.1	93	t202	Australia	Oceania	Farm workers	clinical	0	0	0	1	0	0	0	0	0	1	1	0	0	0	0	1	0	0	0	0	0	1	1	1	0	1	1	0	1	1	0	1	1	1	1	0	1	1	1	1	1	1	1
GCA_008762995.1	93	t202	Australia	Oceania	Farm workers	clinical	0	0	0	1	0	0	0	0	0	1	1	0	0	0	0	1	0	0	0	0	0	1	1	1	0	1	1	0	1	1	0	1	1	1	1	0	1	1	1	1	1	1	1
GCA_008763005.1	93	t202	Australia	Oceania	Farm workers	clinical	0	0	0	1	0	0	0	0	0	1	1	0	0	0	0	1	0	0	0	0	0	1	1	1	0	1	1	0	1	0	0	1	1	1	1	0	1	1	1	1	1	1	1
GCA_008763055.1	93	t202	Australia	Oceania	Farm workers	clinical	0	0	0	1	0	0	0	0	0	1	1	0	0	0	0	1	0	0	0	0	0	1	1	1	0	1	1	0	1	1	0	1	1	1	1	0	1	1	1	1	1	0	1
GCA_008763065.1	-	t202	Australia	Oceania	Farm workers	clinical	0	0	0	1	0	0	0	0	0	1	1	0	0	0	0	1	0	0	0	0	0	1	1	1	0	1	1	0	1	1	0	1	1	1	1	0	1	1	1	1	1	1	1
GCA_008763075.1	93	t202	Australia	Oceania	Farm workers	clinical	0	0	0	1	0	0	0	0	0	1	1	0	0	0	0	1	0	0	0	0	0	1	1	1	0	1	1	0	1	1	0	1	1	1	1	0	1	1	1	1	1	1	1
GCA_008763085.1	93	t202	Australia	Oceania	Farm workers	clinical	0	0	0	1	0	0	0	0	0	1	1	0	0	0	0	1	0	0	0	0	0	1	1	0	0	1	1	0	1	1	0	1	1	1	1	0	1	1	1	1	1	1	1
GCA_008763105.1	93	t202	Australia	Oceania	Farm workers	clinical	0	0	0	1	0	0	0	0	0	1	1	0	0	0	0	1	0	0	0	0	0	1	1	1	0	1	1	0	1	1	0	1	1	1	1	0	1	1	1	1	1	1	1
GCA_008763145.1	93	t202	Australia	Oceania	Farm workers	clinical	0	0	0	1	0	0	0	0	0	1	1	0	0	0	0	1	0	0	0	0	0	1	1	1	0	1	1	0	1	1	0	1	1	1	1	0	1	1	1	1	1	1	1
GCA_008763165.1	93	t202	Australia	Oceania	Farm workers	clinical	0	0	0	1	0	0	0	0	0	1	1	0	0	0	0	1	0	0	0	0	0	1	1	1	0	1	1	0	1	1	0	1	1	1	1	0	1	1	1	1	1	1	1
GCA_008763175.1	93	t202	Australia	Oceania	Farm workers	clinical	0	0	0	1	0	0	0	0	0	1	1	0	0	0	0	1	0	0	0	0	0	1	1	1	0	1	1	0	1	1	0	1	1	1	1	0	1	1	1	1	1	1	1
GCA_008763195.1	93	t202	Australia	Oceania	Farm workers	clinical	0	0	0	1	0	0	0	0	0	1	1	0	0	0	0	0	0	0	0	0	0	1	1	1	0	1	1	0	1	1	0	1	1	1	1	0	1	1	1	1	1	1	1
GCA_008763225.1	93	t202	Australia	Oceania	Farm workers	clinical	0	0	0	1	0	0	0	0	0	1	1	0	0	0	0	1	0	0	0	0	0	1	1	1	0	1	1	0	1	1	0	1	1	1	1	0	1	1	1	1	1	1	1
GCA_008763235.1	93	t202	Australia	Oceania	Farm workers	clinical	0	0	0	1	0	0	0	0	0	1	1	0	0	0	0	1	0	0	0	0	0	1	1	1	0	1	1	0	1	1	0	1	1	1	1	0	1	1	1	1	1	1	1
GCA_008763255.1	93	t202	Australia	Oceania	Farm workers	clinical	0	0	0	1	0	0	0	0	0	1	1	0	0	0	0	1	0	0	0	0	0	1	1	1	0	1	1	0	1	1	0	0	1	1	1	0	1	1	1	1	1	1	1
GCA_008763275.1	93	t202	Australia	Oceania	Farm workers	clinical	0	0	0	1	0	0	0	0	0	1	1	0	0	0	0	1	0	0	0	0	0	1	1	1	0	1	1	0	1	1	0	1	1	1	1	0	1	1	1	1	1	1	1
GCA_008763305.1	93	t202	Australia	Oceania	Farm workers	clinical	0	0	0	1	0	0	0	0	0	1	1	0	0	0	0	1	0	0	0	0	0	1	1	1	0	1	1	0	1	1	0	1	1	1	1	0	1	1	1	1	1	1	1
GCA_008763315.1	93	t202	Australia	Oceania	Pig farm	clinical	0	0	0	1	0	0	0	0	0	1	1	0	0	0	0	1	0	0	0	0	0	1	1	1	0	1	1	0	1	1	0	1	1	1	1	0	1	1	1	1	1	1	1
GCA_008763335.1	93	t202	Australia	Oceania	Pig farm	clinical	0	0	0	1	0	0	0	0	0	1	1	0	0	0	0	1	0	0	0	0	0	1	1	0	0	1	1	0	1	1	0	1	1	1	1	0	1	1	1	1	1	1	1
GCA_008763365.1	93	t202	Australia	Oceania	Pig farm	clinical	0	0	0	1	0	0	0	0	0	1	1	0	0	0	0	1	0	0	0	0	0	1	1	1	0	1	1	0	1	1	0	1	1	1	1	0	0	1	1	1	1	1	1
GCA_008763375.1	93	t202	Australia	Oceania	Pig farm	clinical	0	0	0	0	0	0	0	0	0	1	1	0	0	0	0	1	0	0	0	0	0	0	1	1	0	1	1	0	1	1	0	1	1	0	1	0	1	1	1	1	1	1	1
GCA_008763395.1	398	t034	Australia	Oceania	Farm workers	clinical	0	0	0	0	1	0	1	0	0	1	1	0	0	0	0	0	0	0	0	0	0	1	1	1	0	1	1	0	1	1	0	1	1	1	1	0	1	1	1	1	1	1	1
GCA_008763405.1	398	t011	Australia	Oceania	Farm workers	clinical	0	0	0	0	1	0	1	0	0	1	1	0	0	0	0	0	0	0	0	0	0	1	1	1	0	1	1	0	1	1	0	1	1	1	1	0	1	1	1	1	1	1	1
GCA_008763455.1	398	t011	Australia	Oceania	Farm workers	clinical	0	0	0	0	1	0	1	0	0	1	1	0	0	0	0	0	0	0	0	0	0	1	1	1	0	1	1	0	1	1	0	1	1	1	1	0	1	1	1	1	1	1	1
GCA_008763465.1	398	t034	Australia	Oceania	Farm workers	clinical	0	0	0	0	1	0	1	0	0	1	1	0	0	0	0	0	0	0	0	0	0	1	1	1	0	1	1	0	1	1	0	1	1	1	1	0	1	1	1	1	1	1	1
GCA_008763485.1	398	t011	Australia	Oceania	Farm workers	clinical	0	0	0	0	1	0	1	0	0	1	1	0	0	0	0	0	0	0	0	0	0	1	1	1	0	1	1	0	1	1	0	1	1	1	1	0	1	1	1	1	1	1	1
GCA_008763505.1	398	t034	Australia	Oceania	Farm workers	clinical	0	0	0	0	1	0	1	0	0	1	1	0	0	0	0	0	0	0	0	0	0	1	1	1	0	1	1	0	1	1	0	1	1	1	1	0	1	1	1	1	1	1	1
GCA_008763525.1	398	t034	Australia	Oceania	Farm workers	clinical	0	0	0	0	1	0	1	0	0	1	1	0	0	0	0	0	0	0	0	0	0	1	1	1	0	1	1	0	1	1	0	1	1	1	1	0	1	1	1	1	1	1	1
GCA_008763535.1	398	t034	Australia	Oceania	Farm workers	clinical	0	0	0	0	0	0	0	0	0	0	0	0	0	0	0	0	0	0	0	0	0	1	1	1	0	1	1	0	1	1	0	1	1	1	1	0	1	1	1	1	1	1	1
GCA_008763565.1	-	t034	Australia	Oceania	Farm workers	clinical	0	0	0	0	0	0	0	0	0	0	0	0	0	0	0	0	0	0	0	0	0	1	1	1	0	1	1	0	1	1	0	1	1	1	1	0	1	1	1	1	1	1	1
GCA_008763575.1	398	t011	Australia	Oceania	Farm workers	clinical	0	0	0	0	1	0	1	0	0	1	1	0	0	0	0	0	0	0	0	0	0	1	1	1	0	1	1	0	1	1	0	1	1	1	1	0	1	1	1	1	1	1	1
GCA_008763615.1	398	t034	Australia	Oceania	Farm workers	clinical	0	0	0	0	1	0	1	0	0	1	1	0	0	0	0	0	0	0	0	0	0	1	1	1	0	1	1	1	1	1	0	1	1	1	1	0	1	1	1	1	1	1	1
GCA_008763625.1	398	t034	Australia	Oceania	Farm workers	clinical	0	0	0	0	1	0	1	0	0	1	1	0	0	0	0	0	0	0	0	0	0	1	1	1	0	1	1	0	1	1	0	1	1	1	1	0	1	1	1	1	1	1	1
GCA_008763655.1	398	t011	Australia	Oceania	Farm workers	clinical	0	0	0	0	1	0	1	0	0	1	1	0	0	0	0	0	0	0	0	0	0	1	1	1	0	1	1	0	1	1	0	1	1	1	1	0	1	1	1	1	1	1	1
GCA_008763665.1	398	t011	Australia	Oceania	Farm workers	clinical	0	0	0	0	0	0	0	0	0	1	1	0	0	0	0	0	0	0	0	0	0	1	1	1	0	1	1	1	1	1	0	1	1	1	1	0	1	1	1	1	1	1	1
GCA_008763675.1	398	t011	Australia	Oceania	Farm workers	clinical	0	0	0	0	1	0	1	0	0	1	1	0	0	0	0	0	0	0	0	0	0	1	1	1	0	1	1	1	1	1	0	1	1	1	1	0	1	1	1	1	1	1	1
GCA_008763715.1	398	t034	Australia	Oceania	Farm workers	clinical	0	0	0	0	1	0	1	0	0	1	1	0	0	0	0	0	0	0	0	0	0	1	1	0	0	1	1	0	1	1	0	1	1	1	1	0	1	1	1	1	1	1	1
GCA_008763725.1	398	t011	Australia	Oceania	Farm workers	clinical	0	0	0	0	1	0	1	0	0	1	1	0	0	0	0	0	0	0	0	0	0	1	1	1	0	1	1	0	1	1	0	1	1	1	1	0	1	1	1	1	1	1	1
GCA_008763735.1	398	t011	Australia	Oceania	Farm workers	clinical	0	0	0	0	1	0	1	0	0	1	1	0	0	0	0	0	0	0	0	0	0	1	1	1	0	1	1	0	1	1	0	1	1	1	1	0	1	1	1	1	1	1	1
GCA_008763755.1	398	t034	Australia	Oceania	Farm workers	clinical	0	0	0	0	1	0	1	0	0	1	1	0	0	0	0	0	0	0	0	0	0	1	1	1	0	1	1	1	1	1	0	1	1	1	1	0	1	1	1	1	1	1	1
GCA_008763785.1	398	t034	Australia	Oceania	Farm workers	clinical	0	0	0	0	1	0	1	0	0	1	1	0	0	0	0	0	0	0	0	0	0	1	1	1	0	1	1	1	1	1	0	1	1	1	1	0	1	1	1	1	1	1	1
GCA_008763805.1	398	t011	Australia	Oceania	Farm workers	clinical	0	0	0	0	1	0	1	0	0	1	1	0	0	0	0	0	0	0	0	0	0	1	1	0	0	1	1	0	1	1	0	1	1	1	1	0	1	1	1	1	1	1	1
GCA_008763815.1	398	t011	Australia	Oceania	Farm workers	clinical	0	0	0	0	1	0	1	0	0	1	1	0	0	0	0	0	0	0	0	0	0	1	1	1	0	1	1	1	1	1	0	1	1	1	1	0	1	1	1	1	1	1	1
GCA_008763835.1	398	t011	Australia	Oceania	Pig farm	clinical	0	0	0	0	1	0	1	0	0	1	1	0	0	0	0	0	0	0	0	0	0	1	1	1	0	1	1	1	1	1	0	1	1	1	1	0	1	1	1	1	1	1	1
GCA_008763845.1	398	t034	Australia	Oceania	Farm workers	clinical	0	0	0	0	1	0	1	0	0	1	1	0	0	0	0	0	0	0	0	0	0	1	1	1	0	1	1	1	1	1	0	1	1	1	1	0	1	1	1	1	1	1	1
GCA_014877305.1	1850	259-31-17-22	Australia	Oceania	blood	clinical	0	0	0	1	0	0	0	0	0	1	1	0	0	0	0	1	0	0	0	0	0	1	1	1	0	1	1	0	1	1	0	1	1	1	1	0	1	1	1	1	1	1	1
GCA_015272895.1	508	t026	Australia	Oceania	skin swab1641 from squamous cell carcinomas patient MST029	clinical	0	0	0	0	0	0	0	0	0	0	0	0	0	0	0	0	0	0	0	0	0	1	1	1	0	1	1	1	1	0	0	1	1	1	1	0	1	1	1	1	1	1	1
GCA_015272955.1	508	t230	Australia	Oceania	skin swab1641 from squamous cell carcinomas patient MST029	clinical	0	0	0	0	0	0	0	0	0	0	0	0	0	0	0	0	0	0	0	0	0	1	1	1	0	1	1	1	1	0	0	1	1	1	1	0	1	1	1	1	1	1	1
GCA_015272965.1	508	t728	Australia	Oceania	skin swab1641 from squamous cell carcinomas patient MST029	clinical	0	0	0	0	0	0	0	0	0	0	0	0	0	0	0	0	0	0	0	0	0	1	1	1	0	1	1	1	1	0	0	1	1	1	1	0	1	1	1	1	1	1	1
GCA_015272975.1	508	t728	Australia	Oceania	skin swab1641 from squamous cell carcinomas patient MST029	clinical	0	0	0	0	0	0	0	0	0	0	0	0	0	0	0	0	0	0	0	0	0	1	1	1	0	1	1	1	1	0	0	1	1	1	1	0	1	1	1	1	1	1	1
GCA_015273015.1	508	t026	Australia	Oceania	skin swab1641 from squamous cell carcinomas patient MST029	clinical	0	0	0	0	0	0	0	0	0	0	0	0	0	0	0	0	0	0	0	0	0	1	1	1	0	1	1	1	1	0	0	1	1	1	1	0	1	1	1	1	1	1	1
GCA_015273035.1	508	t230	Australia	Oceania	skin swab1641 from squamous cell carcinomas patient MST029	clinical	0	0	0	0	0	0	0	0	0	0	0	0	0	0	0	0	0	0	0	0	0	1	1	1	0	1	1	1	1	0	0	1	1	1	1	0	1	1	1	1	1	1	1
GCA_015273065.1	508	t026	Australia	Oceania	skin swab1641 from squamous cell carcinomas patient MST029	clinical	0	0	0	0	0	0	0	0	0	0	0	0	0	0	0	0	0	0	0	0	0	1	1	1	0	1	1	1	1	0	0	1	1	1	1	0	1	1	1	1	1	1	1
GCA_017083205.1	5	t105	Australia	Oceania	Hand Swab	clinical	0	0	0	1	0	0	0	0	0	1	1	0	0	0	0	0	0	1	0	0	0	1	1	1	0	1	1	0	1	1	0	1	1	1	1	0	1	1	1	1	1	1	1
GCA_017083405.1	45	t1081	Australia	Oceania	Hand Swab	clinical	0	0	0	0	1	0	1	0	0	1	1	0	0	0	0	0	0	0	0	0	0	1	1	0	0	1	1	0	1	0	0	1	1	1	1	0	1	1	1	1	1	1	1
GCA_017083425.1	22	17-25-17-25-16-28	Australia	Oceania	Plantar Swab	clinical	0	0	0	1	0	0	0	0	0	1	1	0	0	0	0	1	0	0	0	0	0	1	1	1	0	1	1	0	1	0	0	1	1	1	1	0	1	1	1	1	1	1	1
GCA_017083505.1	45	t1081	Australia	Oceania	swab	clinical	0	0	0	0	1	0	1	0	0	1	1	0	0	0	0	0	0	0	0	0	0	1	1	0	0	1	1	0	1	0	0	1	1	1	1	0	1	1	1	1	1	1	1
GCA_017083585.1	45	t1081	Australia	Oceania	Wound swab	clinical	0	0	0	0	1	0	1	0	0	1	1	0	0	0	0	0	0	0	0	0	0	1	1	1	0	1	1	1	1	0	0	1	1	1	1	0	1	1	1	1	1	1	1
GCA_017083605.1	22	t852	Australia	Oceania	Scrotal abs Swab	clinical	0	0	0	0	0	0	0	0	0	1	1	0	0	0	0	0	0	1	0	0	0	1	1	1	0	1	1	0	1	1	0	1	1	1	1	0	1	1	1	1	1	1	1
GCA_017083725.1	22	t7979	Australia	Oceania	Toe Swab	clinical	0	0	0	1	0	0	0	0	0	1	1	0	0	0	0	0	0	0	0	0	1	1	1	1	0	1	1	0	1	0	0	1	1	1	1	0	1	1	1	1	1	1	1
GCA_017083765.1	5	t002	Australia	Oceania	Toe Swab	clinical	0	0	0	1	0	0	0	0	0	1	1	0	0	0	0	0	0	0	0	0	0	1	1	1	1	1	1	0	1	1	0	1	1	1	1	0	1	1	1	1	1	1	1
GCA_017083785.1	45	t1081	Australia	Oceania	Blood (whole)	clinical	0	0	0	0	1	0	1	0	0	1	1	0	0	0	0	0	0	0	0	0	0	1	1	1	0	1	1	0	1	0	0	1	1	1	1	0	1	1	1	1	1	1	1
GCA_017083825.1	93	t202	Australia	Oceania	Back abs Swab	clinical	0	0	0	1	0	0	0	0	0	1	1	0	0	0	0	1	0	0	0	0	0	1	1	1	0	1	1	0	1	1	0	1	1	1	1	0	1	1	1	1	1	1	1
GCA_017083845.1	22	t379	Australia	Oceania	Tissue	clinical	0	0	0	1	0	0	0	0	0	1	1	0	0	0	0	0	0	0	0	0	1	1	1	1	0	1	1	0	1	0	0	1	1	1	1	0	1	1	1	1	1	1	1
GCA_017083865.1	5	t002	Australia	Oceania	Trachea Aspirate	clinical	0	0	0	1	0	0	0	0	0	1	1	0	0	0	0	0	0	0	0	0	0	1	1	1	0	1	1	0	1	1	0	1	1	1	1	0	1	1	1	1	1	1	1
GCA_017083905.1	22	t379	Australia	Oceania	Blood (whole)	clinical	0	0	0	1	0	0	0	0	0	1	1	0	0	0	0	0	0	0	0	0	0	1	1	0	0	1	1	0	1	0	0	1	1	1	1	0	1	1	1	1	1	1	1
GCA_017083965.1	22	t379	Australia	Oceania	Toe Tissue	clinical	0	0	0	1	0	0	0	0	0	1	1	0	0	0	0	0	0	0	0	0	0	1	1	1	0	1	1	0	1	0	0	1	1	1	1	0	1	1	1	1	1	1	1
GCA_017084045.1	45	t1081	Australia	Oceania	sputum	clinical	0	0	0	0	1	0	1	0	0	1	1	0	0	0	0	0	0	0	0	0	0	1	1	1	0	1	1	0	1	0	0	1	1	1	1	0	1	1	1	1	1	1	1
GCA_017084105.1	45	t1081	Australia	Oceania	sputum	clinical	0	0	0	0	1	0	1	0	0	1	1	0	0	0	0	0	0	0	0	0	0	1	1	0	0	1	1	1	1	0	0	1	1	1	1	0	1	1	1	1	1	1	1
GCA_017084125.1	22	t005	Australia	Oceania	Abdomen Swab	clinical	0	0	0	1	0	0	0	0	0	1	1	0	0	0	0	1	0	0	0	0	0	1	1	1	0	1	1	1	1	1	0	1	1	1	1	0	1	1	1	1	1	1	1
GCA_017084225.1	93	t4699	Australia	Oceania	Abscess	clinical	0	0	0	1	0	0	0	0	0	1	1	0	0	0	0	1	0	0	0	0	0	1	1	1	0	0	1	0	1	1	0	1	1	1	1	0	1	1	1	1	1	1	1
GCA_017084285.1	45	t1081	Australia	Oceania	Wound swab	clinical	0	0	0	0	1	0	1	0	0	1	1	0	0	0	0	0	0	0	0	0	0	1	1	1	0	1	1	0	1	0	0	1	1	1	1	0	1	1	1	1	1	1	1
GCA_017084325.1	22	t379	Australia	Oceania	swab	clinical	0	0	0	1	0	0	0	0	0	1	1	0	0	0	0	0	0	0	0	0	1	1	1	1	0	1	1	0	1	0	0	1	1	1	1	0	1	1	1	1	1	1	1
GCA_017084365.1	93	t202	Australia	Oceania	Groin Swab	clinical	0	0	0	1	0	0	0	0	0	1	1	0	0	0	0	1	0	0	0	0	0	1	1	1	0	1	1	0	1	1	0	1	1	1	1	0	1	1	1	1	1	1	1
GCA_017084385.1	22	t005	Australia	Oceania	Drain tube Swab	clinical	0	0	0	0	0	0	0	0	0	1	1	0	0	0	0	1	0	0	0	0	0	1	1	1	0	1	1	1	1	1	0	1	1	1	1	0	1	1	1	1	1	1	1
GCA_017084405.1	22	t2235	Australia	Oceania	aspirate	clinical	0	0	0	1	0	0	0	0	0	1	1	0	0	0	0	0	0	0	0	0	0	1	1	1	0	1	1	0	1	0	0	1	1	1	1	0	1	1	1	1	1	1	1
GCA_017084545.1	22	t379	Australia	Oceania	Genital penis Swab	clinical	0	0	0	1	0	0	0	0	0	1	1	0	0	0	0	0	0	0	0	0	0	1	1	1	0	1	1	0	1	0	0	1	1	1	1	0	1	1	1	1	1	1	1
GCA_017084645.1	5	t002	Australia	Oceania	Chest Tissue	clinical	0	0	0	1	0	0	0	0	0	1	1	0	0	0	0	0	0	0	0	0	0	1	1	1	0	1	1	0	1	1	0	1	1	1	1	0	1	1	1	1	1	1	1
GCA_017084745.1	22	577-17-25-16-28	Australia	Oceania	sputum	clinical	0	0	0	1	0	0	0	0	0	1	1	0	0	0	0	0	0	0	0	0	1	1	1	1	0	1	1	0	1	0	0	1	1	1	1	0	1	1	1	1	1	1	1
GCA_017084885.1	5	t2115	Australia	Oceania	Abscess	clinical	0	0	0	1	0	0	0	0	0	1	1	0	0	0	0	0	0	1	0	0	0	1	1	1	0	1	1	0	1	1	0	1	1	1	1	0	1	1	1	1	1	1	1
GCA_017084925.1	22	29-17-25-17-25-16-28	Australia	Oceania	Arm Swab	clinical	0	0	0	1	0	0	0	0	0	1	1	0	0	0	0	0	0	0	0	0	0	1	1	1	0	1	1	0	1	0	0	1	1	1	1	0	1	1	1	1	1	1	1
GCA_017085245.1	45	t1081	Australia	Oceania	Toe Swab	clinical	0	0	0	0	1	0	1	0	0	1	1	0	0	0	0	0	0	0	0	0	0	1	1	1	0	1	1	0	1	0	0	1	1	1	1	0	1	1	1	1	1	1	1
GCA_017085285.1	45	t1081	Australia	Oceania	Blood (whole)	clinical	0	0	0	0	1	0	1	0	0	1	1	0	0	0	0	0	0	0	0	0	0	1	1	1	0	1	1	0	1	0	0	1	1	1	1	0	1	1	1	1	1	1	1
GCA_017085325.1	45	t1081	Australia	Oceania	Foot/ankle Swab	clinical	0	0	0	0	1	0	1	0	0	1	1	0	0	0	0	0	0	0	0	0	0	1	1	1	0	1	1	1	1	0	0	1	1	1	1	0	1	1	1	1	1	1	1
GCA_017085345.1	45	t1081	Australia	Oceania	swab	clinical	0	0	0	0	1	0	1	0	0	1	1	0	0	0	0	0	0	0	0	0	0	1	1	1	1	1	1	0	1	0	0	1	1	1	1	0	1	1	1	1	1	1	1
GCA_017085445.1	22	t902	Australia	Oceania	Perianal Swab	clinical	0	0	0	0	0	0	0	0	0	1	1	0	0	0	0	0	0	1	0	0	0	1	1	0	0	1	1	0	0	1	0	1	1	1	1	0	1	1	1	1	1	1	1
GCA_017085465.1	45	t026	Australia	Oceania	Trachea Aspirate	clinical	0	0	0	1	0	0	0	0	0	1	1	0	0	0	0	1	0	0	0	0	0	1	1	1	0	1	1	0	1	0	0	1	1	1	1	0	1	1	1	1	1	1	1
GCA_017085485.1	45	t1081	Australia	Oceania	sputum	clinical	0	0	0	0	1	0	1	0	0	1	1	0	0	0	0	0	0	0	0	0	0	1	1	1	0	1	1	0	1	0	0	1	1	1	1	0	1	1	1	1	1	1	1
GCA_017085505.1	93	t202	Australia	Oceania	swab	clinical	0	0	0	1	0	0	0	0	0	1	1	0	0	0	0	1	0	0	0	0	0	1	1	0	0	0	1	0	1	1	0	1	1	1	1	0	1	1	1	1	1	1	1
GCA_017085585.1	93	t1811	Australia	Oceania	swab	clinical	0	0	0	1	0	0	0	0	0	1	1	0	0	0	0	1	0	0	0	0	0	1	1	1	0	0	1	0	1	1	0	1	1	1	1	0	1	1	1	1	1	1	1
GCA_017085625.1	22	25-17-25-16-28	Australia	Oceania	Lower leg Swab	clinical	0	0	0	1	0	0	0	0	0	1	1	0	0	0	0	0	0	0	0	0	0	1	1	0	0	1	1	0	1	0	0	1	1	1	1	0	1	1	1	1	1	1	1
GCA_017085665.1	5	t002	Australia	Oceania	sputum	clinical	0	0	0	1	0	0	0	0	0	1	1	0	0	0	0	0	0	1	0	0	0	1	1	1	0	1	1	0	1	1	0	1	1	1	1	0	1	1	1	1	1	1	1
GCA_017085685.1	5	t002	Australia	Oceania	swab	clinical	0	0	0	1	0	0	0	0	0	1	1	0	0	0	0	0	0	1	0	0	0	1	1	1	1	1	1	0	1	1	0	1	1	1	1	0	1	1	1	1	1	1	1
GCA_017085765.1	22	17-25-16-28	Australia	Oceania	Groin Swab	clinical	0	0	0	1	0	0	0	0	0	1	1	0	0	0	0	0	0	0	0	0	1	1	1	1	0	1	1	0	1	0	0	1	1	1	1	0	1	1	1	1	1	1	1
GCA_017085785.1	5	t688	Australia	Oceania	sputum	clinical	0	0	0	0	0	0	0	0	0	1	1	0	0	0	0	0	0	0	0	0	0	1	1	1	0	1	1	0	1	1	0	1	1	1	1	0	1	1	1	1	1	1	1
GCA_017085805.1	45	t1081	Australia	Oceania	Lower leg Swab	clinical	0	0	0	0	1	0	1	0	0	1	1	0	0	0	0	0	0	0	0	0	0	1	1	1	0	1	1	0	1	0	0	1	1	1	1	0	1	1	1	1	1	1	1
GCA_017085925.1	22	16-16-28	Australia	Oceania	swab	clinical	0	0	0	1	0	0	0	0	0	1	1	0	0	0	0	0	0	0	0	0	1	1	1	1	0	1	1	1	1	0	0	1	1	1	1	0	1	1	1	1	1	1	1
GCA_017086005.1	22	t022	Australia	Oceania	Blood (whole)	clinical	0	0	0	1	0	0	0	0	0	1	1	0	0	0	0	0	0	0	0	0	1	1	1	1	0	1	1	0	1	0	0	1	1	1	1	0	1	1	1	1	1	1	1
GCA_017086105.1	45	t1089	Australia	Oceania	Blood (whole)	clinical	0	0	0	0	1	0	1	0	0	1	1	0	0	0	0	0	0	0	0	0	0	1	1	1	0	1	1	0	1	0	0	1	1	1	1	0	1	1	1	1	1	1	1
GCA_017086125.1	93	t202	Australia	Oceania	Nose and groin Swab	clinical	0	0	0	1	0	0	0	0	0	1	1	0	0	0	0	1	0	0	0	0	0	1	1	1	0	0	1	0	1	1	0	1	1	1	1	0	1	1	1	1	1	1	1
GCA_017086665.1	93	t202	Australia	Oceania	Buttock Abscess	clinical	0	0	0	1	0	0	0	0	0	1	1	0	0	0	0	1	0	0	0	0	0	1	1	1	0	1	1	0	1	1	0	1	1	1	1	0	1	1	1	1	1	1	1
GCA_017086985.1	45	t1081	Australia	Oceania	swab	clinical	0	0	0	0	1	0	1	0	0	1	1	0	0	0	0	0	0	0	0	0	0	1	1	1	0	1	1	0	1	0	0	1	1	1	1	0	1	1	1	1	1	1	1
GCA_017087025.1	22	t379	Australia	Oceania	swab	clinical	0	0	0	1	0	0	0	0	0	1	1	0	0	0	0	0	0	0	0	0	1	1	1	1	0	1	1	0	1	0	0	1	1	1	1	0	1	1	1	1	1	1	1
GCA_017087085.1	93	t202	Australia	Oceania	Leg Wound swab	clinical	0	0	0	1	0	0	0	0	0	1	1	0	0	0	0	1	0	0	0	0	0	1	1	1	0	0	1	0	1	1	0	1	1	1	1	0	1	1	1	1	1	1	1
GCA_017087125.1	45	t1081	Australia	Oceania	swab	clinical	0	0	0	0	1	0	1	0	0	1	1	0	0	0	0	0	0	0	0	0	0	1	1	1	0	1	1	0	1	0	0	1	1	1	1	0	1	1	1	1	1	1	1
GCA_017087165.1	22	25-16-28	Australia	Oceania	Leg Swab	clinical	0	0	0	1	0	0	0	0	0	1	1	0	0	0	0	0	0	0	0	0	1	1	1	1	0	1	1	0	1	0	0	1	1	1	1	0	1	1	1	1	1	1	1
GCA_017087185.1	22	t005	Australia	Oceania	swab	clinical	0	0	0	0	0	0	0	0	0	1	1	0	0	0	0	1	0	0	0	0	0	1	1	1	0	1	1	1	1	1	0	1	1	1	1	0	1	1	1	1	1	1	1
GCA_017087385.1	93	t202	Australia	Oceania	Finger Swab	clinical	0	0	0	1	0	0	0	0	0	1	1	0	0	0	0	1	0	0	0	0	0	1	1	1	0	1	1	0	1	1	0	1	1	1	1	0	1	1	1	1	1	1	1
GCA_017087405.1	22	t223	Australia	Oceania	Hip Tissue	clinical	0	0	0	1	0	0	0	0	0	1	1	0	0	0	0	1	0	0	0	0	0	1	1	1	0	1	1	1	1	0	0	1	1	1	1	0	1	1	1	1	1	1	1
GCA_017087445.1	22	t3477	Australia	Oceania	Urethra Swab	clinical	0	0	0	1	0	0	0	0	0	1	1	0	0	0	0	0	0	0	0	0	1	1	1	1	0	1	1	1	1	0	0	1	1	1	1	0	1	1	1	1	1	1	1
GCA_017087465.1	45	t1081	Australia	Oceania	Hip Tissue	clinical	0	0	0	0	1	0	1	0	0	1	1	0	0	0	0	0	0	0	0	0	0	1	1	0	0	1	1	1	1	0	0	1	1	1	1	0	1	1	1	1	1	1	1
GCA_017087505.1	93	t3949	Australia	Oceania	Temporal Abscess	clinical	0	0	0	1	0	0	0	0	0	1	1	0	0	0	0	1	0	0	0	0	0	1	1	0	0	0	1	0	1	1	0	1	1	1	1	0	1	1	1	1	1	1	1
GCA_017087525.1	22	t379	Australia	Oceania	nose swab	clinical	0	0	0	1	0	0	0	0	0	1	1	0	0	0	0	0	0	0	0	0	1	1	1	1	0	1	1	0	1	0	0	1	1	1	1	0	1	1	1	1	1	1	1
GCA_017087625.1	22	t379	Australia	Oceania	Foot Abscess	clinical	0	0	0	1	0	0	0	0	0	1	1	0	0	0	0	0	0	0	0	0	0	1	1	1	0	1	1	0	1	0	0	1	1	1	1	0	1	1	1	1	1	1	1
GCA_017087665.1	93	t202	Australia	Oceania	Abscess	clinical	0	0	0	1	0	0	0	0	0	1	1	0	0	0	0	1	0	0	0	0	0	1	1	1	0	1	1	0	1	1	0	1	1	1	1	0	1	1	1	1	1	1	1
GCA_017087825.1	22	t3002	Australia	Oceania	Neck Swab	clinical	0	0	0	1	0	0	0	0	0	1	1	0	0	0	0	0	0	1	0	0	0	1	1	1	0	1	1	1	1	1	0	1	1	1	1	0	1	1	1	1	1	1	1
GCA_017087945.1	5	26-23-663-34-17-17-12-17-16	Australia	Oceania	Nose & groin Swab	clinical	0	0	0	0	0	0	0	0	0	0	0	0	0	0	0	0	0	0	0	0	0	1	1	1	0	1	1	0	1	1	0	1	1	1	1	0	1	1	1	1	1	1	1
GCA_017088065.1	45	t1081	Australia	Oceania	Wound swab	clinical	0	0	0	0	1	0	1	0	0	1	1	0	0	0	0	0	0	0	0	0	0	1	1	1	0	1	1	0	1	0	0	1	1	1	1	0	1	1	1	1	1	1	1
GCA_017088195.1	93	t202	Australia	Oceania	Buttock Abscess	clinical	0	0	0	1	0	0	0	0	0	1	1	0	0	0	0	1	0	0	0	0	0	1	1	1	0	0	1	0	1	1	0	1	1	1	1	0	1	1	1	1	1	1	1
GCA_017088245.1	22	16-17-17-25-16-28	Australia	Oceania	Toe Swab	clinical	0	0	0	1	0	0	0	0	0	1	1	0	0	0	0	0	0	0	0	0	1	1	1	0	0	1	1	0	1	0	0	1	1	1	1	0	1	1	1	1	1	1	1
GCA_017088265.1	5	t002	Australia	Oceania	Abscess	clinical	0	0	0	1	0	0	0	0	0	1	1	0	0	0	0	0	0	1	0	0	0	1	1	1	0	1	1	0	1	1	0	1	1	1	1	0	1	1	1	1	1	1	1
GCA_017088285.1	93	t4699	Australia	Oceania	Forehead Swab	clinical	0	0	0	1	0	0	0	0	0	1	1	0	0	0	0	1	0	0	0	0	0	1	1	0	0	1	1	0	1	1	0	1	1	1	1	0	1	1	1	1	1	1	1
GCA_017088565.1	93	t202	Australia	Oceania	Thigh Swab	clinical	0	0	0	1	0	0	0	0	0	1	1	0	0	0	0	1	0	0	0	0	0	1	1	1	0	0	1	0	1	1	0	1	1	1	1	0	1	1	1	1	1	1	1
GCA_017088585.1	22	t005	Australia	Oceania	Nose wound Swab	clinical	0	0	0	1	0	0	0	0	0	1	1	0	0	0	0	0	0	1	0	0	0	1	1	1	0	1	1	0	1	1	0	1	1	1	1	0	1	1	1	1	1	1	1
GCA_017088685.1	45	t1081	Australia	Oceania	Leg Swab	clinical	0	0	0	0	1	0	1	0	0	1	1	0	0	0	0	0	0	0	0	0	0	1	1	1	0	1	1	0	1	0	0	1	1	1	1	0	1	1	1	1	1	1	1
GCA_017088785.1	45	t1089	Australia	Oceania	Foot Swab	clinical	0	0	0	0	1	0	1	0	0	1	1	0	0	0	0	0	0	0	0	0	0	1	1	1	0	1	1	0	1	0	0	1	1	1	1	0	1	1	1	1	1	1	1
GCA_017088845.1	22	t3002	Australia	Oceania	Neck Swab	clinical	0	0	0	1	0	0	0	0	0	1	1	0	0	0	0	0	0	1	0	0	0	1	1	1	0	1	1	1	1	1	0	1	1	1	1	0	1	1	1	1	1	1	1
GCA_017088865.1	45	t1081	Australia	Oceania	Knee Swab	clinical	0	0	0	0	1	0	1	0	0	1	1	0	0	0	0	0	0	0	0	0	0	1	1	1	0	1	1	0	1	0	0	1	1	1	1	0	1	1	1	1	1	1	1
GCA_017088925.1	45	t1081	Australia	Oceania	Calf Swab	clinical	0	0	0	0	1	0	1	0	0	1	1	0	0	0	0	0	0	0	0	0	0	1	1	1	0	1	1	0	1	0	0	1	1	1	1	0	1	1	1	1	1	1	1
GCA_017088985.1	45	t1081	Australia	Oceania	swab	clinical	0	0	0	0	1	0	1	0	0	1	1	0	0	0	0	0	0	0	0	0	0	1	1	1	0	1	1	0	1	0	0	1	1	1	1	0	1	1	1	1	1	1	1
GCA_017089345.1	45	t1081	Australia	Oceania	left foot	clinical	0	0	0	0	1	0	1	0	0	1	1	0	0	0	0	0	0	0	0	0	0	1	1	1	0	1	1	0	1	0	0	1	1	1	1	0	1	1	1	1	1	1	1
GCA_017089525.1	22	t7979	Australia	Oceania	Buttock Swab	clinical	0	0	0	0	0	0	0	0	0	1	1	0	0	0	0	0	0	0	0	0	0	1	1	0	0	1	1	1	1	1	0	1	1	1	1	0	1	1	1	1	1	1	1
GCA_017089685.1	22	16-28	Australia	Oceania	Toes Swab	clinical	0	0	0	1	0	0	0	0	0	1	1	0	0	0	0	0	0	0	0	0	1	1	1	1	0	1	1	0	1	0	0	1	1	1	1	0	1	1	1	1	1	1	1
GCA_017089725.1	5	t002	Australia	Oceania	Groin Swab	clinical	0	0	0	1	0	0	0	0	0	1	1	0	0	0	0	0	0	1	0	0	0	1	1	0	0	1	1	0	1	1	0	1	1	1	1	0	1	1	1	1	1	1	1
GCA_017089815.1	22	25-17-25-16-28	Australia	Oceania	Nose & groin Swab	clinical	0	0	0	1	0	0	0	0	0	1	1	0	0	0	0	0	0	0	0	0	1	1	1	1	0	1	1	0	1	0	0	1	1	1	1	0	1	1	1	1	1	1	1
GCA_017089835.1	22	17-25-16-28	Australia	Oceania	Tissue	clinical	0	0	0	1	0	0	0	0	0	1	1	0	0	0	0	0	0	0	0	0	1	1	1	1	0	1	1	0	1	0	0	1	1	1	1	0	1	1	1	1	1	1	1
GCA_017089915.1	93	t202	Australia	Oceania	Knee Swab	clinical	0	0	0	1	0	0	0	0	0	1	1	0	0	0	0	1	0	0	0	0	0	1	1	0	0	0	1	0	1	1	0	1	1	1	1	0	1	1	1	1	1	1	1
GCA_017090765.1	45	t1081	Australia	Oceania	Leg Swab	clinical	0	0	0	0	1	0	1	0	0	1	1	0	0	0	0	0	0	0	0	0	0	1	1	1	0	1	1	0	1	0	0	1	1	1	1	0	1	1	1	1	1	1	1
GCA_017090805.1	45	t1081	Australia	Oceania	swab	clinical	0	0	0	0	1	0	1	0	0	1	1	0	0	0	0	0	0	0	0	0	0	1	1	1	0	1	1	1	1	0	0	1	1	1	1	0	1	1	1	1	1	1	1
GCA_017090885.1	22	16-28	Australia	Oceania	Tissue	clinical	0	0	0	1	0	0	0	0	0	1	1	0	0	0	0	0	0	0	0	0	1	1	1	0	0	1	1	0	1	0	0	1	1	1	1	0	1	1	1	1	1	1	1
GCA_017090915.1	5	t688	Australia	Oceania	sputum	clinical	0	0	0	0	0	0	0	0	0	1	1	0	0	0	0	0	0	0	0	0	0	1	1	1	0	1	1	0	1	1	0	1	1	1	1	0	1	1	1	1	1	1	1
GCA_017091065.1	22	25-16-28	Australia	Oceania	sputum	clinical	0	0	0	1	0	0	0	0	0	1	1	0	0	0	0	0	0	0	0	0	1	1	1	0	0	1	1	1	1	0	0	1	1	1	1	0	1	1	1	1	1	1	1
GCA_017091145.1	22	17-25-16-28	Australia	Oceania	Trachea Aspirate	clinical	0	0	0	1	0	0	0	0	0	1	1	0	0	0	0	0	0	0	0	0	1	1	1	1	0	1	1	0	1	0	0	1	1	1	1	0	1	1	1	1	1	1	1
GCA_017091245.1	93	t202	Australia	Oceania	Forehead Swab	clinical	0	0	0	1	0	0	0	0	0	1	1	0	0	0	0	1	0	0	0	0	0	1	1	1	0	1	1	0	1	1	0	1	1	1	1	0	1	1	1	1	1	1	1
GCA_017091305.1	45	t1081	Australia	Oceania	swab	clinical	0	0	0	0	1	0	1	0	0	1	1	0	0	0	0	0	0	0	0	0	0	1	1	0	0	1	1	0	1	0	0	1	1	1	1	0	1	1	1	1	1	1	1
GCA_017091325.1	22	t1036	Australia	Oceania	sputum	clinical	0	0	0	1	0	0	0	0	0	1	1	0	0	0	0	0	0	0	0	0	1	1	1	1	0	1	1	0	1	0	0	1	1	1	1	0	1	1	1	1	1	1	1
GCA_017091345.1	22	t4573	Australia	Oceania	Lip Swab	clinical	0	0	0	1	0	0	0	0	0	1	1	0	0	0	0	0	0	1	0	0	0	1	1	1	0	1	1	1	1	1	0	1	1	1	1	0	1	1	1	1	1	1	1
GCA_017091425.1	22	t6966	Australia	Oceania	Wound swab	clinical	0	0	0	1	0	0	0	0	0	1	1	0	0	0	0	0	0	0	0	0	1	1	1	1	0	1	1	0	1	0	0	1	1	1	1	0	1	1	1	1	1	1	1
GCA_017091705.1	93	t202	Australia	Oceania	Abscess	clinical	0	0	0	1	0	0	0	0	0	1	1	0	0	0	0	1	0	0	0	0	0	1	1	1	0	1	1	0	1	1	0	1	1	1	1	0	1	1	1	1	1	1	1
GCA_017091765.1	45	t1081	Australia	Oceania	clinical	clinical	0	0	0	0	1	0	1	0	0	1	1	0	0	0	0	0	0	0	0	0	0	1	1	0	0	1	1	1	1	0	0	1	1	1	1	0	1	1	1	1	1	1	1
GCA_017091785.1	5	t1340	Australia	Oceania	Trachea Aspirate	clinical	0	0	0	1	0	0	0	0	0	1	1	0	0	0	0	0	0	1	0	0	0	1	1	0	0	1	1	0	1	1	0	1	1	1	1	0	1	1	1	1	1	1	1
GCA_017091805.1	5	t1265	Australia	Oceania	Toe Tissue	clinical	0	0	0	0	0	0	0	0	0	1	1	0	0	0	0	0	0	0	0	0	0	1	1	1	1	1	1	0	1	1	0	1	1	1	1	0	1	1	1	1	1	1	1
GCA_017091845.1	45	t1089	Australia	Oceania	Foot Swab	clinical	0	0	0	0	1	0	1	0	0	1	1	0	0	0	0	0	0	0	0	0	0	1	1	1	0	1	1	0	1	0	0	1	1	1	1	0	1	1	1	1	1	1	1
GCA_017091885.1	22	25-16-28	Australia	Oceania	Bone Tissue	clinical	0	0	0	1	0	0	0	0	0	1	1	0	0	0	0	0	0	0	0	0	1	1	1	1	0	1	1	0	1	0	0	1	1	1	1	0	1	1	1	1	1	1	1
GCA_017091905.1	45	t1081	Australia	Oceania	sputum	clinical	0	0	0	0	1	0	1	0	0	1	1	0	0	0	0	0	0	0	0	0	0	1	1	1	0	1	1	0	1	0	0	1	1	1	1	0	1	1	1	1	1	1	1
GCA_017091925.1	45	t1089	Australia	Oceania	Groin Swab	clinical	0	0	0	0	1	0	1	0	0	1	1	0	0	0	0	0	0	0	0	0	0	1	1	1	0	1	1	0	1	0	0	1	1	1	1	0	1	1	1	1	1	1	1
GCA_017091945.1	5	t002	Australia	Oceania	swab	clinical	0	0	0	1	0	0	0	0	0	1	1	0	0	0	0	0	0	0	0	0	0	1	1	1	0	1	1	0	0	0	0	1	1	1	1	0	1	1	1	1	1	1	1
GCA_017091985.1	5	t105	Australia	Oceania	swab	clinical	0	0	0	1	0	0	0	0	0	1	1	0	0	0	0	0	0	1	0	0	0	1	1	0	0	1	1	0	1	1	0	1	1	1	1	0	1	1	1	1	1	1	1
GCA_017092065.1	45	t1081	Australia	Oceania	Leg Swab	clinical	0	0	0	0	1	0	1	0	0	1	1	0	0	0	0	0	0	0	0	0	0	1	1	0	0	1	1	0	1	0	0	1	1	1	1	0	1	1	1	1	1	1	1
GCA_017092085.1	45	t1089	Australia	Oceania	swab	clinical	0	0	0	0	1	0	1	0	0	1	1	0	0	0	0	0	0	0	0	0	0	1	1	1	0	1	1	0	1	0	0	1	1	1	1	0	1	1	1	1	1	1	1
GCA_017092105.1	22	t790	Australia	Oceania	swab	clinical	0	0	0	1	0	0	0	0	0	1	1	0	0	0	0	0	0	0	0	0	1	1	1	1	0	1	1	0	1	0	0	1	1	1	1	0	1	1	1	1	1	1	1
GCA_017092125.1	45	t1081	Australia	Oceania	swab	clinical	0	0	0	0	1	0	1	0	0	1	1	0	0	0	0	0	0	0	0	0	0	1	1	1	0	1	1	0	1	0	0	1	1	1	1	0	1	1	1	1	1	1	1
GCA_017092145.1	22	t1214	Australia	Oceania	Abdomen Swab	clinical	0	0	0	1	0	0	0	0	0	1	1	0	0	0	0	0	0	0	0	0	1	1	1	1	0	1	1	0	1	0	0	1	1	1	1	0	1	1	1	1	1	1	1
GCA_017092205.1	22	t18929	Australia	Oceania	Groin Swab	clinical	0	0	0	1	0	0	0	0	0	1	1	0	0	0	0	1	0	0	0	0	0	1	1	1	0	1	1	1	1	1	0	1	1	1	1	0	1	1	1	1	1	1	1
GCA_017092245.1	93	25	Australia	Oceania	Thigh Swab	clinical	0	0	0	1	0	0	0	0	0	1	1	0	0	0	0	1	0	0	0	0	0	1	1	1	0	0	1	0	1	1	0	1	1	1	1	0	1	1	1	1	1	1	1
GCA_017092305.1	93	t4699	Australia	Oceania	Groin Swab	clinical	0	0	0	1	0	0	0	0	0	1	1	0	0	0	0	1	0	0	0	0	0	1	1	1	0	0	1	0	1	1	0	1	1	1	1	0	1	1	1	1	1	1	1
GCA_017092345.1	22	t18929	Australia	Oceania	aspirate	clinical	0	0	0	1	0	0	0	0	0	1	1	0	0	0	0	1	0	0	0	0	0	1	1	1	0	1	1	0	1	1	0	1	1	1	1	0	1	1	1	1	1	1	1
GCA_017092385.1	45	t1081	Australia	Oceania	swab	clinical	0	0	0	0	1	0	1	0	0	1	1	0	0	0	0	0	0	0	0	0	0	1	1	1	0	1	1	0	1	0	0	1	1	1	1	0	1	1	1	1	1	1	1
GCA_017092415.1	5	t002	Australia	Oceania	Trachea Aspirate	clinical	0	0	0	1	0	0	0	0	0	1	1	0	0	0	0	0	0	0	0	0	0	1	1	1	0	1	1	0	1	1	0	1	1	1	1	0	1	1	1	1	1	1	1
GCA_017092495.1	93	t202	Australia	Oceania	Groin Abscess	clinical	0	0	0	1	0	0	0	0	0	1	1	0	0	0	0	1	0	0	0	0	0	1	1	1	0	1	1	0	1	1	0	1	1	1	1	0	1	1	1	1	1	1	1
GCA_017092565.1	5	t002	Australia	Oceania	swab	clinical	0	0	0	0	1	0	1	0	0	1	1	0	0	0	0	0	0	0	0	0	0	1	1	0	0	1	1	0	1	1	0	1	1	1	1	0	1	1	1	1	1	1	1
GCA_017092605.1	45	t1081	Australia	Oceania	Groin Swab	clinical	0	0	0	0	1	0	1	0	0	1	1	0	0	0	0	0	0	0	0	0	0	1	1	1	0	1	1	0	1	0	0	1	1	1	1	0	1	1	1	1	1	1	1
GCA_017092625.1	5	t002	Australia	Oceania	Ankle Swab	clinical	0	0	0	0	0	0	0	0	0	1	1	0	0	0	0	0	0	0	0	0	0	1	1	0	0	1	1	0	1	1	0	1	1	1	1	0	1	1	1	1	1	1	1
GCA_017092665.1	93	t202	Australia	Oceania	swab	clinical	0	0	0	1	0	0	0	0	0	1	1	0	0	0	0	1	0	0	0	0	0	1	1	1	0	0	1	0	1	1	0	1	1	1	1	0	1	1	1	1	1	1	1
GCA_017092725.1	22	t3477	Australia	Oceania	swab	clinical	0	0	0	1	0	0	0	0	0	1	1	0	0	0	0	0	0	0	0	0	1	1	1	1	0	1	1	1	1	0	0	1	1	1	1	0	1	1	1	1	1	1	1
GCA_017092765.1	45	t1089	Australia	Oceania	swab	clinical	0	0	0	0	1	0	1	0	0	1	1	0	0	0	0	0	0	0	0	0	0	1	1	1	0	1	1	0	1	0	0	1	1	1	1	0	1	1	1	1	1	1	1
GCA_017092805.1	93	t202	Australia	Oceania	Thumb Swab	clinical	0	0	0	1	0	0	0	0	0	1	1	0	0	0	0	1	0	0	0	0	0	1	1	1	0	1	1	0	1	1	0	1	1	1	1	0	1	1	1	1	1	1	1
GCA_017092835.1	45	t1081	Australia	Oceania	sputum	clinical	0	0	0	0	1	0	1	0	0	1	1	0	0	0	0	0	0	0	0	0	0	1	1	1	0	1	1	0	1	0	0	1	1	1	1	0	1	1	1	1	1	1	1
GCA_017092885.1	45	t1081	Australia	Oceania	sputum	clinical	0	0	0	0	1	0	1	0	0	1	1	0	0	0	0	0	0	0	0	0	0	1	1	1	0	1	1	0	1	0	0	1	1	1	1	0	1	1	1	1	1	1	1
GCA_017092905.1	5	t3979	Australia	Oceania	Leg Swab	clinical	0	0	0	1	0	0	0	0	0	1	1	0	0	0	0	1	0	0	0	0	0	1	1	1	0	1	1	0	1	1	0	1	1	1	1	0	1	1	1	1	1	1	1
GCA_017092925.1	22	t13078	Australia	Oceania	swab	clinical	0	0	0	1	0	0	0	0	0	1	1	0	0	0	0	0	0	0	0	0	1	1	1	1	0	1	1	0	1	0	0	1	1	1	1	0	1	1	1	1	1	1	1
GCA_017092945.1	5	t002	Australia	Oceania	sputum	clinical	0	1	0	0	0	0	0	0	0	1	1	0	1	0	0	0	0	0	0	0	0	1	1	0	1	1	1	0	1	1	0	1	1	1	1	0	1	1	1	1	1	1	1
GCA_017092965.1	45	t1081	Australia	Oceania	Knee Swab	clinical	0	0	0	0	1	0	1	0	0	1	1	0	0	0	0	0	0	0	0	0	0	1	1	1	0	1	1	0	1	0	0	1	1	1	1	0	1	1	1	1	1	1	1
GCA_017093005.1	45	t1081	Australia	Oceania	Foot Swab	clinical	0	0	0	0	1	0	1	0	0	1	1	0	0	0	0	0	0	0	0	0	0	1	1	1	0	1	1	0	1	0	0	1	1	1	1	0	1	1	1	1	1	1	1
GCA_017093045.1	22	t379	Australia	Oceania	sputum	clinical	0	0	0	1	0	0	0	0	0	1	1	0	0	0	0	0	0	0	0	0	1	1	1	1	0	1	1	0	1	0	0	1	1	1	1	0	1	1	1	1	1	1	1
GCA_017093065.1	5	t002	Australia	Oceania	Trachea Aspirate	clinical	0	0	0	1	0	0	0	0	0	1	1	0	0	0	0	0	0	0	0	0	0	1	1	1	0	1	1	0	1	1	0	1	1	1	1	0	1	1	1	1	1	1	1
GCA_017093105.1	22	t13078	Australia	Oceania	Tissue	clinical	0	0	0	1	0	0	0	0	0	1	1	0	0	0	0	0	0	0	0	0	0	1	1	1	0	1	1	1	1	0	0	1	1	1	1	0	1	1	1	1	1	1	1
GCA_017093125.1	45	t1081	Australia	Oceania	Neck swab	clinical	0	0	0	0	1	0	1	0	0	1	1	0	0	0	0	0	0	0	0	0	0	1	1	1	1	1	1	0	1	0	0	1	1	1	1	0	1	1	1	1	1	1	1
GCA_017093145.1	22	28	Australia	Oceania	urine	clinical	0	0	0	1	0	0	0	0	0	1	1	0	0	0	0	0	0	0	0	0	1	1	1	1	0	1	1	0	1	0	0	1	1	1	1	0	1	1	1	1	1	1	1
GCA_017093165.1	45	t1081	Australia	Oceania	Foot/ankle Swab	clinical	0	0	0	0	1	0	1	0	0	1	1	0	0	0	0	0	0	0	0	0	0	1	1	1	0	1	1	0	1	0	0	1	1	1	1	0	1	1	1	1	1	1	1
GCA_017093185.1	45	t1081	Australia	Oceania	swab	clinical	0	0	0	0	1	0	1	0	0	1	1	0	0	0	0	0	0	0	0	0	0	1	1	1	0	1	1	0	1	0	0	1	1	1	1	0	1	1	1	1	1	1	1
GCA_017093235.1	22	17-25-16-28	Australia	Oceania	Urine, clean catch	clinical	0	0	0	1	0	0	0	0	0	1	1	0	0	0	0	0	0	0	0	0	1	1	1	1	0	1	1	0	1	0	0	1	1	1	1	0	1	1	1	1	1	1	1
GCA_017093285.1	22	t3107	Australia	Oceania	nose swab	clinical	0	0	0	1	0	0	0	0	0	1	1	0	0	0	0	0	0	1	0	0	0	1	1	1	0	1	1	0	1	1	0	1	1	1	1	0	1	1	1	1	1	1	1
GCA_017093365.1	45	t1081	Australia	Oceania	sputum	clinical	0	0	0	0	1	0	1	0	0	1	1	0	0	0	0	0	0	0	0	0	0	1	1	1	0	1	1	0	1	0	0	1	1	1	1	0	1	1	1	1	1	1	1
GCA_017093485.1	93	t4699	Australia	Oceania	Lateral thigh Abscess	clinical	0	0	0	1	0	0	0	0	0	1	1	0	0	0	0	1	0	0	0	0	0	1	1	1	0	1	1	0	1	1	0	1	1	1	1	0	1	1	1	1	1	1	1
GCA_017093545.1	45	t1089	Australia	Oceania	Tissue	clinical	0	0	0	0	1	0	1	0	0	1	1	0	0	0	0	0	0	0	0	0	0	1	1	1	0	1	1	0	1	0	0	1	1	1	1	0	1	1	1	1	1	1	1
GCA_017093585.1	5	t002	Australia	Oceania	Wound swab	clinical	0	0	0	1	0	0	0	0	0	1	1	0	0	0	0	0	0	0	0	0	0	1	1	1	0	1	1	0	1	1	0	1	1	1	1	0	1	1	1	1	1	1	1
GCA_017093605.1	22	t608	Australia	Oceania	Foot Swab	clinical	0	0	0	1	0	0	0	0	0	1	1	0	0	0	0	0	0	0	0	0	1	1	1	1	0	1	1	0	1	0	0	1	1	1	1	0	1	1	1	1	1	1	1
GCA_017093645.1	5	t311	Australia	Oceania	Trachea Aspirate	clinical	0	0	0	0	1	0	1	0	0	1	1	0	0	0	0	0	0	0	0	0	0	1	1	1	0	1	1	0	1	1	0	1	1	1	1	0	1	1	1	1	1	1	1
GCA_017093745.1	22	28	Australia	Oceania	Toe Swab	clinical	0	0	0	1	0	0	0	0	0	1	1	0	0	0	0	0	0	0	0	0	1	1	1	1	0	1	1	0	1	0	0	1	1	1	1	0	1	1	1	1	1	1	1
GCA_017093835.1	5	t002	Australia	Oceania	sputum	clinical	0	1	0	0	0	0	0	0	0	1	1	0	1	0	0	0	0	0	0	0	0	1	1	1	0	1	1	0	1	1	0	1	1	1	1	0	1	1	1	1	1	1	1
GCA_017093865.1	45	t1081	Australia	Oceania	swab	clinical	0	0	0	0	1	0	1	0	0	1	1	0	0	0	0	0	0	0	0	0	0	1	1	1	0	1	1	1	1	0	0	1	1	1	1	0	1	1	1	1	1	1	1
GCA_017094045.1	45	t1081	Australia	Oceania	swab	clinical	0	0	0	0	1	0	1	0	0	1	1	0	0	0	0	0	0	0	0	0	0	1	1	1	0	1	1	0	1	0	0	1	1	1	1	0	1	1	1	1	1	1	1
GCA_017094085.1	22	t032	Australia	Oceania	Lower leg Swab	clinical	0	0	0	1	0	0	0	0	0	1	1	0	0	0	0	0	0	0	0	0	1	1	1	1	0	1	1	0	1	0	0	1	1	1	1	0	1	1	1	1	1	1	1
GCA_017094105.1	45	t1081	Australia	Oceania	Cornea Scraping	clinical	0	0	0	0	1	0	1	0	0	1	1	0	0	0	0	0	0	0	0	0	0	1	1	1	0	1	1	0	1	0	0	1	1	1	1	0	1	1	1	1	1	1	1
GCA_017094165.1	93	t202	Australia	Oceania	Foot Swab	clinical	0	0	0	1	0	0	0	0	0	1	1	0	0	0	0	1	0	0	0	0	0	1	1	1	0	0	1	0	1	1	0	1	1	1	1	0	1	1	1	1	1	1	1
GCA_017094265.1	22	17-25-16-28	Australia	Oceania	Groin Swab	clinical	0	0	0	1	0	0	0	0	0	1	1	0	0	0	0	0	0	0	0	0	1	1	1	1	0	1	1	0	1	0	0	1	1	1	1	0	1	1	1	1	1	1	1
GCA_017094705.1	22	28	Australia	Oceania	Peritoneal cavity Ascites fluid	clinical	0	0	0	1	0	0	0	0	0	1	1	0	0	0	0	0	0	0	0	0	1	1	1	1	0	1	1	1	1	0	0	1	1	1	1	0	1	1	1	1	1	1	1
GCA_017094825.1	22	26-23-23-05-17	Australia	Oceania	Toe Tissue	clinical	0	0	0	1	0	0	0	0	0	1	1	0	0	0	0	1	0	0	0	0	0	1	1	0	0	1	1	1	1	0	0	1	1	1	1	0	1	1	1	1	1	1	1
GCA_017094885.1	22	28	Australia	Oceania	urine	clinical	0	0	0	1	0	0	0	0	0	1	1	0	0	0	0	0	0	0	0	0	1	1	1	1	0	1	1	0	1	0	0	1	1	1	1	0	1	1	1	1	1	1	1
GCA_017094945.1	45	t1081	Australia	Oceania	swab	clinical	0	0	0	0	1	0	1	0	0	1	1	0	0	0	0	0	0	0	0	0	0	1	1	1	0	1	1	0	1	0	0	1	1	1	1	0	1	1	1	1	1	1	1
GCA_017094965.1	22	t223	Australia	Oceania	Finger Swab	clinical	0	0	0	1	0	0	0	0	0	1	1	0	0	0	0	1	0	0	0	0	0	1	1	1	0	1	1	1	1	0	0	1	1	1	1	0	1	1	1	1	1	1	1
GCA_017094985.1	22	t2122	Australia	Oceania	swab	clinical	0	0	0	1	0	0	0	0	0	1	1	0	0	0	0	0	0	0	0	0	0	1	1	1	0	1	1	0	1	0	0	1	1	1	1	0	1	1	1	1	1	1	1
GCA_017095045.1	93	t4178	Australia	Oceania	swab	clinical	0	0	0	1	0	0	0	0	0	1	1	0	0	0	0	1	0	0	0	0	0	1	1	0	0	1	1	0	1	1	0	1	1	1	1	0	1	1	1	1	1	1	1
GCA_017095085.1	5	t3979	Australia	Oceania	Knee Swab	clinical	0	0	0	1	0	0	0	0	0	1	1	0	0	0	0	1	0	0	0	0	0	1	1	1	0	1	1	0	1	1	0	1	1	1	1	0	1	1	1	1	1	1	1
GCA_017095105.1	45	t1081	Australia	Oceania	Foot/ankle Swab	clinical	0	0	0	0	1	0	1	0	0	1	1	0	0	0	0	0	0	0	0	0	0	1	1	1	0	1	1	0	1	0	0	1	1	1	1	0	1	1	1	1	1	1	1
GCA_017095145.1	22	t9976	Australia	Oceania	sputum	clinical	0	0	0	1	0	0	0	0	0	1	1	0	0	0	0	1	0	0	0	0	0	1	1	0	0	1	1	0	1	0	0	1	1	1	1	0	1	1	1	1	1	1	1
GCA_017095185.1	5	t002	Australia	Oceania	Tissue	clinical	0	0	0	1	0	0	0	0	0	1	1	0	0	0	0	0	0	1	0	0	0	1	1	1	0	1	1	0	1	1	0	1	1	1	1	0	1	1	1	1	1	1	1
GCA_017095205.1	45	t1081	Australia	Oceania	Groin Swab	clinical	0	0	0	0	1	0	1	0	0	1	1	0	0	0	0	0	0	0	0	0	0	1	1	1	0	1	1	0	1	0	0	1	1	1	1	0	1	1	1	1	1	1	1
GCA_017095225.1	22	t1258	Australia	Oceania	swab	clinical	0	0	0	1	0	0	0	0	0	1	1	0	0	0	0	0	0	0	0	0	1	1	1	1	0	1	1	0	1	0	0	1	1	1	1	0	1	1	1	1	1	1	1
GCA_017095305.1	45	t1081	Australia	Oceania	sputum	clinical	0	0	0	0	1	0	1	0	0	1	1	0	0	0	0	0	0	0	0	0	0	1	1	1	0	1	1	0	1	0	0	1	1	1	1	0	1	1	1	1	1	1	1
GCA_017095345.1	22	t1302	Australia	Oceania	Finger Swab	clinical	0	0	0	1	0	0	0	0	0	1	1	0	0	0	0	0	0	0	0	0	1	1	1	0	0	1	1	0	1	0	0	1	1	1	1	0	1	1	1	1	1	1	1
GCA_017095445.1	45	t1081	Australia	Oceania	Foot/ankle Swab	clinical	0	0	0	0	1	0	1	0	0	1	1	0	0	0	0	0	0	0	0	0	0	1	1	1	0	1	1	0	1	0	0	1	1	1	1	0	1	1	1	1	1	1	1
GCA_017095465.1	22	28	Australia	Oceania	Blood (whole)	clinical	0	0	0	1	0	0	0	0	0	1	1	0	0	0	0	0	0	0	0	0	1	1	1	1	0	1	1	0	1	0	0	1	1	1	1	0	1	1	1	1	1	1	1
GCA_017095485.1	45	t1081	Australia	Oceania	swab	clinical	0	0	0	0	1	0	1	0	0	1	1	0	0	0	0	0	0	0	0	0	0	1	1	1	0	1	1	0	1	0	0	1	1	1	1	0	1	1	1	1	1	1	1
GCA_017095525.1	22	28	Australia	Oceania	Foot Swab	clinical	0	0	0	1	0	0	0	0	0	1	1	0	0	0	0	0	0	0	0	0	1	1	1	1	0	1	1	0	1	0	0	1	1	1	1	0	1	1	1	1	1	1	1
GCA_017095545.1	22	28	Australia	Oceania	Groin Swab	clinical	0	0	0	1	0	0	0	0	0	1	1	0	0	0	0	0	0	0	0	0	1	1	1	0	0	1	1	0	1	0	0	1	1	1	1	0	1	1	1	1	1	1	1
GCA_017095585.1	93	t202	Australia	Oceania	Abscess	clinical	0	0	0	1	0	0	0	0	0	1	1	0	0	0	0	1	0	0	0	0	0	1	1	1	0	0	1	0	1	1	0	1	1	1	1	0	1	1	1	1	1	1	1
GCA_017095625.1	45	t6508	Australia	Oceania	Back Swab	clinical	0	0	0	0	1	0	1	0	0	1	1	0	0	0	0	0	0	0	0	0	0	1	1	1	0	1	1	0	1	0	0	1	1	1	1	0	1	1	1	1	1	1	1
GCA_017095645.1	45	t1081	Australia	Oceania	clinical	clinical	0	0	0	0	1	0	1	0	0	1	1	0	0	0	0	0	0	0	0	0	0	1	1	1	0	1	1	0	1	0	0	1	1	1	1	0	1	1	1	1	1	1	1
GCA_017095665.1	45	t1081	Australia	Oceania	Leg Swab	clinical	0	0	0	0	1	0	1	0	0	1	1	0	0	0	0	0	0	0	0	0	0	1	1	1	0	1	1	1	1	0	0	1	1	1	1	0	1	1	1	1	1	1	1
GCA_017095685.1	93	25	Australia	Oceania	Finger Swab	clinical	0	0	0	1	0	0	0	0	0	1	1	0	0	0	0	1	0	0	0	0	0	1	1	0	0	1	1	0	1	1	0	1	1	1	1	0	1	1	1	1	1	1	1
GCA_017095745.1	22	t3477	Australia	Oceania	Groin Swab	clinical	0	0	0	1	0	0	0	0	0	1	1	0	0	0	0	0	0	0	0	0	1	1	1	0	0	1	1	0	1	0	0	1	1	1	1	0	1	1	1	1	1	1	1
GCA_017095785.1	45	t1081	Australia	Oceania	Toe Swab	clinical	0	0	0	0	1	0	1	0	0	1	1	0	0	0	0	0	0	0	0	0	0	1	1	1	0	1	1	0	1	0	0	1	1	1	1	0	1	1	1	1	1	1	1
GCA_017095795.1	22	t578	Australia	Oceania	Ankle Swab	clinical	0	0	0	1	0	0	0	0	0	1	1	0	0	0	0	0	0	0	0	0	1	1	1	0	0	1	1	1	1	0	0	1	1	1	1	0	1	1	1	1	1	1	1
GCA_017095855.1	22	t2235	Australia	Oceania	Abdomen Swab	clinical	0	0	0	1	0	0	0	0	0	1	1	0	0	0	0	0	0	0	0	0	1	1	1	1	0	1	1	0	1	0	0	1	1	1	1	0	1	1	1	1	1	1	1
GCA_017095885.1	22	t032	Australia	Oceania	aspirate	clinical	0	0	0	1	0	0	0	0	0	1	1	0	0	0	0	0	0	0	0	0	1	1	1	1	0	1	1	0	1	0	0	1	1	1	1	0	1	1	1	1	1	1	1
GCA_017096145.1	93	t4699	Australia	Oceania	Abdomen Swab	clinical	0	0	0	1	0	0	0	0	0	1	1	0	0	0	0	1	0	0	0	0	0	1	1	1	0	0	1	0	1	1	0	1	1	1	1	0	1	1	1	1	1	1	1
GCA_017096205.1	22	t891	Australia	Oceania	Tissue	clinical	0	0	0	1	0	0	0	0	0	1	1	0	0	0	0	1	0	0	0	0	0	1	1	1	0	1	1	0	1	1	0	1	1	1	1	0	1	1	1	1	1	1	1
GCA_017096465.1	93	t202	Australia	Oceania	swab	clinical	0	0	0	1	0	0	0	0	0	1	1	0	0	0	0	1	0	0	0	0	0	1	1	0	0	1	1	0	1	1	0	1	1	1	1	0	1	1	1	1	1	1	1
GCA_017096525.1	5	t306	Australia	Oceania	Trachea Aspirate	clinical	0	0	0	1	0	0	0	0	0	1	1	0	0	0	0	0	0	1	0	0	0	1	1	1	0	1	1	0	1	1	0	1	1	1	1	0	1	1	1	1	1	1	1
GCA_017096545.1	93	t202	Australia	Oceania	Forearm Abscess	clinical	0	0	0	1	0	0	0	0	0	1	1	0	0	0	0	1	0	0	0	0	0	1	1	0	0	0	1	0	1	1	0	1	1	1	1	0	1	1	1	1	1	1	1
GCA_017096625.1	45	t1081	Australia	Oceania	Finger Swab	clinical	0	0	0	0	1	0	1	0	0	1	1	0	0	0	0	0	0	0	0	0	0	1	1	1	0	1	1	0	1	0	0	1	1	1	1	0	1	1	1	1	1	1	1
GCA_017096645.1	22	28	Australia	Oceania	Toe Swab	clinical	0	0	0	0	0	0	0	0	0	1	1	0	0	0	0	0	0	0	0	0	0	1	1	1	0	1	1	0	1	0	0	1	1	0	1	0	1	1	1	1	1	1	1
GCA_017096665.1	5	t105	Australia	Oceania	Blood (whole)	clinical	0	0	0	1	0	0	0	0	0	1	1	0	0	0	0	0	0	1	0	0	0	1	1	1	0	1	1	0	1	1	0	1	1	1	1	0	1	1	1	1	1	1	1
GCA_017096765.1	45	t1081	Australia	Oceania	sputum	clinical	0	0	0	0	1	0	1	0	0	1	1	0	0	0	0	0	0	0	0	0	0	1	1	1	0	1	1	0	1	0	0	1	1	1	1	0	1	1	1	1	1	1	1
GCA_017096825.1	5	t002	Australia	Oceania	Buttock Abscess	clinical	0	0	0	1	0	0	0	0	0	1	1	0	0	0	0	0	0	1	0	0	0	1	1	1	0	1	1	0	1	1	0	1	1	1	1	0	1	1	1	1	1	1	1
GCA_017096845.1	45	t1081	Australia	Oceania	swab	clinical	0	0	0	0	1	0	1	0	0	1	1	0	0	0	0	0	0	0	0	0	0	1	1	1	0	1	1	0	1	0	0	1	1	1	1	0	1	1	1	1	1	1	1
GCA_017096865.1	45	t1089	Australia	Oceania	Toe Swab	clinical	0	0	0	0	1	0	1	0	0	1	1	0	0	0	0	0	0	0	0	0	0	1	1	1	0	1	1	0	1	0	0	1	1	1	1	0	1	1	1	1	1	1	1
GCA_017096875.1	22	t379	Australia	Oceania	Toe Tissue	clinical	0	0	0	1	0	0	0	0	0	1	1	0	0	0	0	0	0	0	0	0	1	1	1	1	0	1	1	0	1	0	0	1	1	1	1	0	1	1	1	1	1	1	1
GCA_017096925.1	45	t1081	Australia	Oceania	Skin Tissue ulcer	clinical	0	0	0	0	1	0	1	0	0	1	1	0	0	0	0	0	0	0	0	0	0	1	1	0	0	1	1	0	1	0	0	1	1	1	1	0	1	1	1	1	1	1	1
GCA_017096945.1	22	16-28	Australia	Oceania	Groin Wound swab	clinical	0	0	0	1	0	0	0	0	0	1	1	0	0	0	0	0	0	0	0	0	1	1	1	1	0	1	1	0	1	0	0	1	1	1	1	0	1	1	1	1	1	1	1
GCA_017096965.1	45	t1081	Australia	Oceania	urine	clinical	0	0	0	0	0	0	0	0	0	1	1	0	0	0	0	0	0	0	0	0	0	1	1	1	0	1	1	0	1	0	0	1	1	1	1	0	1	1	1	1	1	1	1
GCA_017097025.1	45	t1089	Australia	Oceania	Toe Swab	clinical	0	0	0	0	1	0	1	0	0	1	1	0	0	0	0	0	0	0	0	0	0	1	1	1	0	1	1	1	1	0	0	1	1	1	1	0	1	1	1	1	1	1	1
GCA_017097105.1	93	t202	Australia	Oceania	Foot Swab	clinical	0	0	0	1	0	0	0	0	0	1	1	0	0	0	0	1	0	0	0	0	0	1	1	1	0	1	1	0	1	1	0	1	1	1	1	0	1	1	1	1	1	1	1
GCA_017097165.1	22	25-16-28	Australia	Oceania	Tissue	clinical	0	0	0	1	0	0	0	0	0	1	1	0	0	0	0	0	0	0	0	0	1	1	1	1	0	1	1	0	1	0	0	1	1	1	1	0	1	1	1	1	1	1	1
GCA_017097365.1	93	t202	Australia	Oceania	Finger Swab	clinical	0	0	0	1	0	0	0	0	0	1	1	0	0	0	0	1	0	0	0	0	0	1	1	1	0	1	1	0	1	1	0	1	1	1	1	0	1	1	1	1	1	1	1
GCA_017097385.1	45	t10938	Australia	Oceania	Buttock Swab	clinical	0	0	0	0	1	0	1	0	0	1	1	0	0	0	0	0	0	0	0	0	0	1	1	1	0	1	1	0	1	0	0	1	1	1	1	0	1	1	1	1	1	1	1
GCA_017097425.1	93	t202	Australia	Oceania	Abdomen Swab	clinical	0	0	0	1	0	0	0	0	0	1	1	0	0	0	0	1	0	0	0	0	0	1	1	1	0	0	1	0	1	1	0	1	1	1	1	0	1	1	1	1	1	1	1
GCA_017097665.1	45	t1081	Australia	Oceania	urine	clinical	0	0	0	0	1	0	1	0	0	1	1	0	0	0	0	0	0	0	0	0	0	1	1	1	0	1	1	0	1	0	0	1	1	1	1	0	1	1	1	1	1	1	1
GCA_017097705.1	93	t202	Australia	Oceania	Knee Swab	clinical	0	0	0	1	0	0	0	0	0	1	1	0	0	0	0	1	0	0	0	0	0	1	1	1	0	0	1	0	1	1	0	1	1	1	1	0	1	1	1	1	1	1	1
GCA_017097725.1	45	t1089	Australia	Oceania	sputum	clinical	0	0	0	0	1	0	1	0	0	1	1	0	0	0	0	0	0	0	0	0	0	1	1	1	0	1	1	0	1	0	0	1	1	1	1	0	1	1	1	1	1	1	1
GCA_017097785.1	93	t4699	Australia	Oceania	Chest Fluid	clinical	0	0	0	1	0	0	0	0	0	1	1	0	0	0	0	1	0	0	0	0	0	1	1	1	0	0	1	0	1	1	0	1	1	1	1	0	1	1	1	1	1	1	1
GCA_017097805.1	93	t4699	Australia	Oceania	Finger Swab	clinical	0	0	0	1	0	0	0	0	0	1	1	0	0	0	0	1	0	0	0	0	0	1	1	0	0	0	1	0	1	1	0	1	1	1	1	0	1	1	1	1	1	1	1
GCA_017097905.1	22	16-28	Australia	Oceania	sputum	clinical	0	0	0	1	0	0	0	0	0	1	1	0	0	0	0	1	0	0	0	0	0	1	1	1	0	1	1	0	1	0	0	1	1	1	1	0	1	1	1	1	1	1	1
GCA_017097985.1	22	28	Australia	Oceania	swab	clinical	0	0	0	1	0	0	0	0	0	1	1	0	0	0	0	0	0	0	0	0	1	1	1	1	0	1	1	0	1	0	0	1	1	1	1	0	1	1	1	1	1	1	1
GCA_017098005.1	93	16-25	Australia	Oceania	Abdomen Swab	clinical	0	0	0	1	0	0	0	0	0	1	1	0	0	0	0	1	0	0	0	0	0	1	1	1	0	1	1	0	1	1	0	1	1	1	1	0	1	1	1	1	1	1	1
GCA_017098305.1	22	Type	Australia	Oceania	Toe Swab	clinical	0	0	0	1	0	0	0	0	0	1	1	0	0	0	0	0	0	0	0	0	0	1	1	0	0	1	1	0	1	0	0	1	1	1	1	0	1	1	1	1	1	1	1
GCA_017098385.1	22	28	Australia	Oceania	swab	clinical	0	0	0	1	0	0	0	0	0	1	1	0	0	0	0	1	0	0	0	0	0	1	1	0	0	1	1	0	1	0	0	1	1	1	1	0	1	1	1	1	1	1	1
GCA_017098445.1	22	t309	Australia	Oceania	Finger Swab	clinical	0	0	0	1	0	0	0	0	0	1	1	0	0	0	0	1	0	0	0	0	0	1	1	0	0	1	1	1	1	1	0	1	1	1	1	0	1	1	1	1	1	1	1
GCA_017098625.1	93	t202	Australia	Oceania	swab	clinical	0	0	0	1	0	0	0	0	0	1	1	0	0	0	0	1	0	0	0	0	0	1	1	1	0	1	1	0	1	1	0	1	1	1	1	0	1	1	1	1	1	1	1
GCA_017098725.1	45	t1081	Australia	Oceania	sputum	clinical	0	0	0	0	1	0	1	0	0	1	1	0	0	0	0	0	0	0	0	0	0	1	1	1	0	1	1	0	1	0	0	1	1	1	1	0	1	1	1	1	1	1	1
GCA_017098765.1	22	t15630	Australia	Oceania	sputum	clinical	0	0	0	1	0	0	0	0	0	1	1	0	0	0	0	0	0	0	0	0	0	1	1	1	0	1	1	0	1	0	0	1	1	1	1	0	1	1	1	1	1	1	1
GCA_017098785.1	22	28	Australia	Oceania	Arm Swab	clinical	0	0	0	1	0	0	0	0	0	1	1	0	0	0	0	1	0	0	0	0	0	1	1	1	0	1	1	0	1	1	0	1	1	1	1	0	1	1	1	1	1	1	1
GCA_017098875.1	22	t7784	Australia	Oceania	Leg Swab	clinical	0	0	0	1	0	0	0	0	0	1	1	0	0	0	0	0	0	0	0	0	0	1	1	1	0	1	1	0	1	0	0	1	1	1	1	0	1	1	1	1	1	1	1
GCA_017098925.1	5	t062	Australia	Oceania	Tissue Swab	clinical	0	0	0	1	0	0	0	0	0	1	1	0	0	0	0	0	0	1	0	0	0	1	1	1	0	1	1	0	1	1	0	1	1	1	1	0	1	1	1	1	1	1	1
GCA_017098975.1	45	t1081	Australia	Oceania	Wound swab	clinical	0	0	0	0	1	0	1	0	0	1	1	0	0	0	0	0	0	0	0	0	0	1	1	1	0	1	1	0	1	0	0	1	1	1	1	0	1	1	1	1	1	1	1
GCA_017099015.1	22	28	Australia	Oceania	Elbow Tissue	clinical	0	0	0	1	0	0	0	0	0	1	1	0	0	0	0	0	0	0	0	0	1	1	1	1	0	1	1	0	1	0	0	1	1	1	1	0	1	1	1	1	1	1	1
GCA_017099175.1	22	t2235	Australia	Oceania	aspirate	clinical	0	0	0	1	0	0	0	0	0	1	1	0	0	0	0	0	0	0	0	0	1	1	1	1	0	1	1	0	1	0	0	1	1	1	1	0	1	1	1	1	1	1	1
GCA_017099235.1	22	25-16-28	Australia	Oceania	swab	clinical	0	0	0	1	0	0	0	0	0	1	1	0	0	0	0	0	0	0	0	0	1	1	1	1	0	1	1	0	1	0	0	1	1	1	1	0	1	1	1	1	1	1	1
GCA_017099255.1	45	t1089	Australia	Oceania	sputum	clinical	0	0	0	0	1	0	1	0	0	1	1	0	0	0	0	0	0	0	0	0	0	1	1	0	0	1	1	0	1	0	0	1	1	1	1	0	1	1	1	1	1	1	1
GCA_017099275.1	22	16-28	Australia	Oceania	Abdominal cavity Fluid	clinical	0	0	0	1	0	0	0	0	0	1	1	0	0	0	0	0	0	0	0	0	1	1	1	1	0	1	1	0	1	0	0	1	1	1	1	0	1	1	1	1	1	1	1
GCA_017099315.1	93	t4699	Australia	Oceania	Arm Swab	clinical	0	0	0	1	0	0	0	0	0	1	1	0	0	0	0	1	0	0	0	0	0	1	1	1	0	0	1	0	1	1	0	1	1	1	1	0	1	1	1	1	1	1	1
GCA_017099375.1	22	t2235	Australia	Oceania	Lower leg Pus	clinical	0	0	0	1	0	0	0	0	0	1	1	0	0	0	0	0	0	0	0	0	0	1	1	0	0	1	1	0	1	0	0	1	1	1	1	0	1	1	1	1	1	1	1
GCA_017099415.1	22	17-25-16-28	Australia	Oceania	swab	clinical	0	0	0	1	0	0	0	0	0	1	1	0	0	0	0	0	0	0	0	0	1	1	1	1	0	1	1	0	1	0	0	1	1	1	1	0	1	1	1	1	1	1	1
GCA_017099475.1	45	t1081	Australia	Oceania	Tissue	clinical	0	0	0	0	0	0	0	0	0	1	1	0	0	0	0	0	0	0	0	0	0	1	1	1	0	1	1	0	1	0	0	1	1	1	1	0	1	1	1	1	1	1	1
GCA_017099535.1	45	t2135	Australia	Oceania	Face Swab	clinical	0	0	0	1	0	0	0	0	0	1	1	0	0	0	0	0	0	0	1	0	0	1	1	1	0	1	1	0	1	0	0	1	1	1	1	0	1	1	1	1	1	1	1
GCA_017099575.1	22	t458	Australia	Oceania	Buttock Swab	clinical	0	0	0	1	0	0	0	0	0	1	1	0	0	0	0	0	0	0	0	0	0	1	1	0	0	1	1	0	1	0	0	1	1	1	1	0	1	1	1	1	1	1	1
GCA_017099715.1	45	t1081	Australia	Oceania	Leg Swab	clinical	0	0	0	0	0	0	0	0	0	1	1	0	0	0	0	0	0	0	0	0	0	1	1	1	0	1	1	0	1	0	0	1	1	1	1	0	1	1	1	1	1	1	1
GCA_017099735.1	22	t3477	Australia	Oceania	swab	clinical	0	0	0	1	0	0	0	0	0	1	1	0	0	0	0	0	0	0	0	0	1	1	1	0	0	1	1	0	1	0	0	1	1	1	1	0	1	1	1	1	1	1	1
GCA_017099755.1	93	11-17-23-17-17-17-16-25-25	Australia	Oceania	Abscess	clinical	0	0	0	1	0	0	0	0	0	1	1	0	0	0	0	1	0	0	0	0	0	1	1	1	0	1	1	0	1	1	0	1	1	1	1	0	1	1	1	1	1	1	1
GCA_017099895.1	22	t005	Australia	Oceania	Abdomen Swab	clinical	0	0	0	1	0	0	0	0	0	1	1	0	0	0	0	1	0	0	0	0	0	1	1	1	0	1	1	1	1	0	0	1	1	1	1	0	1	1	1	1	1	1	1
GCA_017099985.1	45	t1081	Australia	Oceania	Urine, clean catch	clinical	0	0	0	0	1	0	1	0	0	1	1	0	0	0	0	0	0	0	0	0	0	1	1	0	0	1	1	0	1	0	0	1	1	1	1	0	1	1	1	1	1	1	1
GCA_017100005.1	22	t7784	Australia	Oceania	Leg Swab	clinical	0	0	0	1	0	0	0	0	0	1	1	0	0	0	0	0	0	0	0	0	1	1	1	0	0	1	1	0	1	0	0	1	1	1	1	0	1	1	1	1	1	1	1
GCA_017100045.1	45	t1081	Australia	Oceania	Hip Tissue	clinical	0	0	0	0	1	0	1	0	0	1	1	0	0	0	0	0	0	0	0	0	0	1	1	1	0	1	1	0	1	0	0	1	1	1	1	0	1	1	1	1	1	1	1
GCA_017100235.1	93	t202	Australia	Oceania	Tissue	clinical	0	0	0	1	0	0	0	0	0	1	1	0	0	0	0	1	0	0	0	0	0	1	1	1	0	1	1	0	1	1	0	1	1	1	1	0	1	1	1	1	1	1	1
GCA_017100265.1	22	t458	Australia	Oceania	swab	clinical	0	0	0	1	0	0	0	0	0	1	1	0	0	0	0	1	0	0	0	0	0	1	1	1	0	1	1	1	1	0	0	1	1	1	1	0	1	1	1	1	1	1	1
GCA_017100295.1	45	t1081	Australia	Oceania	Groin Swab	clinical	0	0	0	0	0	0	0	0	0	1	1	0	0	0	0	0	0	0	0	0	0	1	1	1	0	1	1	0	1	0	0	1	1	1	1	0	1	1	1	1	1	1	1
GCA_017100335.1	45	t1081	Australia	Oceania	urine	clinical	0	0	0	0	1	0	1	0	0	1	1	0	0	0	0	0	0	0	0	0	0	1	1	1	0	1	1	0	1	0	0	1	1	1	1	0	1	1	1	1	1	1	1
GCA_017100455.1	93	t202	Australia	Oceania	Neck Swab	clinical	0	0	0	1	0	0	0	0	0	1	1	0	0	0	0	1	0	0	0	0	0	1	1	1	0	1	1	0	1	1	0	1	1	1	1	0	1	1	1	1	1	1	1
GCA_017100595.1	22	28	Australia	Oceania	sputum	clinical	0	0	0	1	0	0	0	0	0	1	1	0	0	0	0	0	0	0	0	0	0	1	1	1	0	1	1	0	1	0	0	1	1	1	1	0	1	1	1	1	1	1	1
GCA_017100755.1	22	t379	Australia	Oceania	urine	clinical	0	0	0	1	0	0	0	0	0	1	1	0	0	0	0	0	0	0	0	0	0	1	1	0	0	1	1	0	1	0	0	1	1	1	1	0	1	1	1	1	1	1	1
GCA_017100815.1	22	t1258	Australia	Oceania	Abdominal cavity Fluid	clinical	0	0	0	1	0	0	0	0	0	1	1	0	0	0	0	0	0	0	0	0	1	1	1	0	0	1	1	0	1	0	0	1	1	1	1	0	1	1	1	1	1	1	1
GCA_017100835.1	93	t202	Australia	Oceania	Abscess	clinical	0	0	0	1	0	0	0	0	0	1	1	0	0	0	0	1	0	0	0	0	0	1	1	1	0	1	1	0	1	1	0	1	1	1	1	0	1	1	1	1	1	1	1
GCA_017100985.1	22	28	Australia	Oceania	urine	clinical	0	0	0	1	0	0	0	0	0	1	1	0	0	0	0	0	0	0	0	0	1	1	1	1	0	1	1	0	1	0	0	1	1	1	1	0	1	1	1	1	1	1	1
GCA_017101015.1	22	t9801	Australia	Oceania	sputum	clinical	0	0	0	1	0	0	0	0	0	1	1	0	0	0	0	0	0	0	0	0	1	1	1	1	0	1	1	0	1	0	0	1	1	1	1	0	1	1	1	1	1	1	1
GCA_017101035.1	5	t306	Australia	Oceania	Trachea Aspirate	clinical	0	0	0	1	0	0	0	0	0	1	1	0	0	0	0	0	0	1	0	0	0	1	1	1	0	1	1	0	1	1	0	1	1	1	1	0	1	1	1	1	1	1	1
GCA_017101095.1	22	t458	Australia	Oceania	Nose and groin Swab	clinical	0	0	0	1	0	0	0	0	0	1	1	0	0	0	0	0	0	0	0	0	1	1	1	0	0	1	1	0	1	0	0	1	1	1	1	0	1	1	1	1	1	1	1
GCA_017101135.1	45	t1081	Australia	Oceania	Abdomen Swab	clinical	0	0	0	0	1	0	1	0	0	1	1	0	0	0	0	0	0	0	0	0	0	1	1	1	0	1	1	0	1	0	0	1	1	1	1	0	1	1	1	1	1	1	1
GCA_017101235.1	22	t13580	Australia	Oceania	urine	clinical	0	0	0	1	0	0	0	0	0	1	1	0	0	0	0	0	0	0	0	0	0	1	1	0	0	1	1	0	1	0	0	1	1	1	1	0	1	1	1	1	1	1	1
GCA_017101275.1	22	17-25-16-28	Australia	Oceania	Foot/ankle Wound swab	clinical	0	0	0	1	0	0	0	0	0	1	1	0	0	0	0	0	0	0	0	0	0	1	1	1	0	1	1	0	1	0	0	1	1	1	1	0	1	1	1	1	1	1	1
GCA_017101315.1	22	26-23-23-13-23-31-29-17-31-29-17-25-16-17-17-25-16-28	Australia	Oceania	Foot/ankle Wound swab	clinical	0	0	0	1	0	0	0	0	0	1	1	0	0	0	0	0	0	0	0	0	1	1	1	1	0	1	1	0	1	0	0	1	1	1	1	0	1	1	1	1	1	1	1
GCA_017101705.1	22	28	Australia	Oceania	urine	clinical	0	0	0	1	0	0	0	0	0	1	1	0	0	0	0	0	0	0	0	0	1	1	1	1	0	1	1	0	1	0	0	1	1	1	1	0	1	1	1	1	1	1	1
GCA_017101725.1	45	t1081	Australia	Oceania	Chest Swab	clinical	0	0	0	0	1	0	1	0	0	1	1	0	0	0	0	0	0	0	0	0	0	1	1	1	0	1	1	0	1	0	0	1	1	1	1	0	1	1	1	1	1	1	1
GCA_017101785.1	45	t1081	Australia	Oceania	swab	clinical	0	0	0	0	1	0	1	0	0	1	1	0	0	0	0	0	0	0	0	0	0	1	1	1	0	1	1	0	1	0	0	1	1	1	1	0	1	1	1	1	1	1	1
GCA_017101905.1	5	Type	Australia	Oceania	sputum	clinical	0	0	0	1	0	0	0	0	0	1	1	0	0	0	0	0	0	1	0	0	0	1	1	0	0	1	1	0	1	1	0	1	1	1	1	0	1	1	1	1	1	1	1
GCA_017101925.1	45	t1081	Australia	Oceania	Tissue	clinical	0	0	0	0	1	0	1	0	0	1	1	0	0	0	0	0	0	0	0	0	0	1	1	1	0	1	1	0	1	0	0	1	1	1	1	0	1	1	1	1	1	1	1
GCA_017101985.1	22	28	Australia	Oceania	Perianal Abscess	clinical	0	0	0	1	0	0	0	0	0	1	1	0	0	0	0	0	0	1	0	0	0	1	1	1	0	1	1	0	1	1	0	1	1	1	1	0	1	1	1	1	1	1	1
GCA_017102005.1	5	t105	Australia	Oceania	swab	clinical	0	0	0	1	0	0	0	0	0	1	1	0	0	0	0	0	0	1	0	0	0	1	1	0	0	1	1	0	1	1	0	1	1	1	1	0	1	1	1	1	1	1	1
GCA_017102065.1	22	28	Australia	Oceania	Groin Swab	clinical	0	0	0	1	0	0	0	0	0	1	1	0	0	0	0	0	0	0	0	0	1	1	1	1	0	1	1	0	1	0	0	1	1	1	1	0	1	1	1	1	1	1	1
GCA_017102145.1	45	t1081	Australia	Oceania	Nose & groin Swab	clinical	0	0	0	0	1	0	1	0	0	1	1	0	0	0	0	0	0	0	0	0	0	1	1	1	0	1	1	0	1	0	0	1	1	1	1	0	1	1	1	1	1	1	1
GCA_017102165.1	22	t2122	Australia	Oceania	Foot/ankle Swab	clinical	0	0	0	1	0	0	0	0	0	1	1	0	0	0	0	0	0	0	0	0	1	1	1	1	0	1	1	0	1	0	0	1	1	1	1	0	1	1	1	1	1	1	1
GCA_017102245.1	22	t7784	Australia	Oceania	Groin Swab	clinical	0	0	0	1	0	0	0	0	0	1	1	0	0	0	0	0	0	0	0	0	0	1	1	1	0	1	1	0	1	0	0	1	1	1	1	0	1	1	1	1	1	1	1
GCA_017102325.1	45	t1081	Australia	Oceania	Groin Swab	clinical	0	0	0	0	1	0	1	0	0	1	1	0	0	0	0	0	0	0	0	0	0	1	1	1	0	1	1	0	1	0	0	1	1	1	1	0	1	1	1	1	1	1	1
GCA_017102405.1	22	t646	Australia	Oceania	swab	clinical	0	0	0	1	0	0	0	0	0	1	1	0	0	0	0	0	0	0	0	0	1	1	1	1	0	1	1	0	1	0	0	1	1	1	1	0	1	1	1	1	1	1	1
GCA_017660795.1	5	t002	Australia	Oceania	Trachea Aspirate	clinical	0	0	0	1	0	0	0	0	0	1	1	0	0	0	0	0	0	1	0	0	0	1	1	1	0	1	1	0	1	1	0	1	1	1	1	0	1	1	1	1	1	1	1
GCA_017660815.1	22	t16567	Australia	Oceania	Bone Tissue	clinical	0	0	0	1	0	0	0	0	0	1	1	0	0	0	0	0	0	0	0	0	1	1	1	1	0	1	1	0	1	0	0	1	1	1	1	0	1	1	1	1	1	1	1
GCA_017660835.1	22	28	Australia	Oceania	swab	clinical	0	0	0	1	0	0	0	0	0	1	1	0	0	0	0	0	0	0	0	0	1	1	1	0	0	1	1	0	1	0	0	1	1	1	1	0	1	1	1	1	1	1	1
GCA_017660855.1	5	t688	Australia	Oceania	Trachea Aspirate	clinical	0	0	0	1	0	0	0	0	0	1	1	0	0	0	0	1	0	0	0	0	0	1	1	1	0	1	1	0	1	1	0	1	1	1	1	0	1	1	1	1	1	1	1
GCA_017660875.1	5	t002	Australia	Oceania	nose swab	clinical	0	1	0	0	0	0	0	0	0	1	1	0	1	0	0	0	0	0	0	0	0	1	1	1	1	1	1	0	1	1	0	1	1	1	1	0	1	1	1	1	1	1	1
GCA_017660895.1	93	t202	Australia	Oceania	Thigh Tissue	clinical	0	0	0	1	0	0	0	0	0	1	1	0	0	0	0	1	0	0	0	0	0	1	1	0	0	1	1	0	1	1	0	1	1	1	1	0	1	1	1	1	1	1	1
GCA_017661395.1	22	29-17-25-16-28	Australia	Oceania	Shoulder Fluid	clinical	0	0	0	1	0	0	0	0	0	1	1	0	0	0	0	0	0	0	0	0	1	1	1	1	0	1	1	0	1	0	0	1	1	1	1	0	1	1	1	1	1	1	1
GCA_017661415.1	22	25-16-28	Australia	Oceania	Sacrum Swab	clinical	0	0	0	1	0	0	0	0	0	1	1	0	0	0	0	0	0	0	0	0	1	1	1	1	0	1	1	0	1	0	0	1	1	1	1	0	1	1	1	1	1	1	1
GCA_017661435.1	22	t9801	Australia	Oceania	Chest Tissue	clinical	0	0	0	1	0	0	0	0	0	1	1	0	0	0	0	0	0	0	0	0	0	1	1	0	0	1	1	0	1	0	0	1	1	1	1	0	1	1	1	1	1	1	1
GCA_017661455.1	45	t1081	Australia	Oceania	Groin Swab	clinical	0	0	0	0	1	0	1	0	0	1	1	0	0	0	0	0	0	0	0	0	0	1	1	0	0	1	1	0	1	0	0	1	1	1	1	0	1	1	1	1	1	1	1
GCA_017661475.1	22	28	Australia	Oceania	Leg Wound swab	clinical	0	0	0	1	0	0	0	0	0	1	1	0	0	0	0	0	0	0	0	0	0	1	1	1	0	1	1	0	1	0	0	1	1	1	1	0	1	1	1	1	1	1	1
GCA_017661495.1	22	t891	Australia	Oceania	Upper arm Swab	clinical	0	0	0	1	0	0	0	0	0	1	1	0	0	0	0	1	0	0	0	0	0	1	1	1	0	1	1	0	1	1	0	1	1	1	1	0	1	1	1	1	1	1	1
GCA_017661515.1	93	25	Australia	Oceania	Thumb Tissue	clinical	0	0	0	1	0	0	0	0	0	1	1	0	0	0	0	1	0	0	0	0	0	1	1	0	0	1	1	0	1	1	0	1	1	1	1	0	1	1	1	1	1	1	1
GCA_017661535.1	45	t1089	Australia	Oceania	Toe Swab	clinical	0	0	0	0	1	0	1	0	0	1	1	0	0	0	0	0	0	0	0	0	0	1	1	1	0	1	1	0	1	0	0	1	1	1	1	0	1	1	1	1	1	1	1
GCA_017661555.1	22	t13078	Australia	Oceania	Thumb bone Swab	clinical	0	0	0	1	0	0	0	0	0	1	1	0	0	0	0	0	0	0	0	0	1	1	1	0	0	1	1	0	1	0	0	1	1	1	1	0	1	1	1	1	1	1	1
GCA_017661935.1	5	t458	Australia	Oceania	sputum	clinical	0	0	0	0	0	0	0	0	0	1	1	0	0	0	0	0	0	0	0	0	0	1	1	1	0	1	1	0	1	1	0	1	1	1	1	0	1	1	1	1	1	1	1
GCA_017661955.1	22	28	Australia	Oceania	Abdomen Swab	clinical	0	0	0	1	0	0	0	0	0	1	1	0	0	0	0	1	0	0	0	0	0	1	1	0	0	1	1	0	1	0	0	1	1	1	1	0	1	1	1	1	1	1	1
GCA_017661995.1	22	17-25-16-28	Australia	Oceania	sputum	clinical	0	0	0	1	0	0	0	0	0	1	1	0	0	0	0	0	0	0	0	0	1	1	1	1	0	1	1	0	1	0	0	1	1	1	1	0	1	1	1	1	1	1	1
GCA_017662015.1	93	t9705	Australia	Oceania	Axilla Abscess	clinical	0	0	0	1	0	0	0	0	0	1	1	0	0	0	0	1	0	0	0	0	0	1	1	1	0	1	1	0	1	1	0	1	1	1	1	0	1	1	1	1	1	1	1
GCA_017662035.1	45	t1081	Australia	Oceania	swab	clinical	0	0	0	0	1	0	1	0	0	1	1	0	0	0	0	0	0	0	0	0	0	1	1	1	0	1	1	0	1	0	0	1	1	1	1	0	1	1	1	1	1	1	1
GCA_017662055.1	45	t1081	Australia	Oceania	swab	clinical	0	0	0	0	1	0	1	0	0	1	1	0	0	0	0	0	0	0	0	0	0	1	1	1	0	1	1	0	1	0	0	1	1	1	1	0	1	1	1	1	1	1	1
GCA_017662075.1	93	t4699	Australia	Oceania	swab	clinical	0	0	0	1	0	0	0	0	0	1	1	0	0	0	0	1	0	0	0	0	0	1	1	0	0	0	1	0	1	1	0	1	1	1	1	0	1	1	1	1	1	1	1
GCA_017662115.1	22	28	Australia	Oceania	Thigh Swab	clinical	0	0	0	1	0	0	0	0	0	1	1	0	0	0	0	0	0	0	0	0	0	1	1	1	0	1	1	0	1	0	0	1	1	1	1	0	1	1	1	1	1	1	1
GCA_017662135.1	22	t9801	Australia	Oceania	Foot Swab	clinical	0	0	0	1	0	0	0	0	0	1	1	0	0	0	0	0	0	0	0	0	1	1	1	1	0	1	1	1	1	0	0	1	1	1	1	0	1	1	1	1	1	1	1
GCA_017662155.1	22	28	Australia	Oceania	Wound swab	clinical	0	0	0	1	0	0	0	0	0	1	1	0	0	0	0	0	0	0	0	0	1	1	1	0	0	1	1	0	1	0	0	1	1	1	1	0	1	1	1	1	1	1	1
GCA_017662195.1	45	t1081	Australia	Oceania	Tissue	clinical	0	0	0	0	1	0	1	0	0	1	1	0	0	0	0	0	0	0	0	0	0	1	1	1	0	1	1	1	1	0	0	1	1	1	1	0	1	1	1	1	1	1	1
GCA_017662255.1	22	t458	Australia	Oceania	Foot Wound swab	clinical	0	0	0	1	0	0	0	0	0	1	1	0	0	0	0	0	0	0	0	0	0	1	1	0	0	1	1	0	1	0	0	1	1	1	1	0	1	1	1	1	1	1	1
GCA_017662935.1	93	25	Australia	Oceania	Scrotal wall Abscess	clinical	0	0	0	1	0	0	0	0	0	1	1	0	0	0	0	1	0	0	0	0	0	1	1	1	0	1	1	0	1	1	0	1	1	1	1	0	1	1	1	1	1	1	1
GCA_017662955.1	93	Type	Australia	Oceania	swab	clinical	0	0	0	1	0	0	0	0	0	1	1	0	0	0	0	1	0	0	0	0	0	1	1	1	0	0	1	0	1	1	0	1	1	1	1	0	1	1	1	1	1	1	1
GCA_017662975.1	22	16-28	Australia	Oceania	swab	clinical	0	0	0	1	0	0	0	0	0	1	1	0	0	0	0	0	0	0	0	0	1	1	1	1	0	1	1	0	1	0	0	1	1	1	1	0	1	1	1	1	1	1	1
GCA_017663035.1	22	t2518	Australia	Oceania	clinical	clinical	0	0	0	1	0	0	0	0	0	1	1	0	0	0	0	1	0	0	0	0	0	1	1	1	0	1	1	1	1	1	0	1	1	1	1	0	1	1	1	1	1	1	1
GCA_017663055.1	22	t458	Australia	Oceania	Cerebro spinal fluid	clinical	0	0	0	1	0	0	0	0	0	1	1	0	0	0	0	0	0	0	0	0	1	1	1	1	0	1	1	0	1	0	0	1	1	1	1	0	1	1	1	1	1	1	1
GCA_017663095.1	93	t202	Australia	Oceania	Axilla Abscess	clinical	0	0	0	1	0	0	0	0	0	1	1	0	0	0	0	1	0	0	0	0	0	1	1	1	0	1	1	0	1	1	0	1	1	1	1	0	1	1	1	1	1	1	1
GCA_017663115.1	22	28	Australia	Oceania	Leg Swab	clinical	0	0	0	1	0	0	0	0	0	1	1	0	0	0	0	0	0	0	0	0	1	1	1	1	0	1	1	0	1	0	0	1	1	1	1	0	1	1	1	1	1	1	1
GCA_017663275.1	22	t1258	Australia	Oceania	urine	clinical	0	0	0	1	0	0	0	0	0	1	1	0	0	0	0	0	0	0	0	0	1	1	1	1	0	1	1	0	1	0	0	1	1	1	1	0	1	1	1	1	1	1	1
GCA_017663355.1	22	t458	Australia	Oceania	sputum	clinical	0	0	0	1	0	0	0	0	0	1	1	0	0	0	0	0	0	0	0	0	1	1	1	1	0	1	1	0	1	0	0	1	1	1	1	0	1	1	1	1	1	1	1
GCA_017663375.1	22	t458	Australia	Oceania	swab	clinical	0	0	0	1	0	0	0	0	0	1	1	0	0	0	0	0	0	0	0	0	1	1	1	1	0	1	1	0	1	0	0	1	1	1	1	0	1	1	1	1	1	1	1
GCA_017663395.1	22	t458	Australia	Oceania	Knee Swab	clinical	0	0	0	1	0	0	0	0	0	1	1	0	0	0	0	0	0	0	0	0	1	1	1	1	0	1	1	0	1	0	0	1	1	1	1	0	1	1	1	1	1	1	1
GCA_017663435.1	5	t777	Australia	Oceania	Chest Swab	clinical	0	0	0	1	0	0	0	0	0	1	1	0	0	0	0	0	0	1	0	0	0	1	1	1	0	1	1	0	1	1	0	1	1	1	1	0	1	1	1	1	1	1	1
GCA_017663455.1	5	t002	Australia	Oceania	swab	clinical	0	0	0	1	0	0	0	0	0	1	1	0	0	0	0	0	0	1	0	0	0	1	1	0	0	1	1	0	1	1	0	1	1	1	1	0	1	1	1	1	1	1	1
GCA_017663495.1	22	t9801	Australia	Oceania	urine	clinical	0	0	0	1	0	0	0	0	0	1	1	0	0	0	0	0	0	0	0	0	0	1	1	1	0	1	1	0	1	0	0	1	1	1	1	0	1	1	1	1	1	1	1
GCA_017663515.1	5	t3979	Australia	Oceania	sputum	clinical	0	0	0	1	0	0	0	0	0	1	1	0	0	0	0	1	0	0	0	0	0	1	1	0	0	1	1	0	1	1	0	1	1	1	1	0	1	1	1	1	1	1	1
GCA_017663535.1	22	28	Australia	Oceania	Left foot Swab	clinical	0	0	0	1	0	0	0	0	0	1	1	0	0	0	0	0	0	0	0	0	1	1	1	1	0	1	1	0	1	0	0	1	1	1	1	0	1	1	1	1	1	1	1
GCA_017663555.1	22	29-17-25-16-28	Australia	Oceania	Peritoneal cavity Ascites fluid	clinical	0	0	0	1	0	0	0	0	0	1	1	0	0	0	0	0	0	0	0	0	1	1	1	0	0	1	1	0	1	0	0	1	1	1	1	0	1	1	1	1	1	1	1
GCA_017663595.1	45	t1081	Australia	Oceania	swab	clinical	0	0	0	0	1	0	1	0	0	1	1	0	0	0	0	0	0	0	0	0	0	1	1	1	0	1	1	0	1	0	0	1	1	1	1	0	1	1	1	1	1	1	1
GCA_017663615.1	45	t1081	Australia	Oceania	Groin Swab	clinical	0	0	0	0	1	0	1	0	0	1	1	0	0	0	0	0	0	0	0	0	0	1	1	1	0	1	1	0	1	0	0	1	1	1	1	0	1	1	1	1	1	1	1
GCA_017663635.1	45	t1081	Australia	Oceania	Tissue	clinical	0	0	0	0	0	0	0	0	0	1	1	0	0	0	0	0	0	0	0	0	0	1	1	1	0	1	1	0	1	0	0	1	1	1	1	0	1	1	1	1	1	1	1
GCA_017663675.1	22	t9801	Australia	Oceania	Lower leg Swab	clinical	0	0	0	1	0	0	0	0	0	1	1	0	0	0	0	0	0	0	0	0	1	1	1	0	0	1	1	0	1	0	0	1	1	1	1	0	1	1	1	1	1	1	1
GCA_017663755.1	45	t1081	Australia	Oceania	Groin Swab	clinical	0	0	0	0	1	0	1	0	0	1	1	0	0	0	0	0	0	0	0	0	0	1	1	1	0	1	1	0	1	0	0	1	1	1	1	0	1	1	1	1	1	1	1
GCA_017663775.1	22	t3477	Australia	Oceania	bile	clinical	0	0	0	1	0	0	0	0	0	1	1	0	0	0	0	0	0	0	0	0	1	1	1	0	0	1	1	0	1	0	0	1	1	1	1	0	1	1	1	1	1	1	1
GCA_017663835.1	45	t1081	Australia	Oceania	sputum	clinical	0	0	0	0	1	0	1	0	0	1	1	0	0	0	0	0	0	0	0	0	0	1	1	0	0	1	1	0	1	0	0	1	1	1	1	0	1	1	1	1	1	1	1
GCA_017663915.1	22	t2235	Australia	Oceania	urine	clinical	0	0	0	1	0	0	0	0	0	1	1	0	0	0	0	0	0	0	0	0	1	1	1	1	0	1	1	0	1	0	0	1	1	1	1	0	1	1	1	1	1	1	1
GCA_017663955.1	5	t002	Australia	Oceania	swab	clinical	0	0	0	1	0	0	0	0	0	1	1	0	0	0	0	0	0	1	0	0	0	1	1	1	0	1	1	0	1	1	0	1	1	1	1	0	1	1	1	1	1	1	1
GCA_017664055.1	22	t7784	Australia	Oceania	Groin Swab	clinical	0	0	0	1	0	0	0	0	0	1	1	0	0	0	0	0	0	0	0	0	1	1	1	1	0	1	1	0	1	0	0	1	1	1	1	0	1	1	1	1	1	1	1
GCA_017664075.1	22	16-28	Australia	Oceania	Leg Swab	clinical	0	0	0	1	0	0	0	0	0	1	1	0	0	0	0	0	0	0	0	0	1	1	1	1	0	1	1	0	1	0	0	1	1	1	1	0	1	1	1	1	1	1	1
GCA_017664155.1	45	t1081	Australia	Oceania	Sacrum Swab	clinical	0	0	0	0	1	0	1	0	0	1	1	1	0	0	0	0	0	0	0	0	0	1	1	1	0	1	1	0	1	0	0	1	1	1	1	0	1	1	1	1	1	1	1
GCA_017664215.1	22	t605	Australia	Oceania	Hand Abscess	clinical	0	0	0	1	0	0	0	0	0	1	1	0	0	0	0	0	0	1	0	0	0	1	1	1	0	1	1	1	1	1	0	1	1	1	1	0	1	1	1	1	1	1	1
GCA_017664235.1	22	t3477	Australia	Oceania	swab	clinical	0	0	0	1	0	0	0	0	0	1	1	0	0	0	0	0	0	0	0	0	1	1	1	1	0	1	1	0	1	0	0	1	1	1	1	0	1	1	1	1	1	1	1
GCA_017664255.1	45	t1081	Australia	Oceania	swab	clinical	0	0	0	0	1	0	1	0	0	1	1	0	0	0	0	0	0	0	0	0	0	1	1	1	0	1	1	1	1	0	0	1	1	1	1	0	1	1	1	1	1	1	1
GCA_017664295.1	22	28	Australia	Oceania	Pelvic Fluid	clinical	0	0	0	1	0	0	0	0	0	1	1	0	0	0	0	0	0	0	0	0	1	1	1	1	0	1	1	0	1	0	0	1	1	1	1	0	1	1	1	1	1	1	1
GCA_017664315.1	22	t2235	Australia	Oceania	urine	clinical	0	0	0	1	0	0	0	0	0	1	1	0	0	0	0	0	0	0	0	0	1	1	1	1	0	1	1	0	1	0	0	1	1	1	1	0	1	1	1	1	1	1	1
GCA_017664335.1	22	25-16-28	Australia	Oceania	Tissue	clinical	0	0	0	1	0	0	0	0	0	1	1	0	0	0	0	1	0	0	0	0	0	1	1	1	0	1	1	0	1	0	0	1	1	1	1	0	1	1	1	1	1	1	1
GCA_017664375.1	22	t3002	Australia	Oceania	R Breast	clinical	0	0	0	0	0	0	0	0	0	1	1	0	0	0	0	0	0	1	0	0	0	1	1	1	0	1	1	1	1	1	0	1	1	1	1	0	1	1	1	1	1	1	1
GCA_017664395.1	45	t1081	Australia	Oceania	Groin Swab	clinical	0	0	0	0	1	0	1	0	0	1	1	0	0	0	0	0	0	0	0	0	0	1	1	1	0	1	1	0	1	0	0	1	1	1	1	0	1	1	1	1	1	1	1
GCA_017664435.1	45	t1081	Australia	Oceania	Third toe Tissue	clinical	0	0	0	0	1	0	1	0	0	1	1	0	0	0	0	0	0	0	0	0	0	1	1	1	0	1	1	0	1	0	0	1	1	1	1	0	1	1	1	1	1	1	1
GCA_017664515.1	45	t1026	Australia	Oceania	Heel ulcer Tissue	clinical	0	0	0	0	1	0	1	0	0	1	1	0	0	0	0	0	0	0	0	0	0	1	1	0	0	1	1	0	1	0	0	1	1	1	1	0	1	1	1	1	1	1	1
GCA_017664535.1	22	17-25-16-28	Australia	Oceania	urine	clinical	0	0	0	1	0	0	0	0	0	1	1	0	0	0	0	0	0	0	0	0	1	1	1	1	0	1	1	0	1	0	0	1	1	1	1	0	1	1	1	1	1	1	1
GCA_017664575.1	45	t1081	Australia	Oceania	Groin Swab	clinical	0	0	0	0	1	0	1	0	0	1	1	0	0	0	0	0	0	0	0	0	0	1	1	1	0	1	1	0	1	0	0	1	1	1	1	0	1	1	1	1	1	1	1
GCA_017664595.1	22	28	Australia	Oceania	Toe Tissue	clinical	0	0	0	1	0	0	0	0	0	1	1	0	0	0	0	0	0	0	0	0	1	1	1	1	0	1	1	0	1	0	0	1	1	1	1	0	1	1	1	1	1	1	1
GCA_017664615.1	22	t458	Australia	Oceania	Trachea Aspirate	clinical	0	0	0	1	0	0	0	0	0	1	1	0	0	0	0	0	0	0	0	0	0	1	1	1	0	1	1	0	1	0	0	1	1	1	1	0	1	1	1	1	1	1	1
GCA_017664695.1	45	t1081	Australia	Oceania	Neck Swab	clinical	0	0	0	0	1	0	1	0	0	1	1	0	0	0	0	0	0	0	0	0	0	1	1	1	0	1	1	0	1	0	0	1	1	1	1	0	1	1	1	1	1	1	1
GCA_017664705.1	5	t002	Australia	Oceania	Lower leg Tissue	clinical	0	0	0	0	0	0	0	0	0	0	0	0	0	0	0	0	0	0	0	0	0	1	1	1	0	1	1	0	1	1	0	1	1	1	1	0	1	1	1	1	1	1	1
GCA_017664755.1	22	t458	Australia	Oceania	Groin Swab	clinical	0	0	0	1	0	0	0	0	0	1	1	0	0	0	0	0	0	0	0	0	0	1	1	0	0	1	1	0	1	0	0	1	1	1	1	0	1	1	1	1	1	1	1
GCA_017664775.1	45	t1081	Australia	Oceania	Abscess	clinical	0	0	0	0	1	0	1	0	0	1	1	0	0	0	0	0	0	0	0	0	0	1	1	1	0	1	1	0	1	0	0	1	1	1	1	0	1	1	1	1	1	1	1
GCA_017664795.1	22	t379	Australia	Oceania	swab	clinical	0	0	0	1	0	0	0	0	0	1	1	0	0	0	0	0	0	0	0	0	1	1	1	1	0	1	1	0	1	0	0	1	1	1	1	0	1	1	1	1	1	1	1
GCA_017664855.1	45	t1081	Australia	Oceania	Tissue	clinical	0	0	0	0	1	0	1	0	0	1	1	0	0	0	0	0	0	0	0	0	0	1	1	1	0	1	1	0	1	0	0	1	1	1	1	0	1	1	1	1	1	1	1
GCA_017664895.1	22	28	Australia	Oceania	Abdomen Swab	clinical	0	0	0	1	0	0	0	0	0	1	1	0	0	0	0	0	0	0	0	0	1	1	1	0	0	1	1	1	1	0	0	1	1	1	1	0	1	1	1	1	1	1	1
GCA_017664975.1	22	28	Australia	Oceania	swab	clinical	0	0	0	1	0	0	0	0	0	1	1	0	0	0	0	0	0	0	0	0	1	1	1	1	0	1	1	0	1	0	0	1	1	1	1	0	1	1	1	1	1	1	1
GCA_017665035.1	45	t1081	Australia	Oceania	sputum	clinical	0	0	0	0	1	0	1	0	0	1	1	0	0	0	0	0	0	0	0	0	0	1	1	0	0	1	1	0	1	0	0	1	1	1	1	0	1	1	1	1	1	1	1
GCA_017665045.1	22	25-16-28	Australia	Oceania	First toe Swab	clinical	0	0	0	1	0	0	0	0	0	1	1	0	0	0	0	0	0	0	0	0	1	1	1	0	0	1	1	0	1	0	0	1	1	1	1	0	1	1	1	1	1	1	1
GCA_017665075.1	22	t2122	Australia	Oceania	sputum	clinical	0	0	0	1	0	0	0	0	0	1	1	0	0	0	0	0	0	0	0	0	1	1	1	1	0	1	1	0	1	0	0	1	1	1	1	0	1	1	1	1	1	1	1
GCA_017665095.1	93	25	Australia	Oceania	Buttock Wound swab	clinical	0	0	0	1	0	0	0	0	0	1	1	0	0	0	0	1	0	0	0	0	0	1	1	1	0	1	1	0	1	1	0	1	1	1	1	0	1	1	1	1	1	1	1
GCA_017665115.1	45	t1081	Australia	Oceania	Foot/ankle Swab	clinical	0	0	0	0	1	0	1	0	0	1	1	0	0	0	0	0	0	0	0	0	0	1	1	1	0	1	1	0	1	0	0	1	1	1	1	0	1	1	1	1	1	1	1
GCA_017665135.1	45	t1081	Australia	Oceania	Great toe Swab	clinical	0	0	0	0	0	0	0	0	0	1	1	0	0	0	0	0	0	0	0	0	0	1	1	1	0	1	1	1	1	0	0	1	1	1	1	0	1	1	1	1	1	1	1
GCA_017665155.1	45	t1081	Australia	Oceania	Tissue ulcer	clinical	0	0	0	0	1	0	1	0	0	1	1	0	0	0	0	0	0	0	0	0	0	1	1	1	0	1	1	0	1	0	0	1	1	1	1	0	1	1	1	1	1	1	1
GCA_017665195.1	45	t1089	Australia	Oceania	urine	clinical	0	0	0	0	1	0	1	0	0	1	1	0	0	0	0	0	0	0	0	0	0	1	1	1	0	1	1	0	1	0	0	1	1	1	1	0	1	1	1	1	1	1	1
GCA_017665315.1	22	t3477	Australia	Oceania	urine	clinical	0	0	0	1	0	0	0	0	0	1	1	0	0	0	0	0	0	0	0	0	0	1	1	0	0	1	1	0	1	0	0	1	1	1	1	0	1	1	1	1	1	1	1
GCA_017665355.1	22	28	Australia	Oceania	Penis Swab	clinical	0	0	0	1	0	0	0	0	0	1	1	0	0	0	0	0	0	0	0	0	1	1	1	1	0	1	1	0	1	0	0	1	1	1	1	0	1	1	1	1	1	1	1
GCA_017665435.1	45	t1081	Australia	Oceania	Ankle Swab	clinical	0	0	0	0	1	0	1	0	0	1	1	0	0	0	0	0	0	0	0	0	0	1	1	1	0	1	1	0	1	0	0	1	1	1	1	0	1	1	1	1	1	1	1
GCA_017665595.1	45	t1081	Australia	Oceania	swab	clinical	0	0	0	0	1	0	1	0	0	1	1	0	0	0	0	0	0	0	0	0	0	1	1	1	0	1	1	0	1	0	0	1	1	1	1	0	1	1	1	1	1	1	1
GCA_017665635.1	45	t5191	Australia	Oceania	Leg Swab	clinical	0	0	0	0	1	0	1	0	0	1	1	0	0	0	0	0	0	0	0	0	0	1	1	1	0	1	1	1	1	0	0	1	1	1	1	0	1	1	1	1	1	1	1
GCA_017665655.1	45	t1081	Australia	Oceania	Foot Swab	clinical	0	0	0	0	1	0	1	0	0	1	1	0	0	0	0	0	0	0	0	0	0	1	1	1	0	1	1	0	1	0	0	1	1	1	1	0	1	1	1	1	1	1	1
GCA_017665675.1	45	t1081	Australia	Oceania	Upper front left leg Swab	clinical	0	0	0	0	0	0	0	0	0	1	1	0	0	0	0	0	0	0	0	0	0	1	1	0	0	1	1	0	1	0	0	1	1	1	1	0	1	1	1	1	1	1	1
GCA_017665735.1	22	28	Australia	Oceania	Shin Swab	clinical	0	0	0	1	0	0	0	0	0	1	1	0	0	0	0	0	0	0	0	0	1	1	1	1	0	1	1	0	1	0	0	1	1	1	1	0	1	1	1	1	1	1	1
GCA_017665755.1	22	28	Australia	Oceania	urine	clinical	0	0	0	1	0	0	0	0	0	1	1	0	0	0	0	0	0	0	0	0	1	1	1	1	0	1	1	0	1	0	0	1	1	1	1	0	1	1	1	1	1	1	1
GCA_017665835.1	45	t026	Australia	Oceania	Pelvic Fluid	clinical	0	0	0	1	0	0	0	0	0	1	1	0	0	0	0	1	0	0	0	0	0	1	1	1	0	1	1	0	1	0	0	1	1	1	1	0	1	1	1	1	1	1	1
GCA_017665875.1	45	t1081	Australia	Oceania	swab	clinical	0	0	0	0	1	0	1	0	0	1	1	0	0	0	0	0	0	0	0	0	0	1	1	1	0	1	1	0	1	0	0	1	1	1	1	0	1	1	1	1	1	1	1
GCA_017665915.1	22	25-16-28	Australia	Oceania	swab	clinical	0	0	0	1	0	0	0	0	0	1	1	0	0	0	0	1	0	0	0	0	0	1	1	1	0	1	1	0	1	0	0	1	1	1	1	0	1	1	1	1	1	1	1
GCA_017665935.1	45	t5191	Australia	Oceania	urine	clinical	0	0	0	0	1	0	1	0	0	1	1	0	0	0	0	0	0	0	0	0	0	1	1	1	0	1	1	0	1	0	0	1	1	1	1	0	1	1	1	1	1	1	1
GCA_017666065.1	45	t1081	Australia	Oceania	sputum	clinical	0	0	0	0	1	0	1	0	0	1	1	0	0	0	0	0	0	0	0	0	0	1	1	1	0	1	1	0	1	0	0	1	1	1	1	0	1	1	1	1	1	1	1
GCA_017666115.1	22	t2235	Australia	Oceania	swab	clinical	0	0	0	1	0	0	0	0	0	1	1	0	0	0	0	0	0	0	0	0	0	1	1	1	0	1	1	0	1	0	0	1	1	1	1	0	1	1	1	1	1	1	1
GCA_017666195.1	45	t1081	Australia	Oceania	Wound swab	clinical	0	0	0	0	1	0	1	0	0	1	1	0	0	0	0	0	0	0	0	0	0	1	1	1	0	1	1	0	1	0	0	1	1	1	1	0	1	1	1	1	1	1	1
GCA_017666275.1	45	t1081	Australia	Oceania	swab	clinical	0	0	0	0	1	0	1	0	0	1	1	0	0	0	0	0	0	0	0	0	0	1	1	1	0	1	1	0	1	0	0	1	1	1	1	0	1	1	1	1	1	1	1
GCA_017666355.1	5	17-12-17-16	Australia	Oceania	Leg Swab	clinical	0	0	0	1	0	0	0	0	0	1	1	0	0	0	0	0	0	1	0	0	0	1	1	0	0	1	1	0	1	1	0	1	1	1	1	0	1	1	1	1	1	1	1
GCA_017666375.1	45	t1089	Australia	Oceania	urine	clinical	0	0	0	0	1	0	1	0	0	1	1	0	0	0	0	0	0	0	0	0	0	1	1	0	0	1	1	0	1	0	0	1	1	1	1	0	1	1	1	1	1	1	1
GCA_017666395.1	22	25-16-28	Australia	Oceania	Tissue	clinical	0	0	0	1	0	0	0	0	0	1	1	0	0	0	0	0	0	0	0	0	1	1	1	1	0	1	1	0	1	0	0	1	1	1	1	0	1	1	1	1	1	1	1
GCA_017666435.1	45	t1089	Australia	Oceania	Foot Swab	clinical	0	0	0	0	1	0	1	0	0	1	1	0	0	0	0	0	0	0	0	0	0	1	1	1	0	1	1	0	1	0	0	1	1	1	1	0	1	1	1	1	1	1	1
GCA_017666455.1	45	t5191	Australia	Oceania	swab	clinical	0	0	0	0	1	0	1	0	0	1	1	0	0	0	0	0	0	0	0	0	0	1	1	1	1	1	1	0	1	0	0	1	1	1	1	0	1	1	1	1	1	1	1
GCA_017666475.1	22	t458	Australia	Oceania	Arm Swab	clinical	0	0	0	1	0	0	0	0	0	1	1	0	0	0	0	0	0	0	0	0	0	1	1	0	0	1	1	0	1	0	0	1	1	1	1	0	1	1	1	1	1	1	1
GCA_017666495.1	45	t1081	Australia	Oceania	swab	clinical	0	0	0	0	1	0	1	0	0	1	1	0	0	0	0	0	0	0	0	0	0	1	1	1	0	1	1	1	1	0	0	1	1	1	1	0	1	1	1	1	1	1	1
GCA_017666515.1	5	t105	Australia	Oceania	Gluteal Abscess	clinical	0	0	0	1	0	0	0	0	0	1	1	0	0	0	0	0	0	1	0	0	0	1	1	0	0	1	1	0	1	1	0	1	1	1	1	0	1	1	1	1	1	1	1
GCA_017666535.1	45	t1081	Australia	Oceania	swab	clinical	0	0	0	0	1	0	1	0	0	1	1	0	0	0	0	0	0	0	0	0	0	1	1	1	0	1	1	0	1	1	0	1	1	1	1	0	1	1	1	1	1	1	1
GCA_017666595.1	93	t202	Australia	Oceania	Pleural cavity Pus	clinical	0	0	0	1	0	0	0	0	0	1	1	0	0	0	0	1	0	0	0	0	0	1	1	0	0	1	1	0	1	1	0	1	1	1	1	0	1	1	1	1	1	1	1
GCA_017666655.1	22	t2235	Australia	Oceania	Shin Swab	clinical	0	0	0	1	0	0	0	0	0	1	1	0	0	0	0	0	0	0	0	0	1	1	1	1	0	1	1	0	1	0	0	1	1	1	1	0	1	1	1	1	1	1	1
GCA_017666675.1	22	t379	Australia	Oceania	Drain Fluid	clinical	0	0	0	1	0	0	0	0	0	1	1	0	0	0	0	0	0	0	0	0	1	1	1	1	0	1	1	0	1	0	0	1	1	1	1	0	1	1	1	1	1	1	1
GCA_017666695.1	22	16-28	Australia	Oceania	urine	clinical	0	0	0	1	0	0	0	0	0	1	1	0	0	0	0	0	0	0	0	0	1	1	1	1	0	1	1	0	1	0	0	1	1	1	1	0	1	1	1	1	1	1	1
GCA_017666755.1	93	t9705	Australia	Oceania	Axilla Wound swab	clinical	0	0	0	1	0	0	0	0	0	1	1	0	0	0	0	1	0	0	0	0	0	1	1	1	0	1	1	0	1	1	0	1	1	1	1	0	1	1	1	1	1	1	1
GCA_017666815.1	22	28	Australia	Oceania	Second metatarsal Tissue	clinical	0	0	0	1	0	0	0	0	0	1	1	0	0	0	0	0	0	0	0	0	1	1	1	1	0	1	1	0	1	0	0	1	1	1	1	0	1	1	1	1	1	1	1
GCA_017666855.1	93	t202	Australia	Oceania	Forearm Swab	clinical	0	0	0	1	0	0	0	0	0	1	1	0	0	0	0	1	0	0	0	0	0	1	1	1	0	1	1	0	1	1	0	1	1	1	1	0	1	1	1	1	1	1	1
GCA_017666955.1	22	16-28	Australia	Oceania	Toe Swab	clinical	0	0	0	1	0	0	0	0	0	1	1	0	0	0	0	0	0	0	0	0	1	1	1	1	0	1	1	0	1	0	0	1	1	1	1	0	1	1	1	1	1	1	1
GCA_017667075.1	45	t1081	Australia	Oceania	Wound swab	clinical	0	0	0	0	1	0	1	0	0	1	1	0	0	0	0	0	0	0	0	0	0	1	1	0	0	1	1	0	1	0	0	1	1	1	1	0	1	1	1	1	1	1	1
GCA_017667115.1	22	t2122	Australia	Oceania	Neck Abscess	clinical	0	0	0	1	0	0	0	0	0	1	1	0	0	0	0	0	0	0	0	0	1	1	1	0	0	1	1	0	1	0	0	1	1	1	1	0	1	1	1	1	1	1	1
GCA_017667195.1	22	t379	Australia	Oceania	sputum	clinical	0	0	0	1	0	0	0	0	0	1	1	0	0	0	0	1	0	0	0	0	0	1	1	1	0	1	1	1	1	0	0	1	1	1	1	0	1	1	1	1	1	1	1
GCA_017667235.1	45	t5191	Australia	Oceania	urine	clinical	0	0	0	0	1	0	1	0	0	1	1	0	0	0	0	0	0	0	0	0	0	1	1	1	0	1	1	1	1	0	0	1	1	1	1	0	1	1	1	1	1	1	1
GCA_017667275.1	45	t1081	Australia	Oceania	Wound swab	clinical	0	0	0	0	1	0	1	0	0	1	1	0	0	0	0	0	0	0	0	0	0	1	1	1	0	1	1	0	1	0	0	1	1	1	1	0	1	1	1	1	1	1	1
GCA_017667295.1	22	25-16-28	Australia	Oceania	Ankle Swab	clinical	0	0	0	1	0	0	0	0	0	1	1	0	0	0	0	0	0	0	0	0	1	1	1	1	0	1	1	0	1	0	0	1	1	1	1	0	1	1	1	1	1	1	1
GCA_017667355.1	22	28	Australia	Oceania	Hip Tissue	clinical	0	0	0	1	0	0	0	0	0	1	1	0	0	0	0	0	0	0	0	0	1	1	1	0	0	1	1	0	1	0	0	1	1	1	1	0	1	1	1	1	1	1	1
GCA_017667395.1	45	t1081	Australia	Oceania	Proximal phalynx Tissue	clinical	0	0	0	0	1	0	1	0	0	1	1	0	0	0	0	0	0	0	0	0	0	1	1	1	0	1	1	0	1	0	0	1	1	1	1	0	1	1	1	1	1	1	1
GCA_017667535.1	45	t1089	Australia	Oceania	Tissue r bone Wound swab	clinical	0	0	0	0	1	0	1	0	0	1	1	0	0	0	0	0	0	0	0	0	0	1	1	1	0	1	1	0	1	0	0	1	1	1	1	0	1	1	1	1	1	1	1
GCA_017667555.1	22	t3477	Australia	Oceania	Finger Joint swab	clinical	0	0	0	1	0	0	0	0	0	1	1	0	0	0	0	0	0	0	0	0	0	1	1	0	0	1	1	0	1	0	0	1	1	0	1	0	1	1	1	1	1	1	1
GCA_017667575.1	45	t1081	Australia	Oceania	Foot Swab	clinical	0	0	0	0	1	0	1	0	0	1	1	0	0	0	0	0	0	0	0	0	0	1	1	1	0	1	1	0	1	0	0	1	1	1	1	0	1	1	1	1	1	1	1
GCA_017667635.1	93	t4699	Australia	Oceania	Thumb Swab	clinical	0	0	0	1	0	0	0	0	0	1	1	0	0	0	0	1	0	0	0	0	0	1	1	0	0	1	1	0	1	1	0	1	1	1	1	0	1	1	1	1	1	1	1
GCA_017667655.1	22	t9801	Australia	Oceania	sputum	clinical	0	0	0	1	0	0	0	0	0	1	1	0	0	0	0	1	0	0	0	0	0	1	1	1	0	1	1	0	1	0	0	1	1	1	1	0	1	1	1	1	1	1	1
GCA_017667675.1	45	t1081	Australia	Oceania	urine	clinical	0	0	0	0	1	0	1	0	0	1	1	0	0	0	0	0	0	0	0	0	0	1	1	0	0	1	1	0	1	0	0	1	1	1	1	0	1	1	1	1	1	1	1
GCA_017667735.1	22	25-16-28	Australia	Oceania	clinical	clinical	0	0	0	1	0	0	0	0	0	1	1	0	0	0	0	0	0	0	0	0	1	1	1	1	0	1	1	0	1	0	0	1	1	1	1	0	1	1	1	1	1	1	1
GCA_017667775.1	22	16-28	Australia	Oceania	Abdomen Swab	clinical	0	0	0	1	0	0	0	0	0	1	1	0	0	0	0	0	0	0	0	0	1	1	1	1	0	1	1	0	1	0	0	1	1	1	1	0	1	1	1	1	1	1	1
GCA_017667795.1	93	16-25	Australia	Oceania	Thigh Abscess	clinical	0	0	0	1	0	0	0	0	0	1	1	0	0	0	0	1	0	0	0	0	0	1	1	1	0	1	1	0	1	1	0	1	1	1	1	0	1	1	1	1	1	1	1
GCA_017667815.1	22	t3002	Australia	Oceania	Cvc site Swab	clinical	0	0	0	0	0	0	0	0	0	1	1	0	0	0	0	0	0	1	0	0	0	1	1	1	0	1	1	0	1	1	0	1	1	1	1	0	1	1	1	1	1	1	1
GCA_017667835.1	5	t3979	Australia	Oceania	sputum	clinical	0	0	0	1	0	0	0	0	0	1	1	0	0	0	0	1	0	0	0	0	0	1	1	1	0	1	1	0	1	1	0	1	1	1	1	0	1	1	1	1	1	1	1
GCA_017667875.1	93	16-25	Australia	Oceania	Blood (whole)	clinical	0	0	0	1	0	0	0	0	0	1	1	0	0	0	0	1	0	0	0	0	0	1	1	1	0	1	1	0	1	1	0	1	1	1	1	0	1	1	1	1	1	1	1
GCA_017667955.1	22	t1437	Australia	Oceania	urine	clinical	0	0	0	1	0	0	0	0	0	1	1	0	0	0	0	0	0	0	0	0	0	1	1	1	0	1	1	0	1	0	0	1	1	1	1	0	1	1	1	1	1	1	1
GCA_017668015.1	22	t13078	Australia	Oceania	Blood (whole)	clinical	0	0	0	1	0	0	0	0	0	1	1	0	0	0	0	0	0	0	0	0	1	1	1	1	0	1	1	0	1	0	0	1	1	1	1	0	1	1	1	1	1	1	1
GCA_017668155.1	22	t9801	Australia	Oceania	Wound swab	clinical	0	0	0	1	0	0	0	0	0	1	1	0	0	0	0	0	0	0	0	0	1	1	1	0	0	1	1	0	1	0	0	1	1	1	1	0	1	1	1	1	1	1	1
GCA_017668175.1	22	t2235	Australia	Oceania	Toe Tissue	clinical	0	0	0	1	0	0	0	0	0	1	1	0	0	0	0	0	0	0	0	0	0	1	1	1	0	1	1	0	1	0	0	1	1	1	1	0	1	1	1	1	1	1	1
GCA_017668235.1	22	16-28	Australia	Oceania	Thigh Swab	clinical	0	0	0	1	0	0	0	0	0	1	1	0	0	0	0	0	0	0	0	0	0	1	1	1	0	1	1	0	1	0	0	1	1	1	1	0	1	1	1	1	1	1	1
GCA_017668255.1	22	28	Australia	Oceania	sputum	clinical	0	0	0	1	0	0	0	0	0	1	1	0	0	0	0	0	0	0	0	0	1	1	1	1	0	1	1	0	1	0	0	1	1	1	1	0	1	1	1	1	1	1	1
GCA_017668315.1	5	233-23-17-34-17-16	Australia	Oceania	Trachea Aspirate	clinical	0	0	0	1	0	0	0	0	0	1	1	0	0	0	0	1	0	0	0	0	0	1	1	1	1	1	1	0	1	1	0	1	1	1	1	0	1	1	1	1	1	1	1
GCA_017668435.1	22	t2235	Australia	Oceania	Groin Swab	clinical	0	0	0	0	0	0	0	0	0	1	1	0	0	0	0	0	0	1	0	0	0	1	1	1	0	1	1	1	1	1	0	1	1	1	1	0	1	1	1	1	1	1	1
GCA_017668535.1	45	t1081	Australia	Oceania	Groin Swab	clinical	0	0	0	0	1	0	1	0	0	1	1	0	0	0	0	0	0	0	0	0	0	1	1	1	0	1	1	0	1	0	0	1	1	1	1	0	1	1	1	1	1	1	1
GCA_017668635.1	45	t1081	Australia	Oceania	Tissue	clinical	0	0	0	0	1	0	1	0	0	1	1	0	0	0	0	0	0	0	0	0	0	1	1	1	0	1	1	0	1	0	0	1	1	1	1	0	1	1	1	1	1	1	1
GCA_017668655.1	22	16-28	Australia	Oceania	Tissue	clinical	0	0	0	1	0	0	0	0	0	1	1	0	0	0	0	0	0	0	0	0	1	1	1	1	0	1	1	0	1	0	0	1	1	1	1	0	1	1	1	1	1	1	1
GCA_017668695.1	22	t458	Australia	Oceania	Urine catheter	clinical	0	0	0	1	0	0	0	0	0	1	1	0	0	0	0	0	0	0	0	0	1	1	1	1	0	1	1	0	1	0	0	1	1	1	1	0	1	1	1	1	1	1	1
GCA_017668895.1	5	t002	Australia	Oceania	Index abscess Swab	clinical	0	0	0	1	0	0	0	0	0	1	1	0	0	0	0	0	0	1	0	0	0	1	1	1	0	1	1	0	1	1	0	1	1	1	1	0	1	1	1	1	1	1	1
GCA_017668915.1	5	t067	Australia	Oceania	Trachea Aspirate	clinical	0	0	0	1	0	0	0	0	0	1	1	0	0	0	0	1	0	0	0	0	0	1	1	1	0	1	1	0	1	1	0	1	1	1	1	0	1	1	1	1	1	1	1
GCA_017668975.1	22	28	Australia	Oceania	Great toe Pus	clinical	0	0	0	1	0	0	0	0	0	1	1	0	0	0	0	0	0	0	0	0	1	1	1	1	0	1	1	0	1	0	0	1	1	1	1	0	1	1	1	1	1	1	1
GCA_017668995.1	22	t13078	Australia	Oceania	Groin Swab	clinical	0	0	0	1	0	0	0	0	0	1	1	0	0	0	0	1	0	0	0	0	0	1	1	1	0	1	1	0	1	0	0	1	1	1	1	0	1	1	1	1	1	1	1
GCA_017669015.1	22	28	Australia	Oceania	Abdomen Swab	clinical	0	0	0	1	0	0	0	0	0	1	1	0	0	0	0	0	0	0	0	0	1	1	1	0	0	1	1	0	1	0	0	1	1	1	1	0	1	1	1	1	1	1	1
GCA_017669095.1	45	t1081	Australia	Oceania	urine	clinical	0	0	0	0	1	0	1	0	0	1	1	0	0	0	0	0	0	0	0	0	0	1	1	1	0	1	1	1	1	0	0	1	1	1	1	0	1	1	1	1	1	1	1
GCA_017669115.1	5	t002	Australia	Oceania	urine	clinical	0	0	0	1	0	0	0	0	0	1	1	0	0	0	0	1	0	0	0	0	0	1	1	1	0	1	1	0	1	1	0	1	1	1	1	0	1	1	1	1	1	1	1
GCA_017669155.1	93	t4699	Australia	Oceania	Cheek Swab	clinical	0	0	0	1	0	0	0	0	0	1	1	0	0	0	0	1	0	0	0	0	0	1	1	1	0	1	1	0	1	1	0	1	1	1	1	0	1	1	1	1	1	1	1
GCA_017669255.1	22	t309	Australia	Oceania	Buttock Swab	clinical	0	0	0	0	0	0	0	0	0	1	1	0	0	0	0	0	0	0	0	0	0	1	1	1	0	1	1	0	1	0	0	1	1	1	1	0	1	1	1	1	1	1	1
GCA_017669365.1	45	t5191	Australia	Oceania	swab	clinical	0	0	0	0	1	0	1	0	0	1	1	0	0	0	0	0	0	0	0	0	0	1	1	1	1	1	1	0	1	0	0	1	1	1	1	0	1	1	1	1	1	1	1
GCA_017670545.1	93	t202	Australia	Oceania	Thigh Abscess	clinical	0	0	0	1	0	0	0	0	0	1	1	0	0	0	0	1	0	0	0	0	0	1	1	1	0	1	1	0	1	1	0	1	1	1	1	0	1	1	1	1	1	1	1
GCA_017670565.1	5	t2595	Australia	Oceania	swab	clinical	0	0	0	0	0	0	0	0	0	1	1	0	0	0	0	0	0	0	0	0	0	1	1	1	0	1	1	0	1	1	0	1	1	1	1	0	1	1	1	1	1	1	1
GCA_017670625.1	22	t9801	Australia	Oceania	swab	clinical	0	0	0	1	0	0	0	0	0	1	1	0	0	0	0	0	0	0	0	0	1	1	1	1	0	1	1	0	1	0	0	1	1	1	1	0	1	1	1	1	1	1	1
GCA_017670645.1	22	t458	Australia	Oceania	Blood (whole)	clinical	0	0	0	1	0	0	0	0	0	1	1	0	0	0	0	1	0	0	0	0	0	1	1	0	0	1	1	0	1	0	0	1	1	1	1	0	1	1	1	1	1	1	1
GCA_017670685.1	45	t1081	Australia	Oceania	Blood (whole)	clinical	0	0	0	0	1	0	1	0	0	1	1	0	0	0	0	0	0	0	0	0	0	1	1	1	0	1	1	0	1	0	0	1	1	1	1	0	1	1	1	1	1	1	1
GCA_017670925.1	22	28	Australia	Oceania	Suprapubic Swab	clinical	0	0	0	1	0	0	0	0	0	1	1	1	0	0	0	0	0	0	0	0	0	1	1	1	0	1	1	0	1	0	0	1	1	1	1	0	1	1	1	1	1	1	1
GCA_017671005.1	22	28	Australia	Oceania	Blood (whole)	clinical	0	0	0	1	0	0	0	0	0	1	1	0	0	0	0	0	0	0	0	0	1	1	1	1	0	1	1	0	1	0	0	1	1	1	1	0	1	1	1	1	1	1	1
GCA_017671025.1	45	t1081	Australia	Oceania	Groin Swab	clinical	0	0	0	0	1	0	1	0	0	1	1	0	0	0	0	0	0	0	0	0	0	1	1	0	0	1	1	0	1	0	0	1	1	1	1	0	1	1	1	1	1	1	1
GCA_017671085.1	22	25-16-28	Australia	Oceania	Trachea Aspirate	clinical	0	0	0	1	0	0	0	0	0	1	1	0	0	0	0	0	0	0	0	0	1	1	1	1	0	1	1	0	1	0	0	1	1	1	1	0	1	1	1	1	1	1	1
GCA_017671105.1	45	t1081	Australia	Oceania	Toe Swab	clinical	0	0	0	0	1	0	1	0	0	1	1	0	0	0	0	0	0	0	0	0	0	1	1	0	0	1	1	0	1	0	0	1	1	1	1	0	1	1	1	1	1	1	1
GCA_017671125.1	22	28	Australia	Oceania	sputum	clinical	0	0	0	1	0	0	0	0	0	1	1	0	0	0	0	0	0	0	0	0	1	1	1	1	0	1	1	0	1	0	0	1	1	1	1	0	1	1	1	1	1	1	1
GCA_017671185.1	93	t9705	Australia	Oceania	Groin Swab	clinical	0	0	0	1	0	0	0	0	0	1	1	0	0	0	0	1	0	0	0	0	0	1	1	0	0	1	1	0	1	1	0	1	1	1	1	0	1	1	1	1	1	1	1
GCA_017671205.1	22	t9801	Australia	Oceania	Leg Swab	clinical	0	0	0	1	0	0	0	0	0	1	1	0	0	0	0	0	0	0	0	0	1	1	1	1	0	1	1	0	1	0	0	1	1	1	1	0	1	1	1	1	1	1	1
GCA_017671225.1	45	t1089	Australia	Oceania	Toe Swab	clinical	0	0	0	0	1	0	1	0	0	1	1	0	0	0	0	0	0	0	0	0	0	1	1	1	0	1	1	0	1	0	0	1	1	1	1	0	1	1	1	1	1	1	1
GCA_017671265.1	5	t2235	Australia	Oceania	Groin Swab	clinical	0	0	0	0	0	0	0	0	0	1	1	0	0	0	0	0	1	0	0	0	0	1	1	1	0	1	1	0	1	1	0	1	1	1	1	0	1	1	1	1	1	1	1
GCA_017671305.1	22	16-28	Australia	Oceania	Trachea Aspirate	clinical	0	0	0	1	0	0	0	0	0	1	1	0	0	0	0	0	0	0	0	0	0	1	1	0	0	1	1	0	1	0	0	1	1	1	1	0	1	1	1	1	1	1	1
GCA_017671485.1	5	t2235	Australia	Oceania	Breast Swab	clinical	0	0	0	1	0	0	0	0	0	1	1	0	0	0	0	0	0	1	0	0	0	1	1	1	0	1	1	0	1	1	0	1	1	1	1	0	1	1	1	1	1	1	1
GCA_017697765.1	340	t008	Australia	Oceania	eye	clinical	0	0	0	0	0	0	0	0	0	0	0	0	0	0	0	0	0	0	0	0	0	1	1	1	0	1	1	0	1	1	0	1	1	1	1	0	1	1	1	1	1	1	1
GCA_017698185.1	15	t084	Australia	Oceania	eye	clinical	0	0	0	0	0	0	0	0	0	0	0	0	0	0	0	0	0	0	0	0	0	1	1	1	0	1	1	0	1	1	0	1	1	1	1	0	1	1	1	1	1	1	1
GCA_018584925.1	1	t127	Australia	Oceania	swab	clinical	0	0	0	1	0	0	0	0	0	1	1	0	0	0	0	1	0	0	0	0	0	1	1	1	0	1	1	0	1	1	0	1	1	1	1	0	1	1	1	1	1	1	1
GCA_018584945.1	-	t037	Australia	Oceania	Foot Swab	clinical	0	0	1	0	0	0	0	0	0	1	1	0	0	0	1	0	0	0	0	0	0	1	1	1	1	1	1	1	1	1	0	1	1	1	1	0	1	1	1	1	1	1	1
GCA_018584965.1	30	t019	Australia	Oceania	Chest Abscess	clinical	0	0	0	1	0	0	0	0	0	1	1	0	0	0	0	0	0	1	0	0	0	1	1	1	0	1	1	0	1	1	0	1	1	1	1	0	1	1	1	1	1	1	1
GCA_018584985.1	59	t437	Australia	Oceania	Arm Abscess	clinical	0	0	0	0	0	0	0	0	0	1	1	0	0	0	0	0	0	0	0	0	0	1	1	1	0	1	1	0	1	1	0	1	1	1	1	0	1	1	1	1	1	1	1
GCA_018585025.1	30	t363	Australia	Oceania	Leg Tissue	clinical	0	0	0	1	0	0	0	0	0	1	1	0	0	0	0	1	0	0	0	0	0	1	1	0	0	1	1	1	1	1	0	1	1	0	1	0	1	1	1	1	1	1	1
GCA_018585045.1	59	34	Australia	Oceania	Thigh Swab	clinical	0	0	0	0	0	0	0	0	0	1	1	0	0	0	0	0	0	0	0	0	0	1	1	1	0	1	1	0	1	1	0	1	1	1	1	0	1	1	1	1	1	1	1
GCA_018585065.1	30	t363	Australia	Oceania	Wound swab	clinical	0	0	0	1	0	0	0	0	0	1	1	0	0	0	0	1	0	0	0	0	0	1	1	1	0	1	1	1	1	1	0	1	1	0	1	0	1	1	1	1	1	1	1
GCA_018585085.1	1	t127	Australia	Oceania	Foot Swab	clinical	0	0	0	1	0	0	0	0	0	1	1	0	0	0	0	1	0	0	0	0	0	1	1	0	0	1	1	1	1	1	0	1	1	1	1	0	1	1	1	1	1	1	1
GCA_018585105.1	4951	16-75-28	Australia	Oceania	Axilla Wound swab	clinical	0	0	0	1	0	0	0	0	0	1	1	0	0	0	0	0	0	1	0	0	0	1	1	1	0	1	1	0	1	1	0	1	1	1	1	0	1	1	1	1	1	1	1
GCA_018585145.1	1	t127	Australia	Oceania	Blood (whole)	clinical	0	0	0	1	0	0	0	0	0	1	1	0	0	0	0	1	0	0	0	0	0	1	1	1	0	1	1	1	1	1	0	1	1	1	1	0	1	1	1	1	1	1	1
GCA_018585165.1	239	t037	Australia	Oceania	Tissue	clinical	0	0	1	0	0	0	0	0	0	1	1	0	0	0	1	0	0	0	0	0	0	1	1	1	0	1	1	1	0	1	0	1	1	1	1	0	1	1	1	1	1	1	1
GCA_018585685.1	78	t186	Australia	Oceania	Toe Swab	clinical	0	0	0	1	0	0	0	0	0	1	1	0	0	0	0	1	0	0	0	0	0	1	1	1	0	1	1	0	1	1	0	1	1	1	1	0	1	1	1	1	1	1	1
GCA_018585725.1	30	t019	Australia	Oceania	Hip Swab	clinical	0	0	0	1	0	0	0	0	0	1	1	0	0	0	0	0	0	1	0	0	0	1	1	1	0	1	1	1	1	1	0	1	1	1	1	0	1	1	1	1	1	1	1
GCA_018585785.1	672	t3841	Australia	Oceania	Heel Tissue	clinical	0	0	0	0	1	0	1	0	0	1	1	0	0	0	0	0	0	0	0	0	0	1	1	0	0	1	1	0	1	1	0	1	1	1	1	0	1	1	1	1	1	1	1
GCA_018585805.1	6	t304	Australia	Oceania	aspirate	clinical	0	0	0	1	0	0	0	0	0	1	1	0	0	0	0	0	0	1	0	0	0	1	1	0	0	1	1	1	1	1	0	1	1	1	1	0	1	1	1	1	1	1	1
GCA_018586165.1	30	t019	Australia	Oceania	nose swab	clinical	0	0	0	1	0	0	0	0	0	1	1	0	0	0	0	0	0	1	0	0	0	1	1	0	0	1	1	0	1	1	0	1	1	1	1	0	1	1	1	1	1	1	1
GCA_018586185.1	30	t019	Australia	Oceania	Lip Swab	clinical	0	0	0	1	0	0	0	0	0	1	1	0	0	0	0	0	0	1	0	0	0	1	1	1	0	1	1	0	1	1	0	1	1	1	1	0	1	1	1	1	1	1	1
GCA_018586285.1	30	t019	Australia	Oceania	swab	clinical	0	0	0	1	0	0	0	0	0	1	1	0	0	0	0	1	0	0	0	0	0	1	1	1	0	1	1	0	1	1	0	1	1	1	1	0	1	1	1	1	1	1	1
GCA_018586645.1	93	t202	Australia	Oceania	swab	clinical	0	0	0	1	0	0	0	0	0	1	1	0	0	0	0	1	0	0	0	0	0	1	1	1	0	1	1	0	1	1	0	1	1	1	1	0	1	1	1	1	1	1	1
GCA_018586685.1	5657	t4178	Australia	Oceania	Cheek Swab	clinical	0	0	0	1	0	0	0	0	0	1	1	0	0	0	0	1	0	0	0	0	0	1	1	1	0	1	1	0	1	1	0	1	1	1	1	0	1	1	1	1	1	1	1
GCA_018586705.1	5213	t127	Australia	Oceania	Tissue	clinical	0	0	0	1	0	0	0	0	0	1	1	0	0	0	0	1	0	0	0	0	0	1	1	1	0	1	1	0	1	1	0	1	1	1	1	0	1	1	1	1	1	1	1
GCA_018586745.1	1	t127	Australia	Oceania	swab	clinical	0	0	0	1	0	0	0	0	0	1	1	0	0	0	0	1	0	0	0	0	0	1	1	1	0	1	1	0	1	1	0	1	1	1	1	0	1	1	1	1	1	1	1
GCA_018586765.1	239	t037	Australia	Oceania	Foot Swab	clinical	0	0	1	0	0	0	0	0	0	1	1	0	0	0	1	0	0	0	0	0	0	1	1	1	0	1	1	1	1	1	0	1	1	1	1	0	1	1	1	1	1	1	1
GCA_018586785.1	149	t002	Australia	Oceania	aspirate	clinical	0	0	0	0	0	0	0	0	0	1	1	0	0	0	0	0	1	0	0	0	0	1	1	1	0	1	1	0	1	1	0	1	1	1	1	0	1	1	1	1	1	1	1
GCA_018586805.1	-	t037	Australia	Oceania	Leg Swab	clinical	0	0	1	0	0	0	0	0	0	1	1	0	0	0	1	0	0	0	0	0	0	1	1	1	0	1	1	1	1	1	0	1	1	1	1	0	1	1	1	1	1	1	1
GCA_018586955.1	8	t008	Australia	Oceania	swab	clinical	0	0	0	1	0	0	0	0	0	1	1	0	0	0	0	1	0	0	0	0	0	1	1	1	0	1	1	0	1	1	0	1	1	1	1	0	1	1	1	1	1	1	1
GCA_018587005.1	6	t304	Australia	Oceania	swab	clinical	0	0	0	1	0	0	0	0	0	1	1	0	0	0	0	1	0	0	0	0	0	1	1	1	0	1	1	1	1	1	0	1	1	1	1	0	1	1	1	1	1	1	1
GCA_018587125.1	5667	34	Australia	Oceania	Blood (whole)	clinical	0	0	0	1	0	0	0	0	0	1	1	0	0	0	0	0	0	0	1	0	0	1	1	1	0	1	1	0	1	0	0	1	1	1	1	0	1	1	1	1	1	1	1
GCA_018587185.1	5671	t037	Australia	Oceania	sputum	clinical	0	0	1	0	0	0	0	0	0	1	1	0	0	0	1	0	0	0	0	0	0	1	1	1	0	1	1	1	1	1	0	1	1	1	1	0	1	1	1	1	1	1	1
GCA_018587275.1	188	t189	Australia	Oceania	Groin Swab	clinical	0	0	0	0	0	0	0	0	0	0	0	0	0	0	0	0	0	0	0	0	0	1	1	1	0	1	1	1	1	1	0	0	1	1	1	0	1	1	1	1	1	1	1
GCA_018587325.1	-	t037	Australia	Oceania	Foot Swab	clinical	0	0	1	0	0	0	0	0	0	1	1	0	0	0	1	0	0	0	0	0	0	1	1	1	0	1	1	1	0	1	0	1	1	1	1	0	1	1	1	1	1	1	1
GCA_018587335.1	72	t4359	Australia	Oceania	Chest Swab	clinical	0	0	0	0	0	0	0	0	0	1	1	0	0	0	0	0	0	1	0	0	0	1	1	1	0	1	1	0	1	1	0	1	1	1	1	0	1	1	1	1	1	1	1
GCA_018588485.1	1	t6693	Australia	Oceania	swab	clinical	0	0	0	1	0	0	0	0	0	1	1	0	0	0	0	1	0	0	0	0	0	1	1	1	0	1	1	1	1	1	0	1	1	1	1	0	1	1	1	1	1	1	1
GCA_018589135.1	30	t019	Australia	Oceania	Tissue	clinical	0	0	0	1	0	0	0	0	0	1	1	0	0	0	0	0	0	1	0	0	0	1	1	1	0	1	1	1	1	1	0	1	1	1	1	0	1	1	1	1	1	1	1
GCA_018589305.1	80	t044	Australia	Oceania	Rectal Abscess	clinical	0	0	0	1	0	0	0	0	0	1	1	0	0	0	0	0	0	1	0	0	0	1	1	1	0	1	1	0	1	1	0	1	1	1	1	0	1	1	1	1	1	1	1
GCA_018590085.1	5679	t3209	Australia	Oceania	Groin Swab	clinical	0	0	0	0	0	0	0	0	0	0	0	0	0	0	0	0	0	0	0	0	0	1	1	1	0	1	1	1	1	1	0	1	1	1	1	0	1	1	1	1	1	1	1
GCA_018590115.1	5676	t1089	Australia	Oceania	Tissue ulcer	clinical	0	0	0	0	1	0	1	0	0	1	1	0	0	0	0	0	0	0	0	0	0	1	1	0	0	1	1	0	1	0	0	1	1	1	1	0	1	1	1	1	1	1	1
GCA_018590185.1	2745	t3638	Australia	Oceania	Toe Wound swab	clinical	0	0	0	1	0	0	0	0	0	1	1	0	0	0	0	0	0	0	0	0	1	1	1	1	0	1	1	0	1	0	0	1	1	1	1	0	1	1	1	1	1	1	1
GCA_018590205.1	6	t304	Australia	Oceania	sputum	clinical	0	0	0	1	0	0	0	0	0	1	1	0	0	0	0	1	0	0	0	0	0	1	1	0	0	1	1	1	1	1	0	1	1	1	1	0	1	1	1	1	1	1	1
GCA_018590225.1	30	t7224	Australia	Oceania	swab	clinical	0	0	0	1	0	0	0	0	0	1	1	0	0	0	0	0	0	1	0	0	0	1	1	1	0	1	1	1	1	1	0	1	1	1	1	0	1	1	1	1	1	1	1
GCA_018590365.1	8	t008	Australia	Oceania	Trachea Aspirate	clinical	0	0	0	1	0	0	0	0	0	1	1	0	0	0	0	0	0	1	0	0	0	1	1	1	0	1	1	0	1	1	0	1	1	1	1	0	1	1	1	1	1	1	1
GCA_018590645.1	1	t127	Australia	Oceania	Groin Swab	clinical	0	0	0	1	0	0	0	0	0	1	1	0	0	0	0	1	0	0	0	0	0	1	1	1	0	1	1	1	1	1	0	1	1	1	1	0	1	1	1	1	1	1	1
GCA_018590665.1	5649	t127	Australia	Oceania	Foot Swab	clinical	0	0	0	1	0	0	0	0	0	1	1	0	0	0	0	1	0	0	0	0	0	1	1	1	0	1	1	1	1	1	0	1	1	1	1	0	1	1	1	1	1	1	1
GCA_018590685.1	5684	t062	Australia	Oceania	Blood (whole)	clinical	0	0	0	1	0	0	0	0	0	1	1	0	0	0	0	0	0	0	0	0	0	1	1	1	0	1	1	0	1	1	0	1	1	1	1	0	1	1	1	1	1	1	1
GCA_018591555.1	5680	t267	Australia	Oceania	Knee Tissue	clinical	0	0	0	1	0	0	0	0	0	1	1	0	0	0	0	1	0	0	0	0	0	1	1	0	0	1	1	0	1	1	0	1	1	1	1	0	1	1	1	1	1	1	1
GCA_018591795.1	1232	t034	Australia	Oceania	Buttock Abscess	clinical	0	0	0	0	0	0	0	0	0	1	1	0	0	0	0	0	0	0	0	0	0	1	1	1	0	1	1	0	1	1	0	1	1	1	1	0	1	1	1	1	1	1	1
GCA_018599665.1	398	t779	Australia	Oceania	Elbow Fluid	clinical	0	0	0	0	0	0	0	0	0	1	1	0	0	0	0	0	0	0	0	0	0	1	1	1	0	0	1	0	1	1	0	1	1	1	1	0	1	1	1	1	1	1	1
GCA_018599695.1	30	25-17-24	Australia	Oceania	Upper arm muscle Tissue	clinical	0	0	0	1	0	0	0	0	0	1	1	0	0	0	0	1	0	0	0	0	0	1	1	0	0	1	1	0	1	1	0	1	1	1	1	0	1	1	1	1	1	1	1
GCA_018599715.1	30	t019	Australia	Oceania	Ankle Tissue	clinical	0	0	0	1	0	0	0	0	0	1	1	0	0	0	0	1	0	0	0	0	0	1	1	1	0	1	1	0	1	1	0	1	1	1	1	0	1	1	1	1	1	1	1
GCA_018599735.1	30	t019	Australia	Oceania	Trachea Aspirate	clinical	0	0	0	1	0	0	0	0	0	1	1	0	0	0	0	1	0	0	0	0	0	1	1	1	0	1	1	1	1	1	0	1	1	1	1	0	1	1	1	1	1	1	1
GCA_018599755.1	6	t701	Australia	Oceania	Abdominal cavity Tissue	clinical	0	0	0	1	0	0	0	0	0	1	1	0	0	0	0	1	0	0	0	0	0	1	1	0	0	1	1	1	1	1	0	1	1	1	1	0	1	1	1	1	1	1	1
GCA_018599775.1	6	t701	Australia	Oceania	swab	clinical	0	0	0	0	0	0	0	0	0	1	1	0	0	0	0	0	1	0	0	0	0	1	1	0	0	1	1	1	1	1	0	1	1	1	1	0	1	1	1	1	1	1	1
GCA_018599815.1	772	t657	Australia	Oceania	Nose Abscess	clinical	0	0	0	0	0	0	0	0	0	1	1	0	0	0	0	0	0	0	0	0	0	1	1	1	0	1	1	1	1	1	0	1	1	1	1	0	1	1	1	1	1	1	1
GCA_018600055.1	78	t186	Australia	Oceania	Foot (left sole) Swab	clinical	0	0	0	1	0	0	0	0	0	1	1	0	0	0	0	1	0	0	0	0	0	1	1	1	0	1	1	0	1	1	0	1	1	1	1	0	1	1	1	1	1	1	1
GCA_018600115.1	78	t1028	Australia	Oceania	Trachea Aspirate	clinical	0	0	0	1	0	0	0	0	0	1	1	0	0	0	0	0	0	0	0	1	0	1	1	1	0	1	1	0	1	1	0	1	1	1	1	0	1	1	1	1	1	1	1
GCA_018600135.1	8	t008	Australia	Oceania	Left knee Swab	clinical	0	0	0	1	0	0	0	0	0	1	1	0	0	0	0	1	0	0	0	0	0	1	1	0	0	1	1	0	1	1	0	1	1	1	1	0	1	1	1	1	1	1	1
GCA_018600175.1	88	33-34	Australia	Oceania	Hip Swab	clinical	0	0	0	1	0	0	0	0	0	1	1	0	0	0	0	0	0	1	0	0	0	1	1	1	0	1	1	0	1	1	0	1	1	1	1	0	1	1	1	1	1	1	1
GCA_018600195.1	97	t267	Australia	Oceania	Blood (whole)	clinical	0	0	0	1	0	0	0	0	0	1	1	0	0	0	0	1	0	0	0	0	0	1	1	1	0	1	1	0	1	1	0	1	1	1	1	0	1	1	1	1	1	1	1
GCA_018600215.1	8	t008	Australia	Oceania	swab	clinical	0	0	0	1	0	0	0	0	0	1	1	0	0	0	0	1	0	0	0	0	0	1	1	1	0	1	1	0	1	1	0	1	1	1	1	0	1	1	1	1	1	1	1
GCA_018602175.1	30	t019	Australia	Oceania	Forearm Tissue	clinical	0	0	0	1	0	0	0	0	0	1	1	0	0	0	0	1	0	0	0	0	0	1	1	1	0	1	1	0	1	1	0	1	1	1	1	0	1	1	1	1	1	1	1
GCA_018602235.1	30	t363	Australia	Oceania	Blood (whole)	clinical	0	0	0	1	0	0	0	0	0	1	1	0	0	0	0	1	0	0	0	0	0	1	1	1	0	1	1	0	1	1	0	1	1	0	1	0	1	1	1	1	1	1	1
GCA_018602255.1	8	t11474	Australia	Oceania	Wound swab	clinical	0	0	0	1	0	0	0	0	0	1	1	0	0	0	0	1	0	0	0	0	0	1	1	0	1	1	1	0	1	1	0	1	1	1	1	0	1	1	1	1	1	1	1
GCA_018602275.1	6	t701	Australia	Oceania	Finger Swab	clinical	0	0	0	0	0	0	0	0	0	1	1	0	0	0	0	0	1	0	0	0	0	1	1	1	0	1	1	1	1	1	0	1	1	1	1	0	1	1	1	1	1	1	1
GCA_018602295.1	772	t657	Australia	Oceania	Thigh Swab	clinical	0	0	0	0	0	0	0	0	0	1	1	0	0	0	0	0	0	0	0	0	0	1	1	1	0	1	1	0	1	1	0	1	1	1	1	0	1	1	1	1	1	1	1
GCA_018602305.1	30	t019	Australia	Oceania	Foot/ankle Swab	clinical	0	0	0	1	0	0	0	0	0	1	1	0	0	0	0	0	0	1	0	0	0	1	1	1	0	1	1	1	1	1	0	1	1	1	1	0	1	1	1	1	1	1	1
GCA_018602335.1	8	t008	Australia	Oceania	aspirate	clinical	0	0	0	1	0	0	0	0	0	1	1	0	0	0	0	1	0	0	0	0	0	1	1	1	0	1	1	0	1	1	0	1	1	1	1	0	1	1	1	1	1	1	1
GCA_018602355.1	859	t325	Australia	Oceania	Ankle Swab	clinical	0	0	0	1	0	0	0	0	0	1	1	0	0	0	0	0	0	1	0	0	0	1	1	1	0	1	1	0	1	1	0	1	1	1	1	0	1	1	1	1	1	1	1
GCA_018602375.1	859	t325	Australia	Oceania	Ankle Swab	clinical	0	0	0	1	0	0	0	0	0	1	1	0	0	0	0	0	0	1	0	0	0	1	1	1	0	1	1	0	1	1	0	1	1	1	1	0	1	1	1	1	1	1	1
GCA_018602455.1	97	t267	Australia	Oceania	Thigh Fluid	clinical	0	0	0	1	0	0	0	0	0	1	1	0	0	0	0	1	0	0	0	0	0	1	1	0	0	1	1	0	1	1	0	1	1	1	1	0	1	1	1	1	1	1	1
GCA_018602535.1	928	t3477	Australia	Oceania	Leg Swab	clinical	0	0	0	1	0	0	0	0	0	1	1	0	0	0	0	0	0	0	0	0	1	1	1	1	0	1	1	0	1	0	0	1	1	1	1	0	1	1	1	1	1	1	1
GCA_018602555.1	97	t359	Australia	Oceania	Knee Swab	clinical	0	0	0	1	0	0	0	0	0	1	1	0	0	0	0	0	0	1	0	0	0	1	1	1	0	1	1	0	1	1	0	1	1	1	1	0	1	1	1	1	1	1	1
GCA_018602695.1	5670	t019	Australia	Oceania	Scalp Swab	clinical	0	0	0	1	0	0	0	0	0	1	1	0	0	0	0	1	0	0	0	0	0	1	1	1	0	1	1	0	1	1	0	1	1	1	1	0	1	1	1	1	1	1	1
GCA_018602715.1	5213	t114	Australia	Oceania	Great toe Tissue ulcer	clinical	0	0	0	1	0	0	0	0	0	1	1	0	0	0	0	1	0	0	0	0	0	1	1	1	0	1	1	1	1	1	0	1	1	1	1	0	1	1	1	1	1	1	1
GCA_018602735.1	5665	t2473	Australia	Oceania	urine	clinical	0	0	0	1	0	0	0	0	0	1	1	0	0	0	0	1	0	0	0	0	0	1	1	0	0	1	1	0	1	1	0	1	1	1	1	0	1	1	1	1	1	1	1
GCA_018602755.1	5649	t127	Australia	Oceania	Groin Swab	clinical	0	0	0	1	0	0	0	0	0	1	1	0	0	0	0	1	0	0	0	0	0	1	1	0	0	1	1	1	1	1	0	1	1	1	1	0	1	1	1	1	1	1	1
GCA_018602795.1	6615	t701	Australia	Oceania	Foot dorsum Tissue	clinical	0	0	0	0	0	0	0	0	0	1	1	0	0	0	0	0	1	0	0	0	0	1	1	0	0	1	1	1	1	1	0	1	1	1	1	0	1	1	1	1	1	1	1
GCA_018602815.1	5656	t011	Australia	Oceania	swab	clinical	0	0	0	0	0	0	0	0	0	1	1	0	0	0	0	0	0	0	0	0	0	1	1	1	0	1	1	0	1	1	0	1	1	1	1	0	1	1	1	1	1	1	1
GCA_018602835.1	5677	t4699	Australia	Oceania	Arm Swab	clinical	0	0	0	1	0	0	0	0	0	1	1	0	0	0	0	1	0	0	0	0	0	1	1	1	0	1	1	0	1	1	0	1	1	1	1	0	1	1	1	1	1	1	1
GCA_018602855.1	5213	t127	Australia	Oceania	swab	clinical	0	0	0	1	0	0	0	0	0	1	1	0	0	0	0	1	0	0	0	0	0	1	1	0	0	1	1	1	1	1	0	1	1	1	1	0	1	1	1	1	1	1	1
GCA_018602875.1	5678	16-28	Australia	Oceania	aspirate	clinical	0	0	0	1	0	0	0	0	0	1	1	0	0	0	0	0	0	0	0	0	1	1	1	1	0	1	1	0	1	0	0	1	1	1	1	0	1	1	1	1	1	1	1
GCA_018602895.1	5683	t223	Australia	Oceania	Trachea Aspirate	clinical	0	0	0	1	0	0	0	0	0	1	1	0	0	0	0	1	0	0	0	0	0	1	1	0	0	1	1	1	1	0	0	1	1	1	1	0	1	1	1	1	1	1	1
GCA_018602915.1	-	t037	Australia	Oceania	urine	clinical	0	0	1	0	0	0	0	0	0	1	1	0	0	0	1	0	0	0	0	0	0	1	1	1	0	1	1	1	1	1	0	1	1	1	1	0	1	1	1	1	1	1	1
GCA_018602935.1	5213	t127	Australia	Oceania	Head Wound swab	clinical	0	0	0	1	0	0	0	0	0	1	1	0	0	0	0	1	0	0	0	0	0	1	1	1	0	1	1	1	1	1	0	1	1	1	1	0	1	1	1	1	1	1	1
GCA_018602955.1	5661	t002	Australia	Oceania	Hip Swab	clinical	0	0	0	1	0	0	0	0	0	1	1	0	0	0	0	1	0	0	0	0	0	1	1	0	0	1	1	0	1	1	0	1	1	1	1	0	1	1	1	1	1	1	1
GCA_018602975.1	5681	t202	Australia	Oceania	Rectal Swab	clinical	0	0	0	1	0	0	0	0	0	1	1	0	0	0	0	1	0	0	0	0	0	1	1	1	0	1	1	0	1	1	0	1	1	1	1	0	1	1	1	1	1	1	1
GCA_018602995.1	1	t127	Australia	Oceania	Abdomen Fluid	clinical	0	0	0	1	0	0	0	0	0	1	1	0	0	0	0	1	0	0	0	0	0	1	1	1	0	1	1	1	1	1	0	1	1	1	1	0	1	1	1	1	1	1	1
GCA_018603015.1	1	t9257	Australia	Oceania	Ileostomy site Wound swab	clinical	0	0	0	1	0	0	0	0	0	1	1	0	0	0	0	1	0	0	0	0	0	1	1	1	0	1	1	0	1	1	0	1	1	1	1	0	1	1	1	1	1	1	1
GCA_018603035.1	5681	t202	Australia	Oceania	Foot/ankle Tissue	clinical	0	0	0	1	0	0	0	0	0	1	1	0	0	0	0	1	0	0	0	0	0	1	1	1	0	1	1	0	1	1	0	1	1	1	1	0	1	1	1	1	1	1	1
GCA_018603055.1	1	t127	Australia	Oceania	Limb Swab	clinical	0	0	0	1	0	0	0	0	0	1	1	0	0	0	0	1	0	0	0	0	0	1	1	1	0	1	1	0	1	1	0	1	1	1	1	0	1	1	1	1	1	1	1
GCA_018603075.1	5680	t267	Australia	Oceania	Hip Tissue	clinical	0	0	0	1	0	0	0	0	0	1	1	0	0	0	0	1	0	0	0	0	0	1	1	1	0	1	1	0	1	1	0	1	1	1	1	0	1	1	1	1	1	1	1
GCA_018603095.1	1	t127	Australia	Oceania	Lower leg Swab	clinical	0	0	0	1	0	0	0	0	0	1	1	0	0	0	0	1	0	0	0	0	0	1	1	1	0	1	1	1	1	1	0	1	1	1	1	0	1	1	1	1	1	1	1
GCA_018603115.1	1	t127	Australia	Oceania	Tissue	clinical	0	0	0	1	0	0	0	0	0	1	1	0	0	0	0	1	0	0	0	0	0	1	1	1	0	1	1	1	1	1	0	1	1	1	1	0	1	1	1	1	1	1	1
GCA_018603135.1	1232	24-25	Australia	Oceania	Breast Pus	clinical	0	0	0	0	0	0	0	0	0	1	1	0	0	0	0	0	0	0	0	0	0	1	1	0	0	1	1	0	1	1	0	1	1	1	1	0	1	1	1	1	1	1	1
GCA_018603155.1	1232	t779	Australia	Oceania	Calf Swab	clinical	0	0	0	0	0	0	0	0	0	1	1	0	0	0	0	0	0	0	0	0	0	1	1	0	0	1	1	0	1	1	0	1	1	1	1	0	1	1	1	1	1	1	1
GCA_018603175.1	1232	t034	Australia	Oceania	Knee Swab	clinical	0	0	0	0	0	0	0	0	0	1	1	0	0	0	0	0	0	0	0	0	0	1	1	1	0	1	1	0	1	1	0	1	1	1	1	0	1	1	1	1	1	1	1
GCA_018603195.1	1232	t011	Australia	Oceania	Axilla Swab	clinical	0	0	0	0	0	0	0	0	0	1	1	0	0	0	0	0	0	0	0	0	0	1	1	1	0	1	1	0	1	1	0	1	1	1	1	0	1	1	1	1	1	1	1
GCA_018603215.1	1482	t021	Australia	Oceania	Foot/ankle Tissue	clinical	0	0	0	0	1	0	1	0	0	1	1	0	0	0	0	0	0	0	0	0	0	1	1	0	0	1	1	0	1	1	0	1	1	0	1	0	1	1	1	1	1	1	1
GCA_018603225.1	149	t002	Australia	Oceania	swab	clinical	0	0	0	0	0	0	0	0	0	1	1	0	0	0	0	0	1	0	0	0	0	1	1	1	0	1	1	0	1	1	0	1	1	1	1	0	1	1	1	1	1	1	1
GCA_018603255.1	1232	t034	Australia	Oceania	sputum	clinical	0	0	0	0	0	0	0	0	0	1	1	0	0	0	0	0	0	0	0	0	0	1	1	1	0	1	1	0	1	1	0	1	1	1	1	0	1	1	1	1	1	1	1
GCA_018603275.1	1535	t094	Australia	Oceania	Lip Swab	clinical	0	0	0	0	0	0	0	0	0	1	1	0	0	0	0	0	0	0	0	0	0	1	1	1	0	1	1	0	1	1	0	1	1	1	1	0	1	1	1	1	1	1	1
GCA_018603295.1	188	t189	Australia	Oceania	sputum	clinical	0	0	0	1	0	0	0	0	0	1	1	0	0	0	0	1	0	0	0	0	0	1	1	1	0	1	1	1	1	1	0	1	1	1	1	0	1	1	1	1	1	1	1
GCA_018603335.1	239	t138	Australia	Oceania	Foot Swab	clinical	0	0	1	0	1	0	1	0	0	1	1	0	0	0	1	0	0	0	0	0	0	1	1	1	0	1	1	1	1	1	0	1	1	1	1	0	1	1	1	1	1	1	1
GCA_018603355.1	239	t037	Australia	Oceania	Mtp Wound swab	clinical	0	0	1	0	1	0	1	0	0	1	1	0	0	0	1	0	0	0	0	0	0	1	1	1	1	1	1	1	1	1	0	1	1	1	1	0	1	1	1	1	1	1	1
GCA_018603375.1	239	t037	Australia	Oceania	Toe Swab	clinical	0	0	0	0	1	0	1	0	0	1	1	0	0	0	1	0	0	0	0	0	0	1	1	0	0	1	1	1	0	1	0	1	1	1	1	0	1	1	1	1	1	1	1
GCA_018603415.1	239	t037	Australia	Oceania	Foot Tissue	clinical	0	0	1	0	0	0	0	0	0	1	1	0	0	0	1	0	0	0	0	0	0	1	1	1	0	1	1	1	1	1	0	1	1	1	1	0	1	1	1	1	1	1	1
GCA_018604805.1	25	t078	Australia	Oceania	Abdomen Swab	clinical	0	0	0	0	0	0	0	0	0	0	0	0	0	0	0	0	0	0	0	0	0	1	1	1	0	1	1	0	1	1	0	1	1	1	1	0	1	1	1	1	1	1	1
GCA_018605025.1	291	t713	Australia	Oceania	sputum	clinical	0	0	0	0	0	0	0	0	0	0	0	0	0	0	0	0	0	0	0	0	0	1	1	1	0	1	1	0	1	1	0	1	1	1	1	0	1	1	1	1	1	1	1
GCA_018605045.1	30	t019	Australia	Oceania	Facial Abscess	clinical	0	0	0	1	0	0	0	0	0	1	1	0	0	0	0	0	0	1	0	0	0	1	1	1	0	1	1	0	1	1	0	1	1	1	1	0	1	1	1	1	1	1	1
GCA_018605065.1	30	t975	Australia	Oceania	Back Pus	clinical	0	0	0	1	0	0	0	0	0	1	1	0	0	0	0	0	0	1	0	0	0	1	1	1	0	1	1	0	1	1	0	1	1	1	1	0	1	1	1	1	1	1	1
GCA_018605085.1	30	25-17-24	Australia	Oceania	Hand Swab	clinical	0	0	0	1	0	0	0	0	0	1	1	0	0	0	0	1	0	0	0	0	0	1	1	1	0	1	1	0	1	1	0	1	1	1	1	0	1	1	1	1	1	1	1
GCA_018605105.1	30	t019	Australia	Oceania	Wrist Wound swab	clinical	0	0	0	1	0	0	0	0	0	1	1	0	0	0	0	0	0	1	0	0	0	1	1	1	0	1	1	0	1	1	0	1	1	1	1	0	1	1	1	1	1	1	1
GCA_018605125.1	30	25-17	Australia	Oceania	Lower leg abscess Swab	clinical	0	0	0	1	0	0	0	0	0	1	1	0	0	0	0	0	0	1	0	0	0	1	1	1	0	1	1	0	1	1	0	1	1	1	1	0	1	1	1	1	1	1	1
GCA_018605145.1	30	t019	Australia	Oceania	Axilla Abscess	clinical	0	0	0	1	0	0	0	0	0	1	1	0	0	0	0	0	0	1	0	0	0	1	1	0	0	1	1	0	1	1	0	1	1	1	1	0	1	1	1	1	1	1	1
GCA_018605165.1	30	t019	Australia	Oceania	Tissue	clinical	0	0	0	1	0	0	0	0	0	1	1	0	0	0	0	0	0	1	0	0	0	1	1	0	0	1	1	0	1	1	0	1	1	1	1	0	1	1	1	1	1	1	1
GCA_018605185.1	30	t975	Australia	Oceania	swab	clinical	0	0	0	1	0	0	0	0	0	1	1	0	0	0	0	0	0	1	0	0	0	1	1	1	0	1	1	1	1	1	0	1	1	1	1	0	1	1	1	1	1	1	1
GCA_018605205.1	30	t138	Australia	Oceania	swab	clinical	0	0	0	1	0	0	0	0	0	1	1	0	0	0	0	1	0	0	0	0	0	1	1	1	0	1	1	1	1	0	0	1	1	1	1	0	1	1	1	1	1	1	1
GCA_018605225.1	30	t021	Australia	Oceania	sputum	clinical	0	0	0	1	0	0	0	0	0	1	1	0	0	0	0	1	0	0	0	0	0	1	1	1	0	1	1	0	1	1	0	1	1	0	1	0	1	1	1	1	1	1	1
GCA_018605245.1	30	t019	Australia	Oceania	Shin Swab	clinical	0	0	0	1	0	0	0	0	0	1	1	0	0	0	0	0	0	1	0	0	0	1	1	1	0	1	1	1	1	1	0	1	1	1	1	0	1	1	1	1	1	1	1
GCA_018605265.1	30	t019	Australia	Oceania	Toe Tissue	clinical	0	0	0	1	0	0	0	0	0	1	1	0	0	0	0	0	0	1	0	0	0	1	1	1	0	1	1	0	1	1	0	1	1	1	1	0	1	1	1	1	1	1	1
GCA_018605285.1	30	t021	Australia	Oceania	Neck Tissue	clinical	0	0	0	1	0	0	0	0	0	1	1	0	0	0	0	0	0	1	0	0	0	1	1	0	0	1	1	0	1	1	0	1	1	0	1	0	1	1	1	1	1	1	1
GCA_018605325.1	30	t019	Australia	Oceania	Lower leg Swab	clinical	0	0	0	1	0	0	0	0	0	1	1	0	0	0	0	0	0	1	0	0	0	1	1	0	0	1	1	1	1	1	0	1	1	1	1	0	1	1	1	1	1	1	1
GCA_018605345.1	30	t019	Australia	Oceania	Buttock Swab	clinical	0	0	0	1	0	0	0	0	0	1	1	0	0	0	0	0	0	1	0	0	0	1	1	1	0	1	1	1	1	1	0	1	1	1	1	0	1	1	1	1	1	1	1
GCA_018605365.1	30	t019	Australia	Oceania	Heel Swab	clinical	0	0	0	1	0	0	0	0	0	1	1	0	0	0	0	0	0	1	0	0	0	1	1	1	0	1	1	0	1	1	0	1	1	1	1	0	1	1	1	1	1	1	1
GCA_018605385.1	30	t019	Australia	Oceania	swab	clinical	0	0	0	1	0	0	0	0	0	1	1	0	0	0	0	0	0	1	0	0	0	1	1	1	0	1	1	1	1	1	0	1	1	1	1	0	1	1	1	1	1	1	1
GCA_018605405.1	30	t019	Australia	Oceania	Thigh Swab	clinical	0	0	0	1	0	0	0	0	0	1	1	0	0	0	0	0	0	1	0	0	0	1	1	0	0	1	1	1	1	1	0	1	1	1	1	0	1	1	1	1	1	1	1
GCA_018605425.1	30	t019	Australia	Oceania	Foot Swab	clinical	0	0	0	1	0	0	0	0	0	1	1	0	0	0	0	0	0	1	0	0	0	1	1	1	0	1	1	1	1	1	0	1	1	1	1	0	1	1	1	1	1	1	1
GCA_018605445.1	30	t2383	Australia	Oceania	swab	clinical	0	0	0	1	0	0	0	0	0	1	1	0	0	0	0	1	0	0	0	0	0	1	1	1	0	1	1	0	1	1	0	1	1	1	1	0	1	1	1	1	1	1	1
GCA_018605465.1	361	t315	Australia	Oceania	Foot/ankle Tissue	clinical	0	0	0	0	0	0	0	0	0	1	1	0	0	0	0	0	0	0	0	0	0	1	1	1	0	1	1	0	1	1	0	1	1	1	1	0	1	1	1	1	1	1	1
GCA_018605485.1	398	25-34-24-25	Australia	Oceania	Toe Tissue	clinical	0	0	0	0	0	0	0	0	0	1	1	0	0	0	0	0	0	0	0	0	0	1	1	1	0	0	1	0	1	1	0	1	1	1	1	0	1	1	1	1	1	1	1
GCA_018605505.1	398	34-24-25	Australia	Oceania	Finger Swab	clinical	0	0	0	0	0	0	0	0	0	1	1	0	0	0	0	0	0	0	0	0	0	1	1	1	0	0	1	0	1	1	0	1	1	1	1	0	1	1	1	1	1	1	1
GCA_018605525.1	398	t011	Australia	Oceania	Right chest Wound swab	clinical	0	0	0	0	0	0	0	0	0	1	1	0	0	0	0	0	0	0	0	0	0	1	1	0	0	0	1	0	1	1	0	1	1	1	1	0	1	1	1	1	1	1	1
GCA_018605545.1	4131	t1793	Australia	Oceania	Finger Swab	clinical	0	0	0	0	0	0	0	0	0	1	1	0	0	0	0	0	0	0	0	0	0	1	1	1	0	1	1	0	1	1	0	1	1	1	1	0	1	1	1	1	1	1	1
GCA_018605565.1	4081	25-34-24-25	Australia	Oceania	Thigh Abscess	clinical	0	0	0	0	0	0	0	0	0	1	1	0	0	0	0	0	0	0	0	0	0	1	1	1	0	1	1	0	1	1	0	1	1	1	1	0	1	1	1	1	1	1	1
GCA_018605585.1	398	t011	Australia	Oceania	swab	clinical	0	0	0	0	0	0	0	0	0	1	1	0	0	0	0	0	0	0	0	0	0	1	1	1	0	0	1	0	1	1	0	1	1	1	1	0	1	1	1	1	1	1	1
GCA_018605605.1	4574	t657	Australia	Oceania	swab	clinical	0	0	0	0	0	0	0	0	0	1	1	0	0	0	0	0	0	0	0	0	0	1	1	0	0	1	1	1	1	1	0	1	1	1	1	0	1	1	1	1	1	1	1
GCA_018605625.1	508	t015	Australia	Oceania	Arm Swab	clinical	0	0	0	1	0	0	0	0	0	1	1	0	0	0	0	0	0	0	1	0	0	1	1	1	0	1	1	1	1	0	0	1	1	1	1	0	1	1	1	1	1	1	1
GCA_018605645.1	59	t437	Australia	Oceania	throat swab	clinical	0	0	0	1	0	0	0	0	0	1	1	0	0	0	0	1	0	0	0	0	0	1	1	0	0	1	1	0	1	1	0	1	1	1	1	0	1	1	1	1	1	1	1
GCA_018605665.1	59	t976	Australia	Oceania	sputum	clinical	0	0	0	1	1	0	1	0	0	1	1	0	0	0	0	1	0	0	0	0	0	1	1	1	0	1	1	0	1	1	0	1	1	1	1	0	1	1	1	1	1	1	1
GCA_018605685.1	59	34	Australia	Oceania	Groin Swab	clinical	0	0	0	0	0	0	0	0	0	1	1	0	0	0	0	0	0	0	0	1	0	1	1	1	0	1	1	0	1	1	0	1	1	1	1	0	1	1	1	1	1	1	1
GCA_018605705.1	59	t10053	Australia	Oceania	Tissue	clinical	0	0	0	0	0	0	0	0	0	1	1	0	0	0	0	0	0	0	0	0	0	1	1	1	0	1	1	0	1	1	0	1	1	1	1	0	1	1	1	1	1	1	1
GCA_018605725.1	59	t437	Australia	Oceania	swab	clinical	0	0	0	1	0	0	0	0	0	1	1	0	0	0	0	0	0	0	1	0	0	1	1	1	0	1	1	0	1	0	0	1	1	1	1	0	1	1	1	1	1	1	1
GCA_018605745.1	59	t437	Australia	Oceania	Blood (whole)	clinical	0	0	0	0	0	0	0	0	0	1	1	0	0	0	0	0	0	0	0	0	0	1	1	1	0	1	1	0	1	1	0	1	1	1	1	0	1	1	1	1	1	1	1
GCA_018605765.1	59	t437	Australia	Oceania	Finger Swab	clinical	0	0	0	1	0	0	0	0	0	1	1	0	0	0	0	1	0	0	0	0	0	1	1	1	0	1	1	0	1	1	0	1	1	1	1	0	1	1	1	1	1	1	1
GCA_018605785.1	59	t10053	Australia	Oceania	Toe Swab	clinical	0	0	0	0	0	0	0	0	0	1	1	0	0	0	0	0	0	0	0	0	0	1	1	1	0	1	1	0	1	1	0	1	1	1	1	0	1	1	1	1	1	1	1
GCA_018605805.1	59	t437	Australia	Oceania	Toe Tissue	clinical	0	0	0	1	0	0	0	0	0	1	1	0	0	0	0	1	0	0	0	0	0	1	1	1	0	1	1	0	1	1	0	1	1	1	1	0	1	1	1	1	1	1	1
GCA_018605825.1	508	t1608	Australia	Oceania	Wound swab	clinical	0	0	0	1	0	0	0	0	0	1	1	0	0	1	0	0	0	0	0	0	0	1	1	1	0	1	1	0	1	0	0	1	1	1	1	0	1	1	1	1	1	1	1
GCA_018605845.1	59	t437	Australia	Oceania	Shoulder Swab	clinical	0	0	0	0	0	0	0	0	0	1	1	0	0	0	0	0	0	0	0	0	0	1	1	1	0	1	1	0	1	1	0	1	1	1	1	0	1	1	1	1	1	1	1
GCA_018605875.1	59	t437	Australia	Oceania	Abscess	clinical	0	0	0	0	0	0	0	0	0	1	1	0	0	0	0	0	0	0	0	0	0	1	1	1	0	1	1	0	1	1	0	1	1	1	1	0	1	1	1	1	1	1	1
GCA_018605905.1	30	t019	Australia	Oceania	Bronchial Fluid	clinical	0	0	0	1	0	0	0	0	0	1	1	0	0	0	0	1	0	0	0	0	0	1	1	0	0	1	1	0	1	1	0	1	1	1	1	0	1	1	1	1	1	1	1
GCA_018605965.1	5666	t061	Australia	Oceania	Breast Swab	clinical	0	0	0	0	0	0	0	0	0	0	0	0	0	0	0	0	0	0	0	0	0	1	1	1	0	1	1	0	1	1	0	1	1	1	1	0	1	1	1	1	1	1	1
GCA_018606005.1	5662	t002	Australia	Oceania	Blood (whole)	clinical	0	0	0	1	0	0	0	0	0	1	1	0	0	0	0	0	0	0	0	0	0	1	1	1	1	1	1	0	1	1	0	1	1	1	1	0	1	1	1	1	1	1	1
GCA_018606025.1	5676	t1089	Australia	Oceania	swab	clinical	0	0	0	0	1	0	1	0	0	1	1	0	0	0	0	0	0	0	0	0	0	1	1	1	0	1	1	0	1	0	0	1	1	1	1	0	1	1	1	1	1	1	1
GCA_018606045.1	5664	t779	Australia	Oceania	Tissue	clinical	0	0	0	0	0	0	0	0	0	1	1	0	0	0	0	0	0	0	0	0	0	1	1	1	0	1	1	0	1	0	0	1	1	1	1	0	1	1	1	1	1	1	1
GCA_018606065.1	1	t127	Australia	Oceania	Groin Swab	clinical	0	0	0	1	0	0	0	0	0	1	1	0	0	0	0	1	0	0	0	0	0	1	1	0	0	1	1	1	1	1	0	1	1	1	1	0	1	1	1	1	1	1	1
GCA_018606085.1	5683	t3638	Australia	Oceania	Trachea Aspirate	clinical	0	0	0	0	0	0	0	0	0	1	1	0	0	0	0	1	0	0	0	0	0	1	1	1	0	1	1	0	1	0	0	1	1	1	1	0	1	1	1	1	1	1	1
GCA_018606105.1	1	t127	Australia	Oceania	swab	clinical	0	0	0	1	0	0	0	0	0	1	1	0	0	0	0	1	0	0	0	0	0	1	1	0	0	1	1	0	1	1	0	1	1	1	1	0	1	1	1	1	1	1	1
GCA_018606145.1	1	t1853	Australia	Oceania	swab	clinical	0	0	0	1	0	0	0	0	0	1	1	0	0	0	0	1	0	0	0	0	0	1	1	0	0	1	1	0	1	1	0	1	1	1	1	0	1	1	1	1	1	1	1
GCA_018606165.1	1	t3324	Australia	Oceania	Blood (whole)	clinical	0	0	0	1	0	0	0	0	0	1	1	0	0	0	0	1	0	0	0	0	0	1	1	0	0	1	1	1	1	1	0	1	1	1	1	0	1	1	1	1	1	1	1
GCA_018606185.1	1	t127	Australia	Oceania	Toe Tissue ulcer	clinical	0	0	0	0	1	0	1	0	0	1	1	0	0	0	0	0	0	0	0	0	0	1	1	1	0	1	1	1	0	1	0	1	1	1	1	0	1	1	1	1	1	1	1
GCA_018606205.1	1232	t1255	Australia	Oceania	Upper lip Swab	clinical	0	0	0	0	0	0	0	0	0	1	1	0	0	0	0	0	0	0	0	0	0	1	1	0	0	1	1	0	1	1	0	1	1	1	1	0	1	1	1	1	1	1	1
GCA_018606225.1	1232	t034	Australia	Oceania	swab	clinical	0	0	0	0	0	0	0	0	0	1	1	0	0	0	0	0	0	0	0	0	0	1	1	1	0	1	1	1	1	1	0	1	1	1	1	0	1	1	1	1	1	1	1
GCA_018606245.1	1232	t011	Australia	Oceania	Abscess	clinical	0	0	0	0	0	0	0	0	0	1	1	0	0	0	0	0	0	0	0	0	0	1	1	1	0	1	1	0	1	1	0	1	1	1	1	0	1	1	1	1	1	1	1
GCA_018606265.1	1232	t034	Australia	Oceania	Face Swab	clinical	0	0	0	0	0	0	0	0	0	1	1	0	0	0	0	0	0	0	0	0	0	1	1	1	0	1	1	0	1	1	0	1	1	1	1	0	1	1	1	1	1	1	1
GCA_018606285.1	1232	t034	Australia	Oceania	Neck Swab	clinical	0	0	0	0	0	0	0	0	0	1	1	0	0	0	0	0	0	0	0	0	0	1	1	1	0	1	1	0	1	1	0	1	1	1	1	0	1	1	1	1	1	1	1
GCA_018606305.1	1535	t094	Australia	Oceania	Lip Swab	clinical	0	0	0	0	0	0	0	0	0	1	1	0	0	0	0	0	0	0	0	0	0	1	1	1	0	1	1	0	1	1	0	1	1	1	1	0	1	1	1	1	1	1	1
GCA_018606325.1	149	17-12-17-16	Australia	Oceania	urine	clinical	0	0	0	0	0	0	0	0	0	1	1	0	0	0	0	0	1	0	0	0	0	1	1	1	0	1	1	0	1	1	0	1	1	1	1	0	1	1	1	1	1	1	1
GCA_018606345.1	152	t4019	Australia	Oceania	Abdomen Swab	clinical	0	0	0	0	0	0	0	0	0	1	1	0	0	0	0	0	0	0	0	0	0	1	1	1	0	0	1	1	1	0	0	1	1	1	1	0	1	1	1	1	1	1	0
GCA_018606365.1	188	t189	Australia	Oceania	Tissue	clinical	0	0	0	0	0	0	0	0	0	0	0	0	0	0	0	0	0	0	0	0	0	1	1	1	0	1	1	1	1	1	0	1	1	1	1	0	1	1	1	1	1	1	1
GCA_018606385.1	188	t189	Australia	Oceania	sputum	clinical	0	0	0	1	0	0	0	0	0	1	1	0	0	0	0	1	0	0	0	0	0	1	1	1	0	1	1	1	1	1	0	1	1	1	1	0	1	1	1	1	1	1	1
GCA_018606405.1	239	t037	Australia	Oceania	Third toe Swab	clinical	0	0	1	0	1	0	1	0	0	1	1	0	0	0	1	0	0	0	0	0	0	1	1	1	0	1	1	1	1	1	0	1	1	1	1	0	1	1	1	1	1	1	1
GCA_018606425.1	239	t037	Australia	Oceania	Amputation Wound swab	clinical	0	0	1	0	1	0	1	0	0	1	1	0	0	0	1	0	0	0	0	0	0	1	1	1	1	1	1	1	1	1	0	1	1	1	1	0	1	1	1	1	1	1	1
GCA_018606445.1	239	t037	Australia	Oceania	Toe Swab	clinical	0	0	1	0	1	0	1	0	0	1	1	0	0	0	1	0	0	0	0	0	0	1	1	1	0	1	1	1	0	1	0	1	1	1	1	0	1	1	1	1	1	1	1
GCA_018606465.1	239	t037	Australia	Oceania	sputum	clinical	0	0	1	0	0	0	0	0	0	1	1	0	0	0	1	0	0	0	0	0	0	1	1	0	0	1	1	1	1	1	0	1	1	1	1	0	1	1	1	1	1	1	1
GCA_018606485.1	239	t037	Australia	Oceania	Bronchial Fluid	clinical	0	0	1	0	0	0	0	0	0	1	1	0	0	0	1	0	0	0	0	0	0	1	1	0	0	1	1	1	1	1	0	1	1	1	1	0	1	1	1	1	1	1	1
GCA_018606505.1	239	t037	Australia	Oceania	Toe Swab	clinical	0	0	1	0	0	0	0	0	0	1	1	0	0	0	1	0	0	0	0	0	0	1	1	1	0	1	1	1	1	1	0	1	1	1	1	0	1	1	1	1	1	1	1
GCA_018606525.1	239	t037	Australia	Oceania	Leg Swab	clinical	0	0	1	0	0	0	0	0	0	1	1	0	0	0	1	0	0	0	0	0	0	1	1	0	1	1	1	1	1	1	0	1	1	1	1	0	1	1	1	1	1	1	1
GCA_018606545.1	239	t037	Australia	Oceania	Toe Swab	clinical	0	0	1	0	0	0	0	0	0	1	1	0	0	0	1	0	0	0	0	0	0	1	1	1	0	1	1	1	1	1	0	1	1	1	1	0	1	1	1	1	1	1	1
GCA_018606565.1	-	t037	Australia	Oceania	Foot Swab	clinical	0	0	1	0	0	0	0	0	0	1	1	0	0	0	1	0	0	0	0	0	0	1	1	1	0	1	1	1	1	1	0	1	1	1	1	0	1	1	1	1	1	1	1
GCA_018606585.1	239	t037	Australia	Oceania	Foot Swab	clinical	0	0	1	0	1	0	1	0	0	1	1	0	0	0	1	0	0	0	0	0	0	1	1	1	1	1	1	1	1	1	0	1	1	1	1	0	1	1	1	1	1	1	1
GCA_018606605.1	239	t037	Australia	Oceania	swab	clinical	0	0	1	0	1	0	1	0	0	1	1	0	0	0	1	0	0	0	0	0	0	1	1	1	0	1	1	1	0	1	0	1	1	1	1	0	1	1	1	1	1	1	1
GCA_018606625.1	239	t030	Australia	Oceania	Tissue	clinical	0	0	1	0	1	0	1	0	0	1	1	1	0	0	1	0	0	0	0	0	0	0	1	1	1	1	1	1	1	0	0	1	1	1	1	0	1	1	1	1	1	1	1
GCA_018609285.1	30	t019	Australia	Oceania	Knee Swab	clinical	0	0	0	1	0	0	0	0	0	1	1	0	0	0	0	0	0	1	0	0	0	1	1	1	0	1	1	0	1	1	0	1	1	1	1	0	1	1	1	1	1	1	1
GCA_018609425.1	30	t019	Australia	Oceania	Fluid	clinical	0	0	0	1	0	0	0	0	0	1	1	0	0	0	0	1	0	0	0	0	0	1	1	1	0	1	1	1	1	1	0	1	1	1	1	0	1	1	1	1	1	1	1
GCA_018609445.1	30	t019	Australia	Oceania	swab	clinical	0	0	0	1	0	0	0	0	0	1	1	0	0	0	0	0	0	1	0	0	0	1	1	1	0	1	1	1	1	1	0	1	1	1	1	0	1	1	1	1	1	1	1
GCA_018609465.1	30	t3382	Australia	Oceania	swab	clinical	0	0	0	1	0	0	0	0	0	1	1	0	0	0	0	1	0	0	0	0	0	1	1	1	0	1	1	1	1	1	0	1	1	1	1	0	1	1	1	1	1	1	1
GCA_018609485.1	30	t019	Australia	Oceania	swab	clinical	0	0	0	1	0	0	0	0	0	1	1	0	0	0	0	0	0	1	0	0	0	1	1	0	0	1	1	1	1	1	0	1	1	1	1	0	1	1	1	1	1	1	1
GCA_018609505.1	30	t021	Australia	Oceania	Nose and groin Swab	clinical	0	0	0	1	0	0	0	0	0	1	1	0	0	0	0	0	0	0	0	1	0	1	1	1	0	1	1	0	1	1	0	1	1	0	1	0	1	1	1	1	1	1	1
GCA_018609525.1	59	t437	Australia	Oceania	swab	clinical	0	0	0	0	0	0	0	0	0	1	1	0	0	0	0	0	0	0	0	1	0	1	1	1	0	1	1	0	1	1	0	1	1	1	1	0	1	1	1	1	1	1	1
GCA_018609545.1	1	t127	Australia	Oceania	Wound swab	clinical	0	0	0	1	0	0	0	0	0	1	1	0	0	0	0	1	0	0	0	0	0	1	1	0	0	1	1	1	1	1	0	1	1	1	1	0	1	1	1	1	1	1	1
GCA_018609565.1	-	t037	Australia	Oceania	Knee Swab	clinical	0	0	1	0	0	0	0	0	0	1	1	0	0	0	1	0	0	0	0	0	0	1	1	1	0	1	1	1	1	1	0	1	1	1	1	0	1	1	1	1	1	1	1
GCA_018609585.1	1	t127	Australia	Oceania	Groin Swab	clinical	0	0	0	1	0	0	0	0	0	1	1	0	0	0	0	1	0	0	0	0	0	1	1	0	0	1	1	1	1	1	0	1	1	1	1	0	1	1	1	1	1	1	1
GCA_018810285.1	2712	34	Australia	Oceania	Hip Tissue	clinical	0	0	0	1	0	0	0	0	0	1	1	0	0	0	0	0	0	0	0	0	0	1	1	1	0	1	1	0	1	1	0	1	1	1	1	0	1	1	1	1	1	1	1
GCA_018810325.1	30	t975	Australia	Oceania	Groin Swab	clinical	0	0	0	1	0	0	0	0	0	1	1	0	0	0	0	0	0	1	0	0	0	1	1	1	0	1	1	0	1	1	0	1	1	1	1	0	1	1	1	1	1	1	1
GCA_018810345.1	30	t019	Australia	Oceania	Arm Swab	clinical	0	0	0	1	0	0	0	0	0	1	1	0	0	0	0	0	0	1	0	0	0	1	1	1	0	1	1	1	1	1	0	1	1	1	1	0	1	1	1	1	1	1	1
GCA_018810365.1	30	t019	Australia	Oceania	Finger Swab	clinical	0	0	0	1	0	0	0	0	0	1	1	0	0	0	0	0	0	1	0	0	0	1	1	0	0	1	1	0	1	1	0	1	1	1	1	0	1	1	1	1	1	1	1
GCA_018810385.1	6	t701	Australia	Oceania	Buttock Swab	clinical	0	0	0	0	0	0	0	0	0	1	1	0	0	0	0	0	1	0	0	0	0	1	1	1	0	1	1	1	1	1	0	1	1	1	1	0	1	1	1	1	1	1	1
GCA_018810405.1	30	t3382	Australia	Oceania	Buttock Swab	clinical	0	0	0	1	0	0	0	0	0	1	1	0	0	0	0	1	0	0	0	0	0	1	1	0	0	1	1	1	1	1	0	1	1	1	1	0	1	1	1	1	1	1	1
GCA_018810425.1	30	t019	Australia	Oceania	Abscess	clinical	0	0	0	1	0	0	0	0	0	1	1	0	0	0	0	0	0	1	0	0	0	1	1	1	0	1	1	1	1	1	0	1	1	1	1	0	1	1	1	1	1	1	1
GCA_018810445.1	6	t304	Australia	Oceania	swab	clinical	0	0	0	1	0	0	0	0	0	1	1	0	0	0	0	1	0	0	0	0	0	1	1	1	0	1	1	1	1	1	0	1	1	1	1	0	1	1	1	1	1	1	1
GCA_018810465.1	6	22-25	Australia	Oceania	Great toe Tissue	clinical	0	0	0	1	0	0	0	0	0	1	1	0	0	0	0	0	0	1	0	0	0	1	1	1	0	1	1	1	1	1	0	1	1	1	1	0	1	1	1	1	1	1	1
GCA_018810485.1	361	t315	Australia	Oceania	Foot Swab	clinical	0	0	0	0	0	0	0	0	0	1	1	0	0	0	0	0	0	0	0	0	0	1	1	1	0	1	1	0	1	1	0	1	1	1	1	0	1	1	1	1	1	1	1
GCA_018810505.1	6	t9472	Australia	Oceania	sputum	clinical	0	0	0	0	0	0	0	0	0	1	1	0	0	0	0	0	1	0	0	0	0	1	1	0	0	1	1	1	1	1	0	1	1	1	1	0	1	1	1	1	1	1	1
GCA_018810525.1	6	t14974	Australia	Oceania	swab	clinical	0	0	0	1	0	0	0	0	0	1	1	0	0	0	0	1	0	0	0	0	0	1	1	1	0	1	1	1	1	1	0	1	1	1	1	0	1	1	1	1	1	1	1
GCA_018810545.1	6	t701	Australia	Oceania	Scrotum Swab	clinical	0	0	0	0	0	0	0	0	0	1	1	0	0	0	0	0	1	0	0	0	0	1	1	0	0	1	1	1	1	1	0	1	1	1	1	0	1	1	1	1	1	1	1
GCA_018810565.1	6	t304	Australia	Oceania	Eye Swab	clinical	0	0	0	1	0	0	0	0	0	1	1	0	0	0	0	1	0	0	0	0	0	1	1	1	0	1	1	0	1	1	0	1	1	1	1	0	1	1	1	1	1	1	1
GCA_018810585.1	78	t186	Australia	Oceania	Toe Tissue	clinical	0	0	0	0	0	0	0	0	0	0	0	0	0	0	0	0	0	0	0	0	0	1	1	1	0	1	1	0	1	0	0	1	1	1	1	0	1	1	1	1	1	1	1
GCA_018810605.1	772	t657	Australia	Oceania	sputum	clinical	0	0	0	0	0	0	0	0	0	1	1	0	0	0	0	0	0	0	0	0	0	1	1	1	0	1	1	1	1	1	0	1	1	1	1	0	1	1	1	1	1	1	1
GCA_018810625.1	72	08-12-12-17	Australia	Oceania	sputum	clinical	0	0	0	1	0	0	0	0	0	1	1	0	0	0	0	1	0	0	0	0	0	1	1	1	0	1	1	0	1	1	0	1	1	1	1	0	1	1	1	1	1	1	1
GCA_018810645.1	6	t701	Australia	Oceania	Groin Swab	clinical	0	0	0	0	0	0	0	0	0	1	1	0	0	0	0	0	1	0	0	0	0	1	1	0	0	1	1	1	1	1	0	1	1	1	1	0	1	1	1	1	1	1	1
GCA_018810665.1	672	t3841	Australia	Oceania	Hip Tissue	clinical	0	0	0	1	0	0	0	0	0	1	1	0	0	0	0	0	0	1	0	0	0	1	1	1	0	1	1	0	1	1	0	1	1	1	1	0	1	1	1	1	1	1	1
GCA_018810685.1	72	t148	Australia	Oceania	Tissue	clinical	0	0	0	1	0	0	0	0	0	1	1	0	0	0	0	1	0	0	0	0	0	1	1	0	0	1	1	0	1	1	0	1	1	1	1	0	1	1	1	1	1	1	1
GCA_018810705.1	772	t345	Australia	Oceania	Breast Fluid	clinical	0	0	0	0	1	0	1	0	0	1	1	0	0	0	0	0	0	0	0	0	0	1	1	1	0	1	1	1	1	1	0	1	1	1	1	0	1	1	1	1	1	1	1
GCA_018810725.1	78	t729	Australia	Oceania	swab	clinical	0	0	0	1	0	0	0	0	0	1	1	0	0	0	0	1	0	0	0	0	0	1	1	0	0	1	1	0	1	1	0	1	1	1	1	0	1	1	1	1	1	1	1
GCA_018810745.1	78	t729	Australia	Oceania	swab	clinical	0	0	0	1	0	0	0	0	0	1	1	0	0	0	0	1	0	0	0	0	0	1	1	1	0	1	1	0	1	1	0	1	1	1	1	0	1	1	1	1	1	1	1
GCA_018810765.1	78	t729	Australia	Oceania	Fluid	clinical	0	0	0	1	0	0	0	0	0	1	1	0	0	0	0	1	0	0	0	0	0	1	1	1	0	1	1	0	1	1	0	1	1	1	1	0	1	1	1	1	1	1	1
GCA_018810785.1	8	t008	Australia	Oceania	Left thumb abscess Swab	clinical	0	0	0	1	0	0	0	0	0	1	1	0	0	0	0	1	0	0	0	0	0	1	1	1	0	1	1	0	1	1	0	1	1	1	1	0	1	1	1	1	1	1	1
GCA_018810805.1	78	t1814	Australia	Oceania	sputum	clinical	0	0	0	1	0	0	0	0	0	1	1	0	0	0	0	1	0	0	0	0	0	1	1	1	0	1	1	0	1	1	0	1	1	1	1	0	1	1	1	1	1	1	1
GCA_018810825.1	8	t008	Australia	Oceania	sputum	clinical	0	0	0	1	0	0	0	0	0	1	1	0	0	0	0	1	0	0	0	0	0	1	1	1	0	1	1	0	1	1	0	1	1	1	1	0	1	1	1	1	1	1	1
GCA_018810845.1	78	t729	Australia	Oceania	Fluid	clinical	0	0	0	1	0	0	0	0	0	1	1	0	0	0	0	1	0	0	0	0	0	1	1	1	0	1	1	0	1	1	0	1	1	1	1	0	1	1	1	1	1	1	1
GCA_018810865.1	78	t186	Australia	Oceania	Arm Tissue	clinical	0	0	0	1	0	0	0	0	0	1	1	0	0	0	0	1	0	0	0	0	0	1	1	1	0	1	1	0	1	1	0	1	1	1	1	0	1	1	1	1	1	1	1
GCA_018810885.1	8	t008	Australia	Oceania	Blood (whole)	clinical	0	0	0	1	0	0	0	0	0	1	1	0	0	0	0	0	0	1	0	0	0	1	1	1	0	1	1	0	1	1	0	1	1	1	1	0	1	1	1	1	1	1	1
GCA_018810905.1	8	t008	Australia	Oceania	Eye Swab	clinical	0	0	0	1	0	0	0	0	0	1	1	0	0	0	0	1	0	0	0	0	0	1	1	1	0	1	1	0	1	1	0	1	1	1	1	0	1	1	1	1	1	1	1
GCA_018810915.1	8	t008	Australia	Oceania	Leg Swab	clinical	0	0	0	1	0	0	0	0	0	1	1	0	0	0	0	0	0	1	0	0	0	1	1	1	0	1	1	0	1	1	0	1	1	1	1	0	1	1	1	1	1	1	1
GCA_018810945.1	8	t008	Australia	Oceania	Abscess	clinical	0	0	0	1	0	0	0	0	0	1	1	0	0	0	0	1	0	0	0	0	0	1	1	1	1	1	1	0	1	1	0	1	1	1	1	0	1	1	1	1	1	1	1
GCA_018810965.1	8	t008	Australia	Oceania	Pelvic Fluid	clinical	0	0	0	1	0	0	0	0	0	1	1	0	0	0	0	0	0	1	0	0	0	1	1	1	0	1	1	0	1	1	0	1	1	1	1	0	1	1	1	1	1	1	1
GCA_018810985.1	8	t008	Australia	Oceania	Abdomen Tissue	clinical	0	0	0	1	0	0	0	0	0	1	1	0	0	0	0	0	0	1	0	0	0	1	1	1	0	1	1	0	1	1	0	1	1	1	1	0	1	1	1	1	1	1	1
GCA_018811005.1	8	t121	Australia	Oceania	Tissue	clinical	0	0	0	1	0	0	0	0	0	1	1	0	0	0	0	1	0	0	0	0	0	1	1	1	0	1	1	0	1	1	0	1	1	1	1	0	1	1	1	1	1	1	1
GCA_018811025.1	8	t008	Australia	Oceania	Blood (whole)	clinical	0	0	0	1	0	0	0	0	0	1	1	0	0	0	0	0	0	0	0	0	0	1	1	1	0	1	1	0	1	1	0	1	1	1	1	0	1	1	1	1	1	1	1
GCA_018811045.1	80	t044	Australia	Oceania	Abscess	clinical	0	0	0	1	0	0	0	0	0	1	1	0	0	0	0	0	0	1	0	0	0	1	1	1	0	1	1	0	1	1	0	1	1	1	1	0	1	1	1	1	1	1	1
GCA_018811065.1	859	2021-12-07	Australia	Oceania	Eye Swab	clinical	0	0	0	1	0	0	0	0	0	1	1	0	0	0	0	0	0	1	0	0	0	1	1	1	0	1	1	0	1	1	0	1	1	1	1	0	1	1	1	1	1	1	1
GCA_018811085.1	80	t1247	Australia	Oceania	Abscess	clinical	0	0	0	1	0	0	0	0	0	1	1	0	0	0	0	0	0	1	0	0	0	1	1	1	0	1	1	0	1	1	0	1	1	1	1	0	1	1	1	1	1	1	1
GCA_018811105.1	80	t044	Australia	Oceania	swab	clinical	0	0	0	1	0	0	0	0	0	1	1	0	0	0	0	0	0	1	0	0	0	1	1	0	0	1	1	0	1	1	0	1	1	1	1	0	1	1	1	1	1	1	1
GCA_018811125.1	8	t008	Australia	Oceania	swab	clinical	0	0	0	1	0	0	0	0	0	1	1	0	0	0	0	0	0	1	0	0	0	1	1	1	0	1	1	0	1	1	0	1	1	1	1	0	1	1	1	1	1	1	1
GCA_018811145.1	8	t008	Australia	Oceania	Wound swab	clinical	0	0	0	1	0	0	0	0	0	1	1	0	0	0	0	0	0	1	0	0	0	1	1	0	0	1	1	0	1	1	0	1	1	1	1	0	1	1	1	1	1	1	1
GCA_018811165.1	8	t008	Australia	Oceania	Groin Swab	clinical	0	0	0	0	0	0	0	0	0	1	1	0	0	0	0	1	0	0	0	0	0	1	1	1	1	1	1	0	1	1	0	1	1	1	1	0	1	1	1	1	1	1	1
GCA_018811185.1	97	t359	Australia	Oceania	Leg Swab	clinical	0	0	0	1	0	0	0	0	0	1	1	0	0	0	0	0	0	1	0	0	0	1	1	1	0	1	1	0	1	1	0	1	1	1	1	0	1	1	1	1	1	1	1
GCA_018811195.1	88	t786	Australia	Oceania	Groin Swab	clinical	0	0	0	0	0	0	0	0	0	0	0	0	0	0	0	0	0	0	0	0	0	1	1	1	0	1	1	0	1	1	0	1	1	1	1	0	1	1	1	1	1	1	1
GCA_018811225.1	88	t4103	Australia	Oceania	Breast Fluid	clinical	0	0	0	0	0	0	0	0	0	1	1	0	0	0	0	1	0	0	0	0	0	1	1	1	0	1	1	0	1	1	0	1	1	1	1	0	1	1	1	1	1	1	1
GCA_018811265.1	5659	t4699	Australia	Oceania	swab	clinical	0	0	0	1	0	0	0	0	0	1	1	0	0	0	0	1	0	0	0	0	0	1	1	1	0	0	1	0	1	1	0	1	1	1	1	0	1	1	1	1	1	1	1
GCA_018811285.1	5660	t127	Australia	Oceania	sputum	clinical	0	0	0	1	0	0	0	0	0	1	1	0	0	0	0	1	0	0	0	0	0	1	1	1	0	1	1	0	1	1	0	1	1	1	1	0	1	1	1	1	1	1	1
GCA_018811305.1	1232	t779	Australia	Oceania	Perianal Swab	clinical	0	0	0	0	0	0	0	0	0	1	1	0	0	0	0	0	0	0	0	0	0	1	1	1	0	1	1	0	1	1	0	1	1	1	1	0	1	1	1	1	1	1	1
GCA_018811325.1	1	t6693	Australia	Oceania	Abscess	clinical	0	0	0	1	0	0	0	0	0	1	1	0	0	0	0	1	0	0	0	0	0	1	1	1	0	1	1	1	1	1	0	1	1	1	1	0	1	1	1	1	1	1	1
GCA_018811345.1	1	t127	Australia	Oceania	swab	clinical	0	0	0	1	0	0	0	0	0	1	1	0	0	0	0	1	0	0	0	0	0	1	1	1	0	1	1	0	1	1	0	1	1	1	1	0	1	1	1	1	1	1	1
GCA_018811365.1	1232	t779	Australia	Oceania	Right distal leg Wound swab	clinical	0	0	0	0	0	0	0	0	0	1	1	0	0	0	0	0	0	0	0	0	0	1	1	0	0	1	1	0	1	1	0	1	1	1	1	0	1	1	1	1	1	1	1
GCA_018811385.1	1	t127	Australia	Oceania	Neck Swab	clinical	0	0	0	0	0	0	0	0	0	1	1	0	0	0	0	0	0	0	0	0	0	1	1	1	0	1	1	1	1	0	0	1	1	1	1	0	1	1	1	1	1	1	1
GCA_018811405.1	1232	t011	Australia	Oceania	Breast Abscess	clinical	0	0	0	0	0	0	0	0	0	1	1	0	0	0	0	0	0	0	0	0	0	1	1	1	0	1	1	0	1	1	0	1	1	1	1	0	1	1	1	1	1	1	1
GCA_018811425.1	2371	28	Australia	Oceania	Trachea Aspirate	clinical	0	0	0	0	0	0	0	0	0	1	1	0	0	0	0	0	0	1	0	0	0	1	1	0	0	1	1	1	1	1	0	1	1	1	1	0	1	1	1	1	1	1	1
GCA_018811445.1	1232	t034	Australia	Oceania	swab	clinical	0	0	0	0	0	0	0	0	0	1	1	0	0	0	0	0	0	0	0	0	0	1	1	1	0	1	1	0	1	1	0	1	1	1	1	0	1	1	1	1	1	1	1
GCA_018811455.1	188	t189	Australia	Oceania	Wound swab	clinical	0	0	0	1	0	0	0	0	0	1	1	0	0	0	0	1	0	0	0	0	0	1	1	0	0	1	1	1	1	1	0	1	1	1	1	0	1	1	1	1	1	1	1
GCA_018811485.1	188	t189	Australia	Oceania	Leg Swab	clinical	0	0	0	1	0	0	0	0	0	1	1	0	0	0	0	1	0	0	0	0	0	1	1	1	0	1	1	1	1	1	0	1	1	1	1	0	1	1	1	1	1	1	1
GCA_018811505.1	-	t037	Australia	Oceania	Scalp swab	clinical	0	0	0	0	0	0	0	0	0	0	0	0	0	0	0	0	0	0	0	0	0	1	1	0	1	1	1	1	1	1	0	1	1	1	1	0	1	1	1	1	1	1	1
GCA_018811605.1	5672	t037	Australia	Oceania	Groin Swab	clinical	0	0	0	0	0	0	0	0	0	0	1	0	0	0	1	0	0	0	0	0	0	1	1	1	0	1	1	1	1	0	0	1	1	1	1	0	1	1	1	1	1	1	1
GCA_018811625.1	30	t019	Australia	Oceania	Eye Swab	clinical	0	0	0	1	0	0	0	0	0	1	1	0	0	0	0	1	0	0	0	0	0	1	1	1	0	1	1	0	1	1	0	1	1	1	1	0	1	1	1	1	1	1	1
GCA_018811645.1	5682	Type	Australia	Oceania	swab	clinical	0	0	0	1	0	0	0	0	0	1	1	0	0	0	0	0	0	0	0	0	1	1	1	1	0	1	1	0	1	0	0	1	1	1	1	0	1	1	1	1	1	1	1
GCA_018811665.1	5669	t019	Australia	Oceania	Finger Swab	clinical	0	0	0	1	0	0	0	0	0	1	1	0	0	0	0	0	0	1	0	0	0	1	1	1	0	1	1	1	1	1	0	1	1	1	1	0	1	1	1	1	1	1	1
GCA_018811685.1	-	t701	Australia	Oceania	Tissue	clinical	0	0	0	1	0	0	0	0	0	1	1	0	0	0	0	1	0	0	0	0	0	1	1	0	0	1	1	1	1	1	0	1	1	1	1	0	1	1	1	1	1	1	1
GCA_018811705.1	1	t127	Australia	Oceania	Leg Tissue ulcer	clinical	0	0	0	1	0	0	0	0	0	1	1	0	0	0	0	1	0	0	0	0	0	1	1	1	0	1	1	0	1	1	0	1	1	1	1	0	1	1	1	1	1	1	1
GCA_018811725.1	5213	t127	Australia	Oceania	Leg Swab	clinical	0	0	0	1	0	0	0	0	0	1	1	0	0	0	0	1	0	0	0	0	0	1	1	1	0	1	1	1	1	1	0	1	1	1	1	0	1	1	1	1	1	1	1
GCA_018811745.1	1	t127	Australia	Oceania	Middle finger Swab	clinical	0	0	0	1	0	0	0	0	0	1	1	0	0	0	0	1	0	0	0	0	0	1	1	1	0	0	1	1	1	1	0	1	1	1	1	0	1	1	1	1	1	1	1
GCA_018811765.1	1	t114	Australia	Oceania	Blood (whole)	clinical	0	0	0	1	0	0	0	0	0	1	1	0	0	0	0	1	0	0	0	0	0	1	1	1	0	1	1	1	1	1	0	1	1	1	1	0	1	1	1	1	1	1	1
GCA_018811785.1	1	t127	Australia	Oceania	Blood (whole)	clinical	0	0	0	1	0	0	0	0	0	1	1	0	0	0	0	1	0	0	0	0	0	1	1	1	0	1	1	1	1	1	0	1	1	1	1	0	1	1	1	1	1	1	1
GCA_018811805.1	1	t127	Australia	Oceania	Blood (whole)	clinical	0	0	0	1	0	0	0	0	0	1	1	0	0	0	0	1	0	0	0	0	0	1	1	1	0	1	1	1	1	1	0	1	1	1	1	0	1	1	1	1	1	1	1
GCA_018811825.1	1	t127	Australia	Oceania	Blood (whole)	clinical	0	0	0	1	0	0	0	0	0	1	1	0	0	0	0	1	0	0	0	0	0	1	1	1	0	1	1	1	1	1	0	1	1	1	1	0	1	1	1	1	1	1	1
GCA_018811865.1	1232	t779	Australia	Oceania	Buttock Abscess	clinical	0	0	0	0	0	0	0	0	0	1	1	0	0	0	0	0	0	0	0	0	0	1	1	0	0	1	1	0	1	1	0	1	1	1	1	0	1	1	1	1	1	1	1
GCA_018811905.1	239	t037	Australia	Oceania	Toe Tissue	clinical	0	0	1	0	1	0	1	0	0	1	1	0	0	0	1	0	0	0	0	0	0	1	1	1	0	1	1	1	0	1	0	1	1	1	1	0	1	1	1	1	1	1	1
GCA_019893765.1	1649	t701	Australia	Oceania	Trachea Aspirate	clinical	0	0	0	1	0	0	0	0	0	1	1	0	0	0	0	0	0	1	0	0	0	1	1	1	0	1	1	1	1	1	0	1	1	1	1	0	1	1	1	1	1	1	1
GCA_020472725.1	1	t5837	Australia	Oceania	swab	clinical	0	0	0	1	0	0	0	0	0	1	1	0	0	0	0	1	0	0	0	0	0	1	1	0	0	1	1	1	1	1	0	1	1	1	1	0	1	1	1	1	1	1	1
GCA_020472745.1	398	t034	Australia	Oceania	swab	clinical	0	0	0	0	0	0	0	0	0	1	1	0	0	0	0	0	0	0	0	0	0	1	1	0	0	1	1	0	1	1	0	1	1	1	1	0	1	1	1	1	1	1	1
GCA_020474345.1	5	t2731	Australia	Oceania	Blood (whole)	clinical	0	0	0	0	1	0	1	0	0	1	1	0	0	0	0	0	0	0	0	0	0	1	1	1	0	1	1	0	1	1	0	1	1	1	1	0	1	1	1	1	1	1	1
GCA_022213995.1	5	t548	Australia	Oceania	sinus	clinical	0	0	0	0	0	0	0	0	0	0	0	0	0	0	0	0	0	0	0	0	0	1	1	1	0	1	1	0	1	1	0	1	1	1	1	0	1	1	1	1	1	1	1
GCA_022214055.1	-	t002	Australia	Oceania	sinus	clinical	0	0	0	0	0	0	0	0	0	0	0	0	0	0	0	0	0	0	0	0	0	1	1	1	0	1	1	0	1	1	0	1	1	1	1	0	1	1	1	1	1	1	1
GCA_022214085.1	30	t017	Australia	Oceania	sinus	clinical	0	0	0	0	0	0	0	0	0	0	0	0	0	0	0	0	0	0	0	0	0	1	1	1	0	1	1	0	1	0	0	1	1	1	1	0	1	1	1	1	1	1	1
GCA_022214135.1	976	t024	Australia	Oceania	sinus	clinical	0	0	0	0	0	0	0	0	0	0	0	0	0	0	0	0	0	0	0	0	0	1	1	1	1	1	1	0	1	1	0	1	1	1	1	0	1	1	1	1	1	1	1
GCA_022214155.1	1	t12673	Australia	Oceania	sinus	clinical	0	0	0	1	0	0	0	0	0	1	1	0	0	0	0	1	0	0	0	0	0	1	1	1	0	1	1	1	1	1	0	1	1	1	1	0	1	1	1	1	1	1	1
GCA_022214175.1	15	t094	Australia	Oceania	sinus	clinical	0	0	0	0	0	0	0	0	0	0	0	0	0	0	0	0	0	0	0	0	0	1	1	1	0	1	1	0	1	1	0	1	1	1	1	0	1	1	1	1	1	1	1
GCA_022214195.1	188	t189	Australia	Oceania	sinus	clinical	0	0	0	0	0	0	0	0	0	0	0	0	0	0	0	0	0	0	0	0	0	1	1	1	0	1	1	1	1	1	0	1	1	1	1	0	1	1	1	1	1	1	1
GCA_022214215.1	-	t131	Australia	Oceania	sinus	clinical	0	0	0	0	0	0	0	0	0	0	0	0	0	0	0	0	0	0	0	0	0	1	1	1	0	1	0	0	1	1	0	1	1	1	1	0	1	1	1	1	1	1	1
GCA_022214235.1	3548	t2055	Australia	Oceania	sinus	clinical	0	0	0	0	0	0	0	0	0	0	0	0	0	0	0	0	0	0	0	0	0	1	1	1	0	1	1	0	1	1	0	1	1	1	1	0	1	1	1	1	1	1	1
GCA_022214255.1	-	t786	Australia	Oceania	sinus	clinical	0	0	0	0	0	0	0	0	0	0	0	0	0	0	0	0	0	0	0	0	0	1	1	1	1	1	1	0	1	1	0	1	1	1	1	0	1	1	1	1	1	1	1
GCA_022214265.1	5	t002	Australia	Oceania	sinus	clinical	0	0	0	1	0	0	0	0	0	1	1	0	0	0	0	1	0	0	0	0	0	1	1	1	0	1	1	0	1	1	0	1	1	1	1	0	1	1	1	1	1	1	1
GCA_022214275.1	15	t360	Australia	Oceania	sinus	clinical	0	0	0	0	0	0	0	0	0	0	0	0	0	0	0	0	0	0	0	0	0	1	1	1	0	1	1	0	1	1	0	1	1	1	1	0	1	1	1	1	1	1	1
GCA_022214315.1	3376	t008	Australia	Oceania	sinus	clinical	0	0	0	0	0	0	0	0	0	0	0	0	0	0	0	0	0	0	0	0	0	1	1	1	1	1	1	0	1	1	0	1	1	1	1	0	1	1	1	1	1	1	1
GCA_022214335.1	30	t275	Australia	Oceania	sinus	clinical	0	0	0	0	0	0	0	0	0	0	0	0	0	0	0	0	0	0	0	0	0	1	1	1	0	1	1	0	1	0	0	1	1	1	1	0	1	1	1	1	1	1	1
GCA_022214355.1	1	t12673	Australia	Oceania	sinus	clinical	0	0	0	1	0	0	0	0	0	1	1	0	0	0	0	1	0	0	0	0	0	1	1	1	0	1	1	1	1	1	0	1	1	1	1	0	1	1	1	1	1	1	1
GCA_022214375.1	-	04-32-17-32-17-23-24	Australia	Oceania	sinus	clinical	0	0	0	0	0	0	0	0	0	0	0	0	0	0	0	0	0	0	0	0	0	1	1	1	0	1	1	1	1	0	0	1	1	1	1	0	1	1	1	1	1	1	1
GCA_022214395.1	1281	t164	Australia	Oceania	sinus	clinical	0	0	0	0	0	0	0	0	0	0	0	0	0	0	0	0	0	0	0	0	0	1	1	1	1	1	1	0	1	1	0	1	1	1	1	0	1	1	1	1	1	1	1
GCA_022214415.1	5	t586	Australia	Oceania	sinus	clinical	0	0	0	0	0	0	0	0	0	0	0	0	0	0	0	0	0	0	0	0	0	1	1	1	0	1	1	0	1	1	0	1	1	1	1	0	1	1	1	1	1	1	1
GCA_022214435.1	22	t032	Australia	Oceania	sinus	clinical	0	0	0	1	0	0	0	0	0	1	1	0	0	0	0	0	0	0	0	0	1	1	1	1	0	1	1	1	1	0	0	1	1	1	1	0	1	1	1	1	1	1	1
GCA_022214445.1	39	t1720	Australia	Oceania	sinus	clinical	0	0	0	0	0	0	0	0	0	0	0	0	0	0	0	0	0	0	0	0	0	1	1	1	0	1	1	0	1	1	0	1	1	1	1	0	1	1	1	1	1	1	1
GCA_022214475.1	1	t12673	Australia	Oceania	sinus	clinical	0	0	0	1	0	0	0	0	0	1	1	0	0	0	0	1	0	0	0	0	0	1	1	1	0	1	1	1	1	1	0	1	1	1	1	0	1	1	1	1	1	1	1
GCA_022214485.1	8	t3286	Australia	Oceania	sinus	clinical	0	0	0	0	0	0	0	0	0	0	0	0	0	0	0	0	0	0	0	0	0	1	1	1	1	1	1	0	1	1	0	1	1	1	1	0	1	1	1	1	1	1	1
GCA_022214515.1	5	t002	Australia	Oceania	sinus	clinical	0	0	0	1	0	0	0	0	0	1	1	0	0	0	0	1	0	0	0	0	0	1	1	1	0	1	1	0	1	1	0	1	1	1	1	0	1	1	1	1	1	1	1
GCA_022214535.1	5	t002	Australia	Oceania	sinus	clinical	0	0	0	0	0	0	0	0	0	0	0	0	0	0	0	0	0	0	0	0	0	1	1	1	0	1	1	0	1	1	0	1	1	1	1	0	1	1	1	1	1	1	1
GCA_022214545.1	8	t121	Australia	Oceania	sinus	clinical	0	0	0	0	0	0	0	0	0	0	0	0	0	0	0	0	0	0	0	0	0	1	1	1	0	1	1	0	1	1	0	1	0	0	1	0	1	1	1	1	1	1	1
GCA_022214555.1	30	t018	Australia	Oceania	sinus	clinical	0	0	0	0	0	0	0	0	0	0	0	0	0	0	0	0	0	0	0	0	0	1	1	1	0	1	1	0	1	0	0	1	1	1	1	0	1	1	1	1	1	1	1
GCA_022214565.1	34	t089	Australia	Oceania	sinus	clinical	0	0	0	0	0	0	0	0	0	0	0	0	0	0	0	0	0	0	0	0	0	1	1	1	0	1	1	0	1	0	0	1	1	1	1	0	1	1	1	1	1	1	1
GCA_022214615.1	-	11-10-21-17-34-33-25-25	Australia	Oceania	sinus	clinical	0	0	0	0	0	0	0	0	0	0	0	0	0	0	0	0	0	0	0	0	0	1	1	1	0	1	1	1	1	1	0	1	1	1	1	0	1	1	1	1	1	1	1
GCA_022214635.1	45	t1040	Australia	Oceania	sinus	clinical	0	0	0	0	0	0	0	0	0	0	0	0	0	0	0	0	0	0	0	0	0	1	1	1	0	1	1	1	1	1	0	1	1	1	1	0	1	1	1	1	1	1	1
GCA_022214645.1	30	15-12-16-825-16-02-16-02-25-17-24-24	Australia	Oceania	sinus	clinical	0	0	0	0	0	0	0	0	0	0	0	0	0	0	0	0	0	0	0	0	0	1	1	1	0	1	1	1	1	0	0	1	1	1	1	0	1	1	1	1	1	1	1
GCA_022214705.1	30	t021	Australia	Oceania	sinus	clinical	0	0	0	0	0	0	0	0	0	0	0	0	0	0	0	0	0	0	0	0	0	1	1	1	0	1	1	0	1	0	0	1	1	1	1	0	1	1	1	1	1	1	1
GCA_022236765.1	22	t1370	Australia	Oceania	sinus	clinical	0	0	0	1	0	0	0	0	0	1	1	0	0	0	0	0	0	0	0	0	1	1	1	1	0	1	1	1	1	0	0	1	1	1	1	0	1	1	1	1	1	1	1
GCA_022236905.1	1	t127	Australia	Oceania	sinus	clinical	0	0	0	0	0	0	0	0	0	0	0	0	0	0	0	0	0	0	0	0	0	1	1	1	0	1	1	0	1	1	0	1	1	1	1	0	1	1	1	1	1	1	1
GCA_022237985.1	78	t325	Australia	Oceania	sinus	clinical	0	0	0	0	0	0	0	0	0	0	0	0	0	0	0	0	0	0	0	0	0	1	1	1	0	1	1	0	1	1	0	1	1	1	1	0	1	1	1	1	1	1	1
GCA_022237995.1	5	t002	Australia	Oceania	sinus	clinical	0	0	0	0	0	0	0	0	0	0	0	0	0	0	0	0	0	0	0	0	0	1	1	1	0	1	1	0	1	1	0	1	1	1	1	0	1	1	1	1	1	1	1
GCA_022238005.1	5	t002	Australia	Oceania	sinus	clinical	0	0	0	0	0	0	0	0	0	0	0	0	0	0	0	0	0	0	0	0	0	1	1	1	0	1	1	0	1	1	0	1	1	1	1	0	1	1	1	1	1	1	1
GCA_022238025.1	78	t729	Australia	Oceania	sinus	clinical	0	0	0	0	0	0	0	0	0	0	0	0	0	0	0	0	0	0	0	0	0	1	1	1	0	1	1	0	1	1	0	1	1	1	1	0	1	1	1	1	1	1	1
GCA_022238055.1	1	t127	Australia	Oceania	sinus	clinical	0	0	0	0	0	0	0	0	0	0	0	0	0	0	0	0	0	0	0	0	0	1	1	1	0	1	1	0	1	1	0	1	1	1	1	0	1	1	1	1	1	1	1
GCA_022238145.1	5	t067	Australia	Oceania	sinus	clinical	0	0	0	0	0	0	0	0	0	0	0	0	0	0	0	0	0	0	0	0	0	1	1	1	1	1	1	0	1	1	0	1	1	1	1	0	1	1	1	1	1	1	1
GCA_022238155.1	72	t126	Australia	Oceania	sinus	clinical	0	0	0	0	0	0	0	0	0	0	0	0	0	0	0	0	0	0	0	0	0	1	1	1	0	1	1	0	1	1	0	1	1	1	1	0	1	1	1	1	1	1	1
GCA_022238175.1	30	t012	Australia	Oceania	sinus	clinical	0	0	0	0	0	0	0	0	0	0	0	0	0	0	0	0	0	0	0	0	0	1	1	1	0	1	1	0	1	0	0	1	1	1	1	0	1	1	1	1	1	1	1
GCA_022238205.1	30	t021	Australia	Oceania	sinus	clinical	0	0	0	0	0	0	0	0	0	0	0	0	0	0	0	0	0	0	0	0	0	1	1	1	0	1	1	1	1	0	0	1	1	1	1	0	1	1	1	1	1	1	1
GCA_022238235.1	-	15-21-16-05-21-16-02-25-17-24	Australia	Oceania	sinus	clinical	0	0	0	0	0	0	0	0	0	0	0	0	0	0	0	0	0	0	0	0	0	1	1	1	0	1	1	1	1	0	0	1	1	1	1	0	1	1	1	1	1	1	1
GCA_022238305.1	5	t539	Australia	Oceania	sinus	clinical	0	0	0	0	0	0	0	0	0	0	0	0	0	0	0	0	0	0	0	0	0	1	1	1	0	1	1	0	1	1	0	1	1	1	1	0	1	1	1	1	1	1	1
GCA_022238325.1	30	t3095	Australia	Oceania	sinus	clinical	0	0	0	0	0	0	0	0	0	0	0	0	0	0	0	0	0	0	0	0	0	1	1	1	0	1	1	1	1	0	0	1	1	1	1	0	1	1	1	1	1	1	1
GCA_022238345.1	72	t126	Australia	Oceania	sinus	clinical	0	0	0	0	0	0	0	0	0	0	0	0	0	0	0	0	0	0	0	0	0	1	1	1	0	1	1	0	1	1	0	1	1	1	1	0	1	1	1	1	1	1	1
GCA_022238375.1	121	t17467	Australia	Oceania	sinus	clinical	0	0	0	0	0	0	0	0	0	0	0	0	0	0	0	0	0	0	0	0	0	1	1	1	0	1	1	1	1	1	0	1	1	1	1	0	1	1	1	1	1	1	1
GCA_022238565.1	25	t436	Australia	Oceania	sinus	clinical	0	0	0	0	0	0	0	0	0	0	0	0	0	0	0	0	0	0	0	0	0	1	1	1	0	1	1	0	1	1	0	1	1	1	1	0	1	1	1	1	1	1	1
GCA_022238945.1	291	t937	Australia	Oceania	sinus	clinical	0	0	0	0	0	0	0	0	0	0	0	0	0	0	0	0	0	0	0	0	0	1	1	1	0	1	1	0	1	1	0	1	1	1	1	0	1	1	1	1	1	1	1
GCA_022238965.1	5	t067	Australia	Oceania	sinus	clinical	0	0	0	0	0	0	0	0	0	0	0	0	0	0	0	0	0	0	0	0	0	1	1	1	0	1	1	0	1	1	0	1	1	1	1	0	1	1	1	1	1	1	1
GCA_022239025.1	12	t156	Australia	Oceania	sinus	clinical	0	0	0	0	0	0	0	0	0	0	0	0	0	0	0	0	0	0	0	0	0	1	1	1	0	1	1	1	1	1	0	1	1	1	1	0	1	1	1	1	1	1	1
GCA_022239045.1	5	t088	Australia	Oceania	sinus	clinical	0	0	0	0	0	0	0	0	0	0	0	0	0	0	0	0	0	0	0	0	0	1	1	1	0	1	1	0	1	1	0	1	1	1	1	0	1	1	1	1	1	1	1
GCA_022239085.1	8	t1684	Australia	Oceania	sinus	clinical	0	0	0	0	0	0	0	0	0	0	0	0	0	0	0	0	0	0	0	0	0	1	1	1	1	1	1	0	1	1	0	1	1	1	1	0	1	1	1	1	1	1	1
GCA_022239145.1	25	t349	Australia	Oceania	sinus	clinical	0	0	0	0	0	0	0	0	0	0	0	0	0	0	0	0	0	0	0	0	0	1	1	1	0	1	1	0	1	1	0	1	1	1	1	0	1	1	1	1	1	1	1
GCA_022239155.1	45	t026	Australia	Oceania	sinus	clinical	0	0	0	1	0	0	0	0	0	1	1	0	0	0	0	1	0	0	0	0	0	1	1	1	0	1	1	1	1	0	0	1	1	1	1	0	1	1	1	1	1	1	1
GCA_022239165.1	5	t002	Australia	Oceania	sinus	clinical	0	0	0	0	0	0	0	0	0	0	0	0	0	0	0	0	0	0	0	0	0	1	1	1	0	1	1	0	1	1	0	1	1	1	1	0	1	1	1	1	1	1	1
GCA_022239205.1	6	04-21-17-34-24-34-22-25-25-25-25	Australia	Oceania	sinus	clinical	0	0	0	0	0	0	0	0	0	0	0	0	0	0	0	0	0	0	0	0	0	1	1	1	0	1	1	1	1	1	0	1	1	1	1	0	1	1	1	1	1	1	1
GCA_022239215.1	45	t065	Australia	Oceania	sinus	clinical	0	0	0	0	0	0	0	0	0	0	0	0	0	0	0	0	0	0	0	0	0	1	1	1	0	1	1	1	1	1	0	1	1	1	1	0	1	1	1	1	1	1	1
GCA_022239345.1	20	t164	Australia	Oceania	sinus	clinical	0	0	0	0	0	0	0	0	0	0	0	0	0	0	0	0	0	0	0	0	0	1	1	1	0	1	1	0	1	1	0	1	1	1	1	0	1	1	1	1	1	1	1
GCA_022239365.1	672	t3841	Australia	Oceania	sinus	clinical	0	0	0	0	0	0	0	0	0	0	0	0	0	0	0	0	0	0	0	0	0	1	1	1	0	1	1	0	1	1	0	1	1	1	1	0	1	1	1	1	1	1	1
GCA_022239385.1	3724	t688	Australia	Oceania	sinus	clinical	0	0	0	0	0	0	0	0	0	0	0	0	0	0	0	0	0	0	0	0	0	1	1	1	1	1	1	0	1	1	0	1	1	1	1	0	1	1	1	1	1	1	1
GCA_022239425.1	5	t1265	Australia	Oceania	sinus	clinical	0	0	0	0	0	0	0	0	0	0	0	0	0	0	0	0	0	0	0	0	0	1	1	1	1	1	1	0	1	1	0	1	1	1	1	0	1	1	1	1	1	1	1
GCA_022239485.1	39	t382	Australia	Oceania	sinus	clinical	0	0	0	0	0	0	0	0	0	0	0	0	0	0	0	0	0	0	0	0	0	1	1	1	0	1	1	0	1	1	0	1	1	1	1	0	1	1	1	1	1	1	1
GCA_022239525.1	25	04-21-12-17-13-20-17-12-17	Australia	Oceania	sinus	clinical	0	0	0	0	0	0	0	0	0	0	0	0	0	0	0	0	0	0	0	0	0	1	1	1	0	1	1	0	1	1	0	1	1	1	1	0	1	0	1	1	1	1	1
GCA_022239535.1	20	t3277	Australia	Oceania	sinus	clinical	0	0	0	0	0	0	0	0	0	0	0	0	0	0	0	0	0	0	0	0	0	1	1	1	0	1	1	0	1	1	0	1	1	1	1	0	1	1	1	1	1	1	1
GCA_022239585.1	22	t032	Australia	Oceania	sinus	clinical	0	0	0	1	0	0	0	0	0	1	1	0	0	0	0	0	0	0	0	0	1	1	1	1	1	1	1	1	1	0	0	1	1	1	1	0	1	1	1	1	1	1	1
GCA_022239645.1	5	26-23-17-34-17-282-17-12-17-16	Australia	Oceania	sinus	clinical	0	0	0	0	0	0	0	0	0	0	0	0	0	0	0	0	0	0	0	0	0	1	1	1	0	1	1	0	1	0	0	1	1	1	1	0	1	1	1	1	1	1	1
GCA_022239685.1	30	t012	Australia	Oceania	sinus	clinical	0	0	0	0	0	0	0	0	0	0	0	0	0	0	0	0	0	0	0	0	0	1	1	1	0	1	1	1	1	0	0	1	1	1	1	0	1	1	1	1	1	1	1
GCA_022239695.1	45	t065	Australia	Oceania	sinus	clinical	0	0	0	0	0	0	0	0	0	0	0	0	0	0	0	0	0	0	0	0	0	1	1	1	0	1	1	1	1	1	0	1	1	1	1	0	1	1	1	1	1	1	1
GCA_022239705.1	97	t359	Australia	Oceania	sinus	clinical	0	0	0	0	0	0	0	0	0	0	0	0	0	0	0	0	0	0	0	0	0	1	1	1	0	1	1	0	1	1	0	1	1	1	1	0	1	1	1	1	1	1	1
GCA_022239715.1	-	11-10-21-17-34-33-25-25	Australia	Oceania	sinus	clinical	0	0	0	0	0	0	0	0	0	0	0	0	0	0	0	0	0	0	0	0	0	1	1	1	0	1	1	1	1	1	0	1	1	1	1	0	1	1	1	1	1	1	1
GCA_022239825.1	6	t304	Australia	Oceania	sinus	clinical	0	0	0	0	0	0	0	0	0	0	0	0	0	0	0	0	0	0	0	0	0	1	1	1	0	1	1	1	1	1	0	1	1	1	1	0	1	1	1	1	1	1	1
GCA_022239835.1	45	t465	Australia	Oceania	sinus	clinical	0	0	0	0	0	0	0	0	0	0	0	0	0	0	0	0	0	0	0	0	0	1	1	1	0	1	1	1	1	1	0	1	1	1	1	0	1	1	1	1	1	1	1
GCA_022239855.1	1	t12673	Australia	Oceania	sinus	clinical	0	0	0	1	0	0	0	0	0	1	1	0	0	0	0	1	0	0	0	0	0	1	1	1	0	1	1	1	1	1	0	1	1	1	1	0	1	1	1	1	1	1	1
GCA_022239875.1	45	08-16-825-16-13-17-34-16-34	Australia	Oceania	sinus	clinical	0	0	0	0	0	0	0	0	0	0	0	0	0	0	0	0	0	0	0	0	0	1	1	1	0	1	1	1	1	1	0	1	1	1	1	0	1	1	1	1	1	1	1
GCA_022240505.1	109	t209	Australia	Oceania	sinus	clinical	0	0	0	0	0	0	0	0	0	0	0	0	0	0	0	0	0	0	0	0	0	1	1	1	0	1	1	0	1	1	0	1	1	1	1	0	1	1	1	1	1	1	1
GCA_022288785.1	15	t085	Australia	Oceania	sinus	clinical	0	0	0	0	0	0	0	0	0	0	0	0	0	0	0	0	0	0	0	0	0	1	1	1	0	1	1	0	1	1	0	1	1	1	1	0	1	1	1	1	1	1	1
GCA_022395975.1	97	t359	Australia	Oceania	skin swab	clinical	0	0	0	0	0	0	0	0	0	0	0	0	0	0	0	0	0	0	0	0	0	1	1	1	0	1	1	0	1	1	0	1	1	1	1	0	1	1	1	1	1	1	1
GCA_022395995.1	97	t359	Australia	Oceania	skin swab	clinical	0	0	0	0	0	0	0	0	0	0	0	0	0	0	0	0	0	0	0	0	0	1	1	1	0	1	1	0	1	1	0	1	1	1	1	0	1	1	1	1	1	1	1
GCA_022396015.1	97	t359	Australia	Oceania	skin swab	clinical	0	0	0	0	0	0	0	0	0	0	0	0	0	0	0	0	0	0	0	0	0	1	1	1	0	1	1	0	1	1	0	1	1	1	1	0	1	1	1	1	1	1	1
GCA_022396075.1	508	t026	Australia	Oceania	skin swab	clinical	0	0	0	0	0	0	0	0	0	0	0	0	0	0	0	0	0	0	0	0	0	1	1	1	0	1	1	1	1	0	0	1	1	1	1	0	1	1	1	1	1	1	1
GCA_022396085.1	97	t359	Australia	Oceania	skin swab	clinical	0	0	0	0	0	0	0	0	0	0	0	0	0	0	0	0	0	0	0	0	0	1	1	1	0	1	1	0	1	1	0	1	1	1	1	0	1	1	1	1	1	1	1
GCA_022396095.1	508	t026	Australia	Oceania	skin swab	clinical	0	0	0	0	0	0	0	0	0	0	0	0	0	0	0	0	0	0	0	0	0	1	1	1	0	1	1	1	1	0	0	1	1	1	1	0	1	1	1	1	1	1	1
GCA_022396135.1	97	t359	Australia	Oceania	skin swab	clinical	0	0	0	0	0	0	0	0	0	0	0	0	0	0	0	0	0	0	0	0	0	1	1	1	0	1	1	0	1	1	0	1	1	1	1	0	1	1	1	1	1	1	1
GCA_022396145.1	508	t230	Australia	Oceania	skin swab	clinical	0	0	0	0	0	0	0	0	0	0	0	0	0	0	0	0	0	0	0	0	0	1	1	1	0	1	1	1	1	0	0	1	1	1	1	0	1	1	1	1	1	1	1
GCA_022396195.1	508	t230	Australia	Oceania	skin swab	clinical	0	0	0	0	0	0	0	0	0	0	0	0	0	0	0	0	0	0	0	0	0	1	1	1	0	1	1	1	1	0	0	1	1	1	1	0	1	1	1	1	1	1	1
GCA_022396205.1	8	t842	Australia	Oceania	skin swab	clinical	0	0	0	0	0	0	0	0	0	0	0	0	0	0	0	0	0	0	0	0	0	1	1	1	1	1	1	0	1	1	0	1	1	1	1	0	1	1	1	1	1	1	1
GCA_022396215.1	508	t728	Australia	Oceania	skin swab	clinical	0	0	0	0	0	0	0	0	0	0	0	0	0	0	0	0	0	0	0	0	0	1	1	1	0	1	1	1	1	0	0	1	1	1	1	0	1	1	1	1	1	1	1
GCA_022396255.1	508	t728	Australia	Oceania	skin swab	clinical	0	0	0	0	0	0	0	0	0	0	0	0	0	0	0	0	0	0	0	0	0	1	1	1	0	1	1	1	1	0	0	1	1	1	1	0	1	1	1	1	1	1	1
GCA_022396275.1	8	t842	Australia	Oceania	skin swab	clinical	0	0	0	0	0	0	0	0	0	0	0	0	0	0	0	0	0	0	0	0	0	1	1	1	0	1	1	0	1	1	0	1	1	1	1	0	1	1	1	1	1	1	1
GCA_022396295.1	15	t605	Australia	Oceania	skin swab	clinical	0	0	0	0	0	0	0	0	0	0	0	0	0	0	0	0	0	0	0	0	0	1	1	1	0	1	1	0	1	0	0	1	1	1	1	0	1	1	1	1	1	1	1
GCA_022396305.1	1	t693	Australia	Oceania	skin swab	clinical	0	0	0	1	0	0	0	0	0	1	1	0	0	0	0	1	0	0	0	0	0	1	1	1	0	1	1	1	1	1	0	1	1	1	1	0	1	1	1	1	1	1	1
GCA_022396315.1	1152	t7791	Australia	Oceania	skin swab	clinical	0	0	0	0	0	0	0	0	0	0	0	0	0	0	0	0	0	0	0	0	0	1	1	1	0	1	1	0	1	1	0	1	1	1	1	0	1	1	1	1	1	1	1
GCA_022396355.1	15	t605	Australia	Oceania	skin swab	clinical	0	0	0	0	0	0	0	0	0	0	0	0	0	0	0	0	0	0	0	0	0	1	1	1	0	1	1	0	1	0	0	1	1	1	1	0	1	1	1	1	1	1	1
GCA_022396365.1	15	t605	Australia	Oceania	skin swab	clinical	0	0	0	0	0	0	0	0	0	0	0	0	0	0	0	0	0	0	0	0	0	1	1	1	0	1	1	0	1	0	0	1	1	1	1	0	1	1	1	1	1	1	1
GCA_022396395.1	72	t4359	Australia	Oceania	skin swab	clinical	0	0	0	0	0	0	0	0	0	0	0	0	0	0	0	0	0	0	0	0	0	1	1	1	0	1	1	0	1	1	0	1	1	1	1	0	1	1	1	1	1	1	1
GCA_022396415.1	72	t12138	Australia	Oceania	skin swab	clinical	0	0	0	0	0	0	0	0	0	0	0	0	0	0	0	0	0	0	0	0	0	1	1	0	0	1	1	0	1	1	0	1	1	1	1	0	1	1	1	1	1	1	1
GCA_022396425.1	12	t4070	Australia	Oceania	skin swab	clinical	0	0	0	0	0	0	0	0	0	0	0	0	0	0	0	0	0	0	0	0	0	1	1	1	0	1	1	1	1	1	0	1	1	1	1	0	1	1	1	1	1	1	1
GCA_022396455.1	1	t693	Australia	Oceania	skin swab	clinical	0	0	0	1	0	0	0	0	0	1	1	0	0	0	0	1	0	0	0	0	0	1	1	1	0	1	1	0	1	1	0	1	1	1	1	0	1	1	1	1	1	1	1
GCA_022396475.1	1	t693	Australia	Oceania	skin swab	clinical	0	0	0	1	0	0	0	0	0	1	1	0	0	0	0	1	0	0	0	0	0	1	1	1	1	1	1	1	1	1	0	1	1	1	1	0	1	1	1	1	1	1	1
GCA_022396495.1	12	Type	Australia	Oceania	skin swab	clinical	0	0	0	0	0	0	0	0	0	0	0	0	0	0	0	0	0	0	0	0	0	1	1	1	0	0	1	0	1	1	0	1	1	1	1	0	1	1	1	1	1	1	1
GCA_022396515.1	72	t12138	Australia	Oceania	skin swab	clinical	0	0	0	0	0	0	0	0	0	0	0	0	0	0	0	0	0	0	0	0	0	1	1	1	0	1	1	0	1	1	0	1	1	1	1	0	1	1	1	1	1	1	1
GCA_022396535.1	15	t605	Australia	Oceania	skin swab	clinical	0	0	0	0	0	0	0	0	0	0	0	0	0	0	0	0	0	0	0	0	0	1	1	1	0	1	1	0	1	0	0	1	1	1	1	0	1	1	1	1	1	1	1
GCA_022396555.1	97	07-23-12-21-17-36-34-33-34	Australia	Oceania	skin swab	clinical	0	0	0	0	0	0	0	0	0	0	0	0	0	0	0	0	0	0	0	0	0	1	1	1	0	1	1	0	1	1	0	1	1	1	1	0	1	1	1	1	1	1	1
GCA_022396575.1	508	t026	Australia	Oceania	skin swab	clinical	0	0	0	0	0	0	0	0	0	0	0	0	0	0	0	0	0	0	0	0	0	1	1	1	0	1	1	1	1	0	0	1	1	1	1	0	1	1	1	1	1	1	1
GCA_022396585.1	97	t359	Australia	Oceania	skin swab	clinical	0	0	0	0	0	0	0	0	0	0	0	0	0	0	0	0	0	0	0	0	0	1	1	1	0	1	1	0	1	1	0	1	1	1	1	0	1	1	1	1	1	1	1
GCA_022396615.1	97	t359	Australia	Oceania	skin swab	clinical	0	0	0	0	0	0	0	0	0	0	0	0	0	0	0	0	0	0	0	0	0	1	1	1	0	1	1	0	1	1	0	1	1	1	1	0	1	1	1	1	1	1	1
GCA_022396625.1	97	t359	Australia	Oceania	skin swab	clinical	0	0	0	0	0	0	0	0	0	0	0	0	0	0	0	0	0	0	0	0	0	1	1	1	0	1	1	0	1	1	0	1	1	1	1	0	1	1	1	1	1	1	1
GCA_022396645.1	72	t12138	Australia	Oceania	skin swab	clinical	0	0	0	0	0	0	0	0	0	0	0	0	0	0	0	0	0	0	0	0	0	1	1	1	0	1	1	0	1	1	0	1	1	1	1	0	1	1	1	1	1	1	1
GCA_022396655.1	15	t605	Australia	Oceania	skin swab	clinical	0	0	0	0	0	0	0	0	0	0	0	0	0	0	0	0	0	0	0	0	0	1	1	1	0	1	1	0	1	0	0	1	1	1	1	0	1	1	1	1	1	1	1
GCA_022396695.1	1	t127	Australia	Oceania	skin swab	clinical	0	0	0	1	0	0	0	0	0	1	1	0	0	0	0	1	0	0	0	0	0	1	1	1	0	1	1	1	1	1	0	1	1	1	1	0	1	1	1	1	1	1	1
GCA_022699245.1	5	t105	Australia	Oceania	skin	clinical	0	0	0	1	0	0	0	0	0	1	1	0	0	0	0	0	0	1	0	0	0	1	1	1	1	1	1	0	1	1	0	1	1	1	1	0	1	1	1	1	1	1	1
GCA_022699265.1	5	t105	Australia	Oceania	skin	clinical	0	0	0	1	0	0	0	0	0	1	1	0	0	0	0	0	0	1	0	0	0	1	1	1	1	1	1	0	1	1	0	1	1	1	1	0	1	1	1	1	1	1	1
GCA_022699285.1	5	t105	Australia	Oceania	skin	clinical	0	0	0	1	0	0	0	0	0	1	1	0	0	0	0	0	0	1	0	0	0	1	1	1	1	1	1	0	1	1	0	1	1	1	1	0	1	1	1	1	1	1	1
GCA_023158915.1	2793	259-31-17-16-16-16-23-17-360-360-25	Australia	Oceania	skin	clinical	0	0	0	1	0	0	0	0	0	1	1	0	0	0	0	0	0	1	0	0	0	1	1	1	0	1	1	1	1	1	0	1	1	1	1	0	1	1	1	1	1	1	1
GCA_023580865.1	1	t127	Australia	Oceania	respiratory	clinical	0	0	0	1	0	0	0	0	0	1	1	0	0	0	0	1	0	0	0	0	0	1	1	1	0	1	1	1	1	1	0	1	1	1	1	0	1	1	1	1	1	1	1
GCA_023580985.1	5	t3979	Australia	Oceania	respiratory	clinical	0	0	0	1	0	0	0	0	0	1	1	0	0	0	0	1	0	0	0	0	0	1	1	0	0	1	1	0	1	1	0	1	1	1	1	0	1	1	1	1	1	1	1
GCA_023581005.1	97	t267	Australia	Oceania	blood	clinical	0	0	0	1	0	0	0	0	0	1	1	0	0	0	0	1	0	0	0	0	0	1	1	1	0	1	1	0	1	1	0	1	1	1	1	0	1	1	1	1	1	1	1
GCA_023581025.1	93	t4178	Australia	Oceania	Abscess Swab	clinical	0	0	0	1	0	0	0	0	0	1	1	0	0	0	0	1	0	0	0	0	0	1	1	1	0	0	1	0	1	1	0	1	1	1	1	0	1	1	1	1	1	1	1
GCA_023581065.1	93	t3949	Australia	Oceania	Thumb Swab	clinical	0	0	0	1	0	0	0	0	0	1	1	0	0	0	0	1	0	0	0	0	0	1	1	1	0	1	1	0	1	1	0	1	1	1	1	0	1	1	1	1	1	1	1
GCA_023581105.1	1	t5388	Australia	Oceania	nasal swab	clinical	0	0	0	1	0	0	0	0	0	1	1	0	0	0	0	0	0	1	0	0	0	1	1	1	0	1	1	1	1	1	0	1	1	1	1	0	1	1	1	1	1	1	1
GCA_023581125.1	6	t304	Australia	Oceania	nasal swab	clinical	0	0	0	1	0	0	0	0	0	1	1	0	0	0	0	1	0	0	0	0	0	1	1	1	0	1	1	0	1	1	0	1	1	1	1	0	1	1	1	1	1	1	1
GCA_023581185.1	22	t032	Australia	Oceania	nasal swab	clinical	0	0	0	1	0	0	0	0	0	1	1	0	0	0	0	0	0	0	0	0	0	1	1	0	0	1	1	1	1	0	0	1	1	1	1	0	1	1	1	1	1	1	1
GCA_023581225.1	93	t202	Australia	Oceania	nasal swab	clinical	0	0	0	1	0	0	0	0	0	1	1	0	0	0	0	1	0	0	0	0	0	1	1	0	0	1	1	0	1	1	0	1	1	1	1	0	1	1	1	1	1	1	1
GCA_023581245.1	1	t127	Australia	Oceania	nasal swab	clinical	0	0	0	1	0	0	0	0	0	1	1	0	0	0	0	1	0	0	0	0	0	1	1	1	0	1	1	1	1	1	0	1	1	1	1	0	1	1	1	1	1	1	1
GCA_023581365.1	239	t037	Australia	Oceania	nasal swab	clinical	0	0	1	0	0	0	0	0	0	1	1	0	0	0	1	0	0	0	0	0	0	1	1	1	0	1	1	1	1	1	0	1	1	1	1	0	1	1	1	1	1	1	1
GCA_023581385.1	93	t202	Australia	Oceania	Thigh Wound Swab	clinical	0	0	0	1	0	0	0	0	0	1	1	0	0	0	0	1	0	0	0	0	0	1	1	1	0	1	1	0	1	1	0	1	1	1	1	0	1	1	1	1	1	1	1
GCA_023581405.1	93	t202	Australia	Oceania	Aorta Tissue Clot	clinical	0	0	0	1	0	0	0	0	0	1	1	0	0	0	0	1	0	0	0	0	0	1	1	0	0	1	1	0	1	1	0	1	1	1	1	0	0	1	1	1	1	1	1
GCA_023581425.1	-	t4053	Australia	Oceania	nasal swab	clinical	0	0	0	1	0	0	0	0	0	1	1	0	0	0	0	1	0	0	0	0	0	1	1	1	0	1	1	0	1	1	0	1	1	1	1	0	1	1	1	1	1	1	1
GCA_023581485.1	672	t1309	Australia	Oceania	nasal swab	clinical	0	0	0	1	0	0	0	0	0	1	1	0	0	0	0	1	0	0	0	0	0	1	1	1	0	1	1	0	1	1	0	1	1	1	1	0	1	1	1	1	1	1	1
GCA_023581495.1	1232	t779	Australia	Oceania	nasal swab	clinical	0	0	0	0	0	0	0	0	0	1	1	0	0	0	0	0	0	0	0	0	0	1	1	1	0	1	1	0	1	1	0	1	1	1	1	0	1	1	1	1	1	1	1
GCA_023581545.1	93	t202	Australia	Oceania	nasal swab	clinical	0	0	0	1	0	0	0	0	0	1	1	0	0	0	0	1	0	0	0	0	0	1	1	1	0	1	1	0	1	1	0	1	1	1	1	0	1	1	1	1	1	1	1
GCA_023581585.1	834	t1379	Australia	Oceania	nasal swab	clinical	0	0	0	1	0	0	0	0	0	1	1	0	0	0	0	0	0	1	0	0	0	1	1	1	0	1	1	0	1	1	0	1	1	1	1	0	1	1	1	1	1	1	1
GCA_023581625.1	8	t008	Australia	Oceania	Rectal Swab	clinical	0	0	0	1	0	0	0	0	0	1	1	0	0	0	0	1	0	0	0	0	0	1	1	1	0	1	1	0	1	1	0	1	1	1	1	0	1	1	1	1	1	1	1
GCA_023581685.1	93	t202	Australia	Oceania	nasal swab	clinical	0	0	0	1	0	0	0	0	0	1	1	0	0	0	0	1	0	0	0	0	0	1	1	0	0	1	1	0	1	1	0	1	1	1	1	0	1	1	1	1	1	1	1
GCA_023581765.1	1	t127	Australia	Oceania	nasal swab	clinical	0	0	0	1	0	0	0	0	0	1	1	0	0	0	0	0	0	1	0	0	0	1	1	1	0	1	1	1	1	1	0	1	1	1	1	0	1	1	1	1	1	1	1
GCA_023581825.1	672	t1309	Australia	Oceania	nasal swab	clinical	0	0	0	1	0	0	0	0	0	1	1	0	0	0	0	1	0	0	0	0	0	1	1	1	0	1	1	0	1	1	0	1	1	1	1	0	1	1	1	1	1	1	1
GCA_023581845.1	97	t267	Australia	Oceania	nasal swab	clinical	0	0	0	1	0	0	0	0	0	1	1	0	0	0	0	1	0	0	0	0	0	1	1	1	0	1	1	0	1	1	0	1	1	1	1	0	1	1	1	1	1	1	1
GCA_023581865.1	1	t693	Australia	Oceania	Knee Lesion Swab	clinical	0	0	0	1	0	0	0	0	0	1	1	0	0	0	0	1	0	0	0	0	0	1	1	1	0	1	1	1	1	1	0	1	1	1	1	0	1	1	1	1	1	1	1
GCA_023581945.1	1	t127	Australia	Oceania	Rectal swab	clinical	0	0	0	0	1	0	1	0	0	1	1	0	0	0	0	0	0	0	0	0	0	1	1	1	0	1	1	1	0	1	0	1	1	1	1	0	1	1	1	1	1	1	1
GCA_023582025.1	78	t7558	Australia	Oceania	Rectal swab	clinical	0	0	0	1	0	0	0	0	0	1	1	0	0	0	0	1	0	0	0	0	0	1	1	1	0	1	1	0	1	1	0	1	1	1	1	0	1	1	1	1	1	1	1
GCA_023582045.1	1	t1784	Australia	Oceania	Rectal swab	clinical	0	0	0	1	0	0	0	0	0	1	1	0	0	0	0	1	0	0	0	0	0	1	1	1	0	1	1	1	1	1	0	1	1	1	1	0	1	1	1	1	1	1	1
GCA_023582145.1	22	t3477	Australia	Oceania	nasal swab	clinical	0	0	0	1	0	0	0	0	0	1	1	0	0	0	0	0	0	0	0	0	1	1	1	1	0	1	1	0	1	0	0	1	1	1	1	0	1	1	1	1	1	1	1
GCA_023582165.1	5	t002	Australia	Oceania	Isolate	clinical	0	0	0	0	0	0	0	0	0	0	0	0	0	0	0	0	0	0	0	0	0	1	1	1	0	1	1	0	1	1	0	1	1	1	1	0	1	1	1	1	1	1	1
GCA_023582245.1	93	t4178	Australia	Oceania	Perianal Swab	clinical	0	0	0	1	0	0	0	0	0	1	1	0	0	0	0	1	0	0	0	0	0	1	1	1	0	1	1	0	1	1	0	1	1	1	1	0	1	1	1	1	1	1	1
GCA_023582345.1	97	t267	Australia	Oceania	nasal swab	clinical	0	0	0	1	0	0	0	0	0	1	1	0	0	0	0	1	0	0	0	0	0	1	1	0	0	1	1	0	1	1	0	1	1	1	1	0	1	1	1	1	1	1	1
GCA_023582365.1	97	t359	Australia	Oceania	Isolate	clinical	0	0	0	1	0	0	0	0	0	1	1	0	0	0	0	1	0	0	0	0	0	1	1	0	0	1	1	0	1	1	0	1	1	1	1	0	1	1	1	1	1	1	1
GCA_023582385.1	872	t127	Australia	Oceania	Isolate	clinical	0	0	0	1	0	0	0	0	0	1	1	0	0	0	0	1	0	0	0	0	0	1	1	0	0	1	1	1	1	0	0	1	1	1	1	0	1	1	1	1	1	1	1
GCA_023582425.1	97	t359	Australia	Oceania	nasal swab	clinical	0	0	0	1	0	0	0	0	0	1	1	0	0	0	0	1	0	0	0	0	0	1	1	0	0	1	1	0	1	1	0	1	1	1	1	0	0	1	1	1	1	1	1
GCA_023582485.1	45	t1081	Australia	Oceania	nasal swab	clinical	0	0	0	0	0	0	0	0	0	1	1	0	0	0	0	0	0	0	0	0	0	1	1	1	0	1	1	0	1	0	0	1	1	1	1	0	1	1	1	1	1	1	1
GCA_023582505.1	149	t002	Australia	Oceania	nasal swab	clinical	0	0	0	0	0	0	0	0	0	1	1	0	0	0	0	0	1	0	0	0	0	1	1	1	0	1	1	0	1	1	0	1	1	1	1	0	1	1	1	1	1	1	1
GCA_023582605.1	93	t4178	Australia	Oceania	Abscess Swab	clinical	0	0	0	1	0	0	0	0	0	1	1	0	0	0	0	1	0	0	0	0	0	1	1	1	0	1	1	0	1	1	0	1	1	1	1	0	1	1	1	1	1	1	1
GCA_023582625.1	93	t202	Australia	Oceania	Abscess Pus	clinical	0	0	0	1	0	0	0	0	0	1	1	0	0	0	0	1	0	0	0	0	0	1	1	1	0	1	1	0	1	1	0	1	1	1	1	0	1	1	1	1	1	1	1
GCA_023582665.1	97	t267	Australia	Oceania	Toe Bone Tissue	clinical	0	0	0	1	0	0	0	0	0	1	1	0	0	0	0	1	0	0	0	0	0	1	1	0	0	1	1	0	1	1	0	1	1	1	1	0	1	1	1	1	1	1	1
GCA_023582705.1	-	t3979	Australia	Oceania	nasal swab	clinical	0	0	0	1	0	0	0	0	0	1	1	0	0	0	0	1	0	0	0	0	0	1	1	1	0	1	1	0	1	1	0	1	1	1	1	0	0	1	1	1	1	1	1
GCA_023582785.1	93	t4178	Australia	Oceania	nasal swab	clinical	0	0	0	1	0	0	0	0	0	1	1	0	0	0	0	1	0	0	0	0	0	1	1	0	0	1	1	0	1	1	0	1	1	1	1	0	1	1	1	1	1	1	1
GCA_023582845.1	5	t3979	Australia	Oceania	Perianal Swab	clinical	0	0	0	0	0	0	0	0	0	1	1	0	0	0	0	1	0	0	0	0	0	1	1	1	0	1	1	0	1	1	0	1	1	0	1	0	1	1	1	1	1	1	1
GCA_023582905.1	5	t002	Australia	Oceania	Rectal Swab	clinical	0	0	0	1	0	0	0	0	0	1	1	0	0	0	0	1	0	0	0	0	0	1	1	1	0	1	1	0	1	1	0	1	1	1	1	0	1	1	1	1	1	1	1
GCA_023582925.1	72	t3169	Australia	Oceania	nasal swab	clinical	0	0	0	0	0	0	0	0	0	1	1	0	0	0	0	0	0	0	0	0	0	1	1	1	0	1	1	0	1	1	0	1	1	1	1	0	1	1	1	1	1	1	1
GCA_023582965.1	22	t3477	Australia	Oceania	nasal swab	clinical	0	0	0	1	0	0	0	0	0	1	1	0	0	0	0	0	0	0	0	0	0	1	1	0	0	1	1	0	1	0	0	1	1	1	1	0	1	1	1	1	1	1	1
GCA_023582985.1	93	t4699	Australia	Oceania	nose swab	clinical	0	0	0	1	0	0	0	0	0	1	1	0	0	0	0	1	0	0	0	0	0	1	1	1	0	1	1	0	1	1	0	1	1	1	1	0	1	1	1	1	1	1	1
GCA_023583105.1	72	t3169	Australia	Oceania	blood	clinical	0	0	0	0	0	0	0	0	0	0	0	0	0	0	0	0	0	0	0	0	0	1	1	1	0	1	1	0	1	1	0	1	1	1	1	0	1	1	1	1	1	1	1
GCA_023583265.1	93	t4178	Australia	Oceania	nasal swab	clinical	0	0	0	1	0	0	0	0	0	1	1	0	0	0	0	1	0	0	0	0	0	1	1	0	0	1	1	0	1	1	0	1	1	1	1	0	1	1	1	1	1	1	1
GCA_023583285.1	15	t084	Australia	Oceania	Foot Tissue	clinical	0	0	0	0	0	0	0	0	0	0	0	0	0	0	0	0	0	0	0	0	0	1	1	1	0	1	1	0	1	1	0	1	1	1	1	0	1	1	1	1	1	1	1
GCA_023583305.1	149	t306	Australia	Oceania	Chest Fluid	clinical	0	0	0	0	0	0	0	0	0	1	1	0	0	0	0	0	1	0	0	0	0	1	1	1	0	1	1	0	1	1	0	1	1	1	1	0	1	1	1	1	1	1	1
GCA_023583325.1	97	t224	Australia	Oceania	nasal swab	clinical	0	0	0	1	0	0	0	0	0	1	1	0	0	0	0	1	0	0	0	0	0	1	1	1	0	1	1	0	1	1	0	1	1	1	1	0	1	1	1	1	1	1	1
GCA_023583385.1	5	t668	Australia	Oceania	nasal swab	clinical	0	0	0	1	0	0	0	0	0	1	1	0	0	0	0	0	0	0	0	0	0	1	1	1	0	1	1	0	1	1	0	1	1	1	1	0	1	1	1	1	1	1	1
GCA_023583405.1	93	t202	Australia	Oceania	nasal swab	clinical	0	0	0	1	0	0	0	0	0	1	1	0	0	0	0	1	0	0	0	0	0	1	1	1	0	1	1	0	1	1	0	1	1	1	1	0	1	1	1	1	1	1	1
GCA_023583445.1	5	t548	Australia	Oceania	Rectal Swab	clinical	0	0	0	0	0	0	0	0	0	1	1	0	0	0	0	0	1	0	0	0	0	1	1	1	0	1	1	0	1	1	0	1	1	1	1	0	1	1	1	1	1	1	1
GCA_023583465.1	6151	t202	Australia	Oceania	Abscess Swab	clinical	0	0	0	1	0	0	0	0	0	1	1	0	0	0	0	1	0	0	0	0	0	1	1	1	0	1	1	0	1	1	0	1	1	1	1	0	1	1	1	1	1	1	1
GCA_023583485.1	5	t3979	Australia	Oceania	Bone Tissue Foot	clinical	0	0	0	1	0	0	0	0	0	1	1	0	0	0	0	1	0	0	0	0	0	1	1	0	0	1	1	0	1	1	0	1	1	1	1	0	1	1	1	1	1	1	1
GCA_023583585.1	1	t174	Australia	Oceania	nasal swab	clinical	0	0	0	1	0	0	0	0	0	1	1	0	0	0	0	1	0	0	0	0	0	1	1	1	0	1	1	1	1	1	0	1	1	1	1	0	1	1	1	1	1	1	1
GCA_023583625.1	188	t189	Australia	Oceania	nasal swab	clinical	0	0	0	0	0	0	0	0	0	0	0	0	0	0	0	0	0	0	0	0	0	1	1	1	0	1	1	0	1	1	0	1	1	1	1	0	1	1	1	1	1	1	1
GCA_023583685.1	149	26-16-34-17-20-17	Australia	Oceania	nasal swab	clinical	0	0	0	0	0	0	0	0	0	1	1	0	0	0	0	0	1	0	0	0	0	1	1	0	0	1	1	0	1	1	0	1	1	1	1	0	1	1	1	1	1	1	1
GCA_023583705.1	834	t1379	Australia	Oceania	nasal swab	clinical	0	0	0	1	0	0	0	0	0	1	1	0	0	0	0	0	0	0	0	0	0	1	1	1	0	1	1	0	1	1	0	1	1	1	1	0	1	1	1	1	1	1	1
GCA_023583725.1	5	t105	Australia	Oceania	nasal swab	clinical	0	0	0	1	0	0	0	0	0	1	1	0	0	0	0	0	0	1	0	0	0	1	1	1	0	1	1	0	1	1	0	1	1	1	1	0	1	1	1	1	1	1	1
GCA_023583805.1	5491	t5925	Australia	Oceania	Right Neck LN Aspirate	clinical	0	0	0	0	0	0	0	0	0	0	0	0	0	0	0	0	0	0	0	0	0	1	1	0	0	1	1	0	1	1	0	1	1	1	1	0	1	1	1	1	1	1	1
GCA_023583865.1	5	t105	Australia	Oceania	nasal swab	clinical	0	0	0	1	0	0	0	0	0	1	1	0	0	0	0	0	0	1	0	0	0	1	1	1	0	1	1	0	1	1	0	1	1	1	1	0	1	1	1	1	1	1	1
GCA_023583885.1	30	t019	Australia	Oceania	nasal swab	clinical	0	0	0	1	0	0	0	0	0	1	1	0	0	0	0	0	0	1	0	0	0	1	1	1	0	1	1	1	1	1	0	1	1	1	1	0	1	1	1	1	1	1	1
GCA_023584085.1	239	t037	Australia	Oceania	nasal swab	clinical	0	0	1	0	0	0	0	0	0	1	1	0	0	0	1	0	0	0	0	0	0	1	1	1	0	1	1	1	1	1	0	1	1	1	1	0	1	1	1	1	1	1	1
GCA_023584125.1	5	t539	Australia	Oceania	respiratory	clinical	0	0	0	0	0	0	0	0	0	1	1	0	0	0	0	0	0	0	0	0	0	1	1	1	0	1	1	0	1	1	0	1	1	1	1	0	1	1	1	1	1	1	1
GCA_023584145.1	93	t4178	Australia	Oceania	Axillary Abscess Swab	clinical	0	0	0	1	0	0	0	0	0	1	1	0	0	0	0	1	0	0	0	0	0	1	1	1	0	0	1	0	1	1	0	1	1	1	1	0	1	1	1	1	1	1	1
GCA_023584285.1	22	28	Australia	Oceania	Abscess Swab	clinical	0	0	0	1	0	0	0	0	0	1	1	0	0	0	0	0	0	1	0	0	0	1	1	1	0	1	1	0	1	1	0	1	0	1	1	0	1	1	1	1	1	1	1
GCA_023584325.1	5	t002	Australia	Oceania	blood	clinical	0	0	0	1	0	0	0	0	0	1	1	0	0	0	0	0	0	0	0	0	0	1	1	1	0	1	1	0	1	1	0	1	1	1	1	0	1	1	1	1	1	1	1
GCA_023584505.1	5	t002	Australia	Oceania	blood	clinical	0	0	0	1	0	0	0	0	0	1	1	0	0	0	0	0	0	0	0	0	0	1	1	0	0	1	1	0	1	1	0	1	0	1	1	0	1	1	1	1	1	1	1
GCA_023584525.1	5	t002	Australia	Oceania	blood	clinical	0	0	0	1	0	0	0	0	0	1	1	0	0	0	0	0	0	0	0	0	0	1	1	1	0	1	1	0	1	1	0	1	1	1	1	0	1	1	1	1	1	1	1
GCA_023584585.1	93	t202	Australia	Oceania	Lip Wound Swab	clinical	0	0	0	1	0	0	0	0	0	1	1	0	0	0	0	1	0	0	0	0	0	1	1	1	0	1	1	0	1	1	0	1	1	1	1	0	1	1	1	1	1	1	1
GCA_023584625.1	45	t026	Australia	Oceania	Breast Tissue	clinical	0	0	0	1	0	0	0	0	0	1	1	0	0	0	0	1	0	0	0	0	0	1	1	1	0	1	1	0	1	0	0	1	1	1	1	0	1	1	1	1	1	1	1
GCA_023584665.1	93	t202	Australia	Oceania	Leg Swab	clinical	0	0	0	1	0	0	0	0	0	1	1	0	0	0	0	1	0	0	0	0	0	1	1	0	0	1	1	0	1	1	0	1	1	1	1	0	1	1	1	1	1	1	1
GCA_023584765.1	93	t202	Australia	Oceania	Renal Abscess Fluid	clinical	0	0	0	1	0	0	0	0	0	1	1	0	0	0	0	1	0	0	0	0	0	1	1	1	0	1	1	0	1	1	0	1	1	1	1	0	1	1	1	1	1	1	1
GCA_023584805.1	22	17-25-16-28	Australia	Oceania	Sternum Wound Swab	clinical	0	0	0	1	0	0	0	0	0	1	1	0	0	0	0	0	0	0	0	0	1	1	1	1	0	1	1	0	1	0	0	1	1	1	1	0	1	1	1	1	1	1	1
GCA_023584885.1	22	t1963	Australia	Oceania	Left Arm Swab	clinical	0	0	0	1	0	0	0	0	0	1	1	0	0	0	0	0	0	0	0	0	1	1	1	1	0	1	1	0	1	0	0	1	1	1	1	0	1	1	1	1	1	1	1
GCA_023584905.1	834	t4408	Australia	Oceania	nasal swab	clinical	0	0	0	1	0	0	0	0	0	1	1	0	0	0	0	0	0	1	0	0	0	1	1	0	0	1	1	0	1	1	0	1	1	1	1	0	1	1	1	1	1	1	1
GCA_023585105.1	93	t4699	Australia	Oceania	Buttock Abscess Swab	clinical	0	0	0	1	0	0	0	0	0	1	1	0	0	0	0	1	0	0	0	0	0	1	1	0	0	1	1	0	1	1	0	1	1	1	1	0	1	1	1	1	1	1	1
GCA_023585125.1	1232	t034	Australia	Oceania	nasal swab	clinical	0	0	0	0	0	0	0	0	0	1	1	0	0	0	0	0	0	0	0	0	0	1	1	1	0	1	1	0	1	1	0	1	1	1	1	0	1	1	1	1	1	1	1
GCA_023585145.1	1	t1931	Australia	Oceania	Toe Wound Swab	clinical	0	0	0	0	0	0	0	0	0	1	1	0	0	0	0	0	0	0	0	0	0	1	1	1	0	1	1	1	1	1	0	1	1	1	1	0	1	1	1	1	1	1	1
GCA_023585165.1	5	t002	Australia	Oceania	Isolate	clinical	0	0	0	0	0	0	0	0	0	0	0	0	0	0	0	0	0	0	0	0	0	1	1	1	0	1	1	0	1	1	0	1	1	1	1	0	1	1	1	1	1	1	1
GCA_023585965.1	30	t138	Australia	Oceania	nasal swab	clinical	0	0	0	1	0	0	0	0	0	1	1	0	0	0	0	0	0	0	0	0	0	1	1	0	0	1	1	0	1	1	0	1	1	1	1	0	1	1	1	1	1	1	1
GCA_023586545.1	149	t002	Australia	Oceania	nasal swab	clinical	0	0	0	0	0	0	0	0	0	1	1	0	0	0	0	0	1	0	0	0	0	1	1	1	0	1	1	0	1	1	0	1	1	1	1	0	1	1	1	1	1	1	1
GCA_023586565.1	239	t037	Australia	Oceania	Deep Buttock Swab	clinical	0	0	1	0	0	0	0	0	0	1	1	0	0	0	1	0	0	0	0	0	0	1	1	0	0	1	1	1	1	1	0	1	1	1	1	0	1	1	1	1	1	1	1
GCA_023586625.1	22	17-25-16-28	Australia	Oceania	nasal swab	clinical	0	0	0	1	0	0	0	0	0	1	1	0	0	0	0	0	0	0	0	0	1	1	1	1	0	1	1	0	1	0	0	1	1	1	1	0	1	1	1	1	1	1	1
GCA_023586665.1	30	t019	Australia	Oceania	Axillary Abscess Swab	clinical	0	0	0	1	0	0	0	0	0	1	1	0	0	0	0	0	0	1	0	0	0	1	1	1	0	1	1	0	1	1	0	1	1	1	1	0	1	1	1	1	1	1	1
GCA_023587005.1	5	t002	Australia	Oceania	nasal swab	clinical	0	0	0	1	0	0	0	0	0	1	1	0	0	0	0	0	0	0	0	0	0	1	1	0	0	1	1	0	1	1	0	1	1	1	1	0	1	1	1	1	1	1	1
GCA_023587025.1	15	t084	Australia	Oceania	Tracheostomy Swab	clinical	0	0	0	0	0	0	0	0	0	0	0	0	0	0	0	0	0	0	0	0	0	1	1	1	0	1	1	0	1	1	0	1	1	1	1	0	1	1	1	1	1	1	1
GCA_023587065.1	1	t127	Australia	Oceania	nasal swab	clinical	0	0	0	0	0	0	0	0	0	1	1	0	0	0	0	0	1	0	0	0	0	1	1	1	0	1	1	0	1	1	0	1	1	1	1	0	1	1	1	1	1	1	1
GCA_023587105.1	93	t3949	Australia	Oceania	Perianal Swab	clinical	0	0	0	1	0	0	0	0	0	1	1	0	0	0	0	1	0	0	0	0	0	1	1	1	0	1	1	0	1	1	0	1	1	1	1	0	1	1	1	1	1	1	1
GCA_023587185.1	5	t062	Australia	Oceania	nasal swab	clinical	0	0	0	0	0	0	0	0	0	1	1	0	0	0	0	0	0	0	0	0	0	1	1	1	0	1	1	0	1	1	0	1	1	1	1	0	1	1	1	1	1	1	1
GCA_023587225.1	93	t202	Australia	Oceania	nasal swab	clinical	0	0	0	1	0	0	0	0	0	1	1	0	0	0	0	1	0	0	0	0	0	1	1	1	0	1	1	0	1	1	0	1	1	1	1	0	1	1	1	1	1	1	1
GCA_023587265.1	93	t202	Australia	Oceania	Boil Wound Swab	clinical	0	0	0	1	0	0	0	0	0	1	1	0	0	0	0	1	0	0	0	0	0	1	1	0	0	1	1	0	1	1	0	1	1	1	1	0	1	1	1	1	1	1	1
GCA_023587845.1	5	t002	Australia	Oceania	Rectal Swab	clinical	0	0	0	1	0	0	0	0	0	1	1	0	0	0	0	0	0	0	0	0	0	1	1	1	0	1	1	0	1	0	0	1	1	1	1	0	1	1	1	1	1	1	1
GCA_023587885.1	834	t4408	Australia	Oceania	Leg Swab	clinical	0	0	0	1	0	0	0	0	0	1	1	0	0	0	0	0	0	1	0	0	0	1	1	0	0	1	1	0	1	1	0	1	1	1	1	0	1	1	1	1	1	1	1
GCA_023587925.1	5662	t579	Australia	Oceania	nasal swab	clinical	0	0	0	1	0	0	0	0	0	1	1	0	0	0	0	0	0	0	0	0	0	1	1	1	0	1	1	0	1	1	0	1	1	1	1	0	1	1	1	1	1	1	1
GCA_023588325.1	239	t037	Australia	Oceania	blood	clinical	0	0	1	0	0	0	0	0	0	1	1	0	0	0	1	0	0	0	0	0	0	1	1	1	0	1	1	1	1	1	0	1	1	1	1	0	1	1	1	1	1	1	1
GCA_023588345.1	93	t202	Australia	Oceania	nasal swab	clinical	0	0	0	1	0	0	0	0	0	1	1	0	0	0	0	1	0	0	0	0	0	1	1	1	0	1	1	0	1	0	0	1	1	1	1	0	1	1	1	1	1	1	1
GCA_023588485.1	1	t127	Australia	Oceania	blood	clinical	0	0	0	1	0	0	0	0	0	1	1	0	0	0	0	1	0	0	0	0	0	1	1	1	0	1	1	0	1	1	0	1	1	1	1	0	1	1	1	1	1	1	1
GCA_023588645.1	93	t3949	Australia	Oceania	nasal swab	clinical	0	0	0	1	0	0	0	0	0	1	1	0	0	0	0	1	0	0	0	0	0	1	1	1	0	1	1	0	1	1	0	1	1	1	1	0	1	1	1	1	1	1	1
GCA_023588785.1	2725	t1784	Australia	Oceania	Rectal Swab	clinical	0	0	0	1	0	0	0	0	0	1	1	0	0	0	0	1	0	0	0	0	0	1	1	1	0	1	1	1	1	1	0	1	1	1	1	0	1	1	1	1	1	1	1
GCA_023588845.1	5	t311	Australia	Oceania	nasal swab	clinical	0	0	0	0	1	0	1	0	0	1	1	0	0	0	0	0	0	0	0	0	0	1	1	1	1	1	1	0	1	1	0	1	1	1	1	0	1	1	1	1	1	1	1
GCA_023588945.1	-	t127	Australia	Oceania	nasal swab	clinical	0	0	0	1	0	0	0	0	0	1	1	0	0	0	0	1	0	0	0	0	0	1	1	1	0	1	1	1	1	1	0	1	1	1	1	0	1	1	1	1	1	1	1
GCA_023589105.1	93	t202	Australia	Oceania	nasal swab	clinical	0	0	0	1	0	0	0	0	0	1	1	0	0	0	0	1	0	0	0	0	0	1	1	1	0	1	1	0	1	1	0	1	1	1	1	0	1	1	1	1	1	1	1
GCA_023589245.1	22	t9953	Australia	Oceania	nasal swab	clinical	0	0	0	1	0	0	0	0	0	1	1	0	0	0	0	0	0	0	0	0	1	1	1	1	0	1	1	0	1	0	0	1	1	1	1	0	1	1	1	1	1	1	1
GCA_023589265.1	78	t7558	Australia	Oceania	respiratory	clinical	0	0	0	1	0	0	0	0	0	1	1	0	0	0	0	1	0	0	0	0	0	1	1	1	0	1	1	0	1	1	0	1	1	1	1	0	1	1	1	1	1	1	1
GCA_023589345.1	97	t359	Australia	Oceania	nasal swab	clinical	0	0	0	1	0	0	0	0	0	1	1	0	0	0	0	1	0	0	0	0	0	1	1	1	0	1	1	0	1	1	0	1	1	1	1	0	1	1	1	1	1	1	1
GCA_023589385.1	1	t127	Australia	Oceania	nasal swab	clinical	0	0	0	1	0	0	0	0	0	1	1	0	0	0	0	1	0	0	0	0	0	1	1	1	0	1	1	0	1	1	0	1	1	1	1	0	1	1	1	1	1	1	1
GCA_023589445.1	1	t127	Australia	Oceania	nasal swab	clinical	0	0	0	1	0	0	0	0	0	1	1	0	0	0	0	1	0	0	0	0	0	1	1	1	0	1	1	0	1	1	0	1	1	1	1	0	1	1	1	1	1	1	1
GCA_023589485.1	22	t005	Australia	Oceania	blood	clinical	0	0	0	1	0	0	0	0	0	1	1	0	0	0	0	1	0	0	0	0	0	1	1	1	0	1	1	0	1	1	0	1	1	1	1	0	1	1	1	1	1	1	1
GCA_023589545.1	45	t1081	Australia	Oceania	nasal swab	clinical	0	0	0	0	1	0	1	0	0	1	1	0	0	0	0	0	0	0	0	0	0	1	1	1	0	1	1	0	1	0	0	1	0	1	1	0	1	1	1	1	1	1	1
GCA_023589605.1	-	t026	Australia	Oceania	nasal swab	clinical	0	0	0	1	0	0	0	0	0	1	1	0	0	0	0	1	0	0	0	0	0	1	1	1	0	1	1	0	1	0	0	1	1	1	1	0	1	1	1	1	1	1	1
GCA_023589745.1	93	t202	Australia	Oceania	Abscess Swab	clinical	0	0	0	1	0	0	0	0	0	1	1	0	0	0	0	1	0	0	0	0	0	1	1	1	0	1	1	0	1	1	0	1	1	1	1	0	1	1	1	1	1	1	1
GCA_023589865.1	30	t4557	Australia	Oceania	nasal swab	clinical	0	0	0	1	0	0	0	0	0	1	1	0	0	0	0	0	0	1	0	0	0	1	1	1	0	1	1	1	1	1	0	1	1	1	1	0	1	1	1	1	1	1	1
GCA_023589945.1	93	Type	Australia	Oceania	Abscess	clinical	0	0	0	1	0	0	0	0	0	1	1	0	0	0	0	1	0	0	0	0	0	1	1	0	0	1	1	0	0	1	0	1	1	1	1	0	1	1	1	1	1	1	1
GCA_023589965.1	-	t267	Australia	Oceania	nasal swab	clinical	0	0	0	1	0	0	0	0	0	1	1	0	0	0	0	1	0	0	0	0	0	1	1	0	0	1	1	0	1	1	0	1	1	1	1	0	1	1	1	1	1	1	1
GCA_023589985.1	97	t267	Australia	Oceania	nasal swab	clinical	0	0	0	1	0	0	0	0	0	1	1	0	0	0	0	1	0	0	0	0	0	1	1	1	0	1	1	0	1	1	0	1	1	1	1	0	1	1	1	1	1	1	1
GCA_023590065.1	149	t002	Australia	Oceania	nasal swab	clinical	0	0	0	0	0	0	0	0	0	1	1	0	0	0	0	0	1	0	0	0	0	1	1	1	0	1	1	0	1	1	0	1	1	1	1	0	1	1	1	1	1	1	1
GCA_023590085.1	22	t3477	Australia	Oceania	Rectal swab	clinical	0	0	0	1	0	0	0	0	0	1	1	0	0	0	0	0	0	0	0	0	1	1	1	1	0	1	1	0	1	0	0	1	1	1	1	0	1	1	1	1	1	1	1
GCA_023590105.1	-	t202	Australia	Oceania	Pleural Fluid	clinical	0	0	0	1	0	0	0	0	0	1	1	0	0	0	0	1	0	0	0	0	0	1	1	0	0	1	1	0	1	1	0	1	0	1	1	0	1	1	1	1	1	1	1
GCA_023590145.1	5	t045	Australia	Oceania	Rectal Swab	clinical	0	0	0	1	0	0	0	0	0	1	1	0	0	0	0	1	0	0	0	0	0	1	1	1	0	1	1	0	1	1	0	1	1	1	1	0	1	1	1	1	1	1	1
GCA_023590225.1	5	t306	Australia	Oceania	Isolate	clinical	0	0	0	0	0	0	0	0	0	0	0	0	0	0	0	0	0	0	0	0	0	1	1	1	0	1	1	0	1	1	0	1	1	1	1	0	1	1	1	1	1	1	1
GCA_023590525.1	1	t127	Australia	Oceania	nasal swab	clinical	0	0	0	1	0	0	0	0	0	1	1	0	0	0	0	1	0	0	0	0	0	1	1	1	0	1	1	1	1	1	0	1	1	1	1	0	1	1	1	1	1	1	1
GCA_023590545.1	59	t437	Australia	Oceania	Leg Wound Swab	clinical	0	0	0	1	0	0	0	0	0	1	1	0	0	0	0	0	0	1	0	0	0	1	1	1	0	1	1	0	1	1	0	1	1	1	1	0	1	1	1	1	1	1	1
GCA_023590585.1	97	t267	Australia	Oceania	nasal swab	clinical	0	0	0	1	0	0	0	0	0	1	1	0	0	0	0	1	0	0	0	0	0	1	1	0	0	1	1	0	1	1	0	1	1	1	1	0	0	1	1	1	1	1	1
GCA_023590725.1	22	28	Australia	Oceania	blood	clinical	0	0	0	0	0	0	0	0	0	1	1	0	0	0	0	1	0	0	0	0	0	1	1	0	0	1	1	0	1	0	0	1	1	1	1	0	1	1	1	1	1	1	1
GCA_023590745.1	5	t002	Australia	Oceania	nasal swab	clinical	0	0	0	0	0	0	0	0	0	1	1	0	0	0	0	0	0	0	0	0	0	1	1	1	0	1	1	0	1	1	0	1	1	1	1	0	1	1	1	1	1	1	1
GCA_023590765.1	93	t202	Australia	Oceania	Buttock Abscess Swab	clinical	0	0	0	1	0	0	0	0	0	1	1	0	0	0	0	1	0	0	0	0	0	1	1	1	0	1	1	0	1	1	0	1	1	1	1	0	1	1	1	1	1	1	1
GCA_023590785.1	-	t026	Australia	Oceania	urine	clinical	0	0	0	0	0	0	0	0	0	1	1	0	0	0	0	1	0	0	0	0	0	1	1	1	0	1	1	0	1	0	0	1	1	1	1	0	1	1	1	1	1	1	1
GCA_023591085.1	5	t242	Australia	Oceania	Perianal Swab	clinical	0	1	0	0	0	0	0	0	0	1	1	0	1	0	0	0	0	0	0	0	0	1	1	1	1	1	1	0	1	1	0	1	1	1	1	0	1	1	1	1	1	1	1
GCA_023591185.1	1	t693	Australia	Oceania	Cellulitis Swab	clinical	0	0	0	1	0	0	0	0	0	1	1	0	0	0	0	1	0	0	0	0	0	1	1	0	0	1	1	0	1	1	0	1	1	1	1	0	1	1	1	1	1	1	1
GCA_023591245.1	772	t657	Australia	Oceania	Carbuncle Tissue	clinical	0	0	0	0	1	0	1	0	0	1	1	0	0	0	0	0	0	0	0	0	0	1	1	1	0	1	1	0	1	1	0	1	1	1	1	0	1	1	1	1	1	1	1
GCA_023591385.1	6151	t202	Australia	Oceania	Wound Swab	clinical	0	0	0	1	0	0	0	0	0	1	1	0	0	0	0	1	0	0	0	0	0	1	1	1	0	1	1	0	1	1	0	1	1	1	1	0	1	1	1	1	1	1	1
GCA_023591565.1	30	t019	Australia	Oceania	nasal swab	clinical	0	0	0	1	0	0	0	0	0	1	1	0	0	0	0	0	0	1	0	0	0	1	1	0	0	1	1	0	1	1	0	1	1	1	1	0	1	1	1	1	1	1	1
GCA_023591625.1	5	t002	Australia	Oceania	urine	clinical	0	0	0	0	0	0	0	0	0	1	1	0	0	0	0	0	0	0	0	0	0	1	1	1	0	1	1	0	1	1	0	1	1	1	1	0	1	1	1	1	1	1	1
GCA_023591725.1	-	t026	Australia	Oceania	Endotracheal Aspirate	clinical	0	0	0	1	0	0	0	0	0	1	1	0	0	0	0	1	0	0	0	0	0	1	1	0	0	1	1	1	1	0	0	1	1	1	1	0	1	1	1	1	1	1	1
GCA_023591745.1	5	233	Australia	Oceania	Seroma Fluid	clinical	0	0	0	1	0	0	0	0	0	1	1	0	0	0	0	1	0	0	0	0	0	1	1	1	1	1	1	0	1	1	0	1	1	1	1	0	1	1	1	1	1	1	1
GCA_023591905.1	5	t105	Australia	Oceania	Perianal Swab	clinical	0	0	0	1	0	0	0	0	0	1	1	0	0	0	0	0	0	1	0	0	0	1	1	1	0	1	1	0	1	1	0	1	1	1	1	0	1	1	1	1	1	1	1
GCA_023591965.1	5	t002	Australia	Oceania	Lumbar Tissue	clinical	0	0	0	1	0	0	0	0	0	1	1	0	0	0	0	0	0	0	0	0	0	1	1	1	0	1	1	0	1	1	0	1	1	1	1	0	1	1	1	1	1	1	1
GCA_023592045.1	1649	t701	Australia	Oceania	nasal swab	clinical	0	0	0	1	0	0	0	0	0	1	1	0	0	0	0	0	0	1	0	0	0	1	1	1	0	1	1	1	1	1	0	1	1	1	1	0	1	1	1	1	1	1	1
GCA_023592105.1	93	t202	Australia	Oceania	Axilla Abscess Swab	clinical	0	0	0	1	0	0	0	0	0	1	1	0	0	0	0	1	0	0	0	0	0	1	1	1	0	1	1	0	1	1	0	1	1	1	1	0	1	1	1	1	1	1	1
GCA_023592165.1	1	t114	Australia	Oceania	nasal swab	clinical	0	0	0	1	0	0	0	0	0	1	1	0	0	0	0	1	0	0	0	0	0	1	1	1	0	1	1	0	1	1	0	1	1	1	1	0	1	1	1	1	1	1	1
GCA_023592185.1	30	t019	Australia	Oceania	Abscess Swab	clinical	0	0	0	1	0	0	0	0	0	1	1	0	0	0	0	0	0	1	0	0	0	1	1	1	0	1	1	0	1	1	0	1	1	1	1	0	1	1	1	1	1	1	1
GCA_023592225.1	1	t693	Australia	Oceania	nasal swab	clinical	0	0	0	1	0	0	0	0	0	1	1	0	0	0	0	1	0	0	0	0	0	1	1	0	0	1	1	1	1	1	0	1	1	1	1	0	1	1	1	1	1	1	1
GCA_023592265.1	-	t1476	Australia	Oceania	nasal swab	clinical	0	0	0	0	0	0	0	0	0	1	1	0	0	0	0	0	0	0	0	0	0	1	1	1	0	1	1	0	1	1	0	1	1	1	1	0	1	1	1	1	1	1	1
GCA_023592285.1	45	t026	Australia	Oceania	nasal swab	clinical	0	0	0	1	0	0	0	0	0	1	1	0	0	0	0	1	0	0	0	0	0	1	1	1	0	1	1	0	1	0	0	1	1	1	1	0	1	1	1	1	1	1	1
GCA_023592325.1	93	t202	Australia	Oceania	Hand Swab	clinical	0	0	0	1	0	0	0	0	0	1	1	0	0	0	0	1	0	0	0	0	0	1	1	1	0	1	1	0	1	1	0	1	1	1	1	0	1	1	1	1	1	1	1
GCA_023592365.1	93	t202	Australia	Oceania	Buttock Abscess Swab	clinical	0	0	0	1	0	0	0	0	0	1	1	0	0	0	0	1	0	0	0	0	0	1	1	1	0	1	1	0	1	1	0	1	1	1	1	0	1	1	1	1	1	1	1
GCA_023592505.1	30	t019	Australia	Oceania	Abscess Swab	clinical	0	0	0	1	0	0	0	0	0	1	1	0	0	0	0	0	0	1	0	0	0	1	1	1	0	1	1	0	1	1	0	1	1	1	1	0	1	1	1	1	1	1	1
GCA_023592525.1	1	t127	Australia	Oceania	nasal swab	clinical	0	0	0	1	0	0	0	0	0	1	1	0	0	0	0	1	0	0	0	0	0	1	1	1	0	1	1	1	1	1	0	1	1	1	1	0	1	1	1	1	1	1	1
GCA_023592545.1	1	t127	Australia	Oceania	nasal swab	clinical	0	0	0	1	0	0	0	0	0	1	1	0	0	0	0	1	0	0	0	0	0	1	1	1	0	1	1	1	1	1	0	1	1	1	1	0	1	1	1	1	1	1	1
GCA_023592565.1	93	t202	Australia	Oceania	Epidural Tissue	clinical	0	0	0	1	0	0	0	0	0	1	1	0	0	0	0	1	0	0	0	0	0	1	1	1	0	1	1	0	1	1	0	1	1	1	1	0	1	1	1	1	1	1	1
GCA_023592585.1	-	t3979	Australia	Oceania	respiratory	clinical	0	0	0	0	0	0	0	0	0	1	1	0	0	0	0	1	0	0	0	0	0	1	1	1	0	1	1	0	1	1	0	1	1	1	1	0	1	1	1	1	1	1	1
GCA_023592665.1	1	t127	Australia	Oceania	nasal swab	clinical	0	0	0	1	0	0	0	0	0	1	1	0	0	0	0	0	0	1	0	0	0	1	1	1	0	1	1	1	1	1	0	1	1	1	1	0	1	1	1	1	1	1	1
GCA_023592805.1	5	t2235	Australia	Oceania	respiratory	clinical	0	0	0	0	0	0	0	0	0	1	1	0	0	0	0	0	0	0	0	0	0	1	1	0	0	1	1	0	1	1	0	1	1	1	1	0	1	1	1	1	1	1	1
GCA_023592925.1	834	t1379	Australia	Oceania	Wound / skin / soft tissue	clinical	0	0	0	1	0	0	0	0	0	1	1	0	0	0	0	0	0	1	0	0	0	1	1	1	0	1	1	0	1	1	0	1	1	1	1	0	1	1	1	1	1	1	1
GCA_023593005.1	22	t7387	Australia	Oceania	blood	clinical	0	0	0	1	0	0	0	0	0	1	1	0	0	0	0	0	0	0	0	0	0	1	1	0	0	1	1	0	1	0	0	1	1	1	1	0	1	1	1	1	1	1	1
GCA_023593065.1	1	t127	Australia	Oceania	nasal swab	clinical	0	0	0	0	0	0	0	0	0	1	1	0	0	0	0	0	0	0	0	0	0	1	1	1	0	0	1	0	1	1	0	1	1	1	1	0	1	1	1	1	1	1	1
GCA_023593185.1	872	t127	Australia	Oceania	Isolate	clinical	0	0	0	1	0	0	0	0	0	1	1	0	0	0	0	1	0	0	0	0	0	1	1	1	0	1	1	1	1	0	0	1	1	1	1	0	1	1	1	1	1	1	1
GCA_023593205.1	97	t267	Australia	Oceania	Isolate	clinical	0	0	0	0	0	0	0	0	0	0	0	0	0	0	0	0	0	0	0	0	0	1	1	0	0	1	1	0	1	1	0	1	1	1	1	0	1	1	1	1	1	1	1
GCA_023593225.1	1	t1784	Australia	Oceania	respiratory	clinical	0	0	0	1	0	0	0	0	0	1	1	0	0	0	0	1	0	0	0	0	0	1	1	1	0	1	1	1	1	1	0	1	1	1	1	0	1	1	1	1	1	1	1
GCA_023593265.1	5	233-23-17-34-17-20-17-13-17-16	Australia	Oceania	nasal swab	clinical	0	0	0	1	0	0	0	0	0	1	1	0	0	0	0	1	0	0	0	0	0	1	1	1	0	1	1	0	1	1	0	1	1	1	1	0	1	1	1	1	1	1	1
GCA_023593285.1	5	t002	Australia	Oceania	Vitreous Fluid	clinical	0	0	0	0	0	0	0	0	0	1	1	0	0	0	0	0	0	0	0	0	0	1	1	1	0	1	1	0	1	1	0	1	1	1	1	0	1	1	1	1	1	1	1
GCA_023593325.1	239	t037	Australia	Oceania	nasal swab	clinical	0	0	1	0	0	0	0	0	0	1	1	0	0	0	1	0	0	0	0	0	0	1	1	1	0	1	1	1	1	1	0	1	1	1	1	0	1	1	1	1	1	1	1
GCA_023593365.1	2250	t14475	Australia	Oceania	Lung Lower Lobe Tissue	clinical	0	0	0	1	0	0	0	0	0	1	1	0	0	0	0	0	0	1	0	0	0	1	1	1	0	1	1	0	1	1	0	1	1	1	1	0	1	1	1	1	1	1	1
GCA_023593505.1	59	t437	Australia	Oceania	Abscess Swab	clinical	0	0	0	0	0	0	0	0	0	1	1	0	0	0	0	0	0	0	0	0	0	1	1	1	0	1	1	0	1	1	0	1	1	1	1	0	1	1	1	1	1	1	1
GCA_023593565.1	88	t186	Australia	Oceania	Rectal swab	clinical	0	0	0	1	0	0	0	0	0	1	1	0	0	0	0	1	0	0	0	0	0	1	1	1	0	1	1	0	1	1	0	1	1	1	1	0	1	1	1	1	1	0	1
GCA_023593585.1	1	t1853	Australia	Oceania	nasal swab	clinical	0	0	0	1	0	0	0	0	0	1	1	0	0	0	0	1	0	0	0	0	0	1	1	1	0	1	1	1	1	1	0	1	1	1	1	0	1	1	1	1	1	1	1
GCA_023593665.1	239	t037	Australia	Oceania	Foot Tissue	clinical	0	0	1	0	0	0	0	0	0	1	1	0	0	0	1	0	0	0	0	0	0	1	1	1	0	1	1	1	1	1	0	1	1	1	1	0	1	1	1	1	1	1	1
GCA_023593685.1	93	t4178	Australia	Oceania	Axilla Abscess Swab	clinical	0	0	0	1	0	0	0	0	0	1	1	0	0	0	0	1	0	0	0	0	0	1	1	1	0	1	1	0	1	1	0	1	1	1	1	0	1	1	1	1	1	1	1
GCA_023593765.1	6959	t3979	Australia	Oceania	Rectal swab	clinical	0	0	0	1	0	0	0	0	0	1	1	0	0	0	0	1	0	0	0	0	0	1	1	0	0	1	1	0	1	1	0	1	1	1	1	0	1	1	1	1	1	1	1
GCA_023593805.1	93	t3949	Australia	Oceania	Abscess Swab	clinical	0	0	0	1	0	0	0	0	0	1	1	0	0	0	0	1	0	0	0	0	0	1	1	1	0	1	1	0	1	1	0	1	1	1	1	0	1	1	1	1	1	1	1
GCA_023593865.1	97	t267	Australia	Oceania	blood	clinical	0	0	0	0	0	0	0	0	0	0	0	0	0	0	0	0	0	0	0	0	0	1	1	1	0	1	1	0	1	1	0	1	1	1	1	0	1	1	1	1	1	1	1
GCA_023593925.1	93	t1811	Australia	Oceania	Abscess Swab	clinical	0	0	0	1	0	0	0	0	0	1	1	0	0	0	0	1	0	0	0	0	0	1	1	1	0	1	1	0	1	1	0	1	1	1	1	0	1	1	1	1	1	1	1
GCA_023593945.1	22	t005	Australia	Oceania	Abscess Fluid	clinical	0	0	0	1	0	0	0	0	0	1	1	0	0	0	0	1	0	0	0	0	0	1	1	1	0	1	1	0	1	1	0	1	1	1	1	0	1	1	1	1	1	1	1
GCA_023593985.1	5	t002	Australia	Oceania	Cellulitis Swab	clinical	0	0	0	0	0	0	0	0	0	1	1	0	0	0	0	0	1	0	0	0	0	1	1	0	0	1	1	0	1	1	0	1	1	1	1	0	1	1	1	1	1	1	1
GCA_023594025.1	93	t9705	Australia	Oceania	Pleural Fluid	clinical	0	0	0	1	0	0	0	0	0	1	1	0	0	0	0	1	0	0	0	0	0	1	1	1	0	0	1	0	1	1	0	1	1	1	1	0	1	1	1	1	1	1	1
GCA_023594045.1	22	t1968	Australia	Oceania	nasal swab	clinical	0	0	0	1	0	0	0	0	0	1	1	0	0	0	0	0	0	0	0	0	1	1	1	1	0	1	1	0	1	0	0	1	1	1	1	0	1	1	1	1	1	1	1
GCA_023594065.1	1	t127	Australia	Oceania	respiratory	clinical	0	0	0	1	0	0	0	0	0	1	1	0	0	0	0	1	0	0	0	0	0	1	1	1	0	1	1	1	1	1	0	1	1	1	1	0	1	1	1	1	1	1	1
GCA_023594085.1	6149	t267	Australia	Oceania	nasal swab	clinical	0	0	0	1	0	0	0	0	0	1	1	0	0	0	0	1	0	0	0	0	0	1	1	0	0	1	1	0	1	1	0	1	1	1	1	0	1	1	1	1	1	1	1
GCA_023594145.1	2250	t6675	Australia	Oceania	nasal swab	clinical	0	0	0	1	0	0	0	0	0	1	1	0	0	0	0	0	0	1	0	0	0	1	1	1	0	1	1	0	1	1	0	1	1	1	1	0	1	1	1	1	1	1	1
GCA_023594165.1	-	t202	Australia	Oceania	Joint Swab	clinical	0	0	0	1	0	0	0	0	0	1	1	0	0	0	0	1	0	0	0	0	0	1	1	1	0	1	1	0	1	1	0	1	1	1	1	0	1	1	1	1	1	1	1
GCA_023594185.1	30	t019	Australia	Oceania	Axilla Swab	clinical	0	0	0	1	0	0	0	0	0	1	1	0	0	0	0	0	0	1	0	0	0	1	1	1	0	1	1	0	1	1	0	1	1	1	1	0	1	1	1	1	1	1	1
GCA_023594225.1	1232	t034	Australia	Oceania	Abscess Swab	clinical	0	0	0	0	0	0	0	0	0	1	1	0	0	0	0	0	0	0	0	0	0	1	1	0	0	1	1	0	1	1	0	1	1	1	1	0	1	1	1	1	1	1	1
GCA_023594285.1	93	t202	Australia	Oceania	Rectal Swab	clinical	0	0	0	1	0	0	0	0	0	1	1	0	0	0	0	1	0	0	0	0	0	1	1	0	0	1	1	0	1	1	0	1	1	1	1	0	0	1	1	1	1	1	1
GCA_023594405.1	1	t127	Australia	Oceania	Buttock Abscess Swab	clinical	0	0	0	0	0	0	0	0	0	1	1	0	0	0	0	0	1	0	0	0	0	1	1	1	0	1	1	1	1	0	0	1	1	1	1	0	1	1	1	1	1	1	1
GCA_023594425.1	239	t037	Australia	Oceania	nasal swab	clinical	0	0	1	0	0	0	0	0	0	1	1	0	0	0	1	0	0	0	0	0	0	1	1	0	0	1	1	1	1	1	0	1	1	1	1	0	1	1	1	1	1	1	1
GCA_023594445.1	93	t202	Australia	Oceania	blood	clinical	0	0	0	0	0	0	0	0	0	0	0	0	0	0	0	0	0	0	0	0	0	1	1	0	0	1	1	0	1	1	0	1	0	1	1	0	0	1	1	1	1	1	1
GCA_023594545.1	5	t002	Australia	Oceania	blood	clinical	0	0	0	0	0	0	0	0	0	1	1	0	0	0	0	0	0	0	0	0	0	1	1	0	0	1	1	0	1	1	0	1	1	1	1	0	1	1	1	1	1	1	1
GCA_023594585.1	1	t386	Australia	Oceania	nasal swab	clinical	0	0	0	1	0	0	0	0	0	1	1	0	0	0	0	0	0	0	0	0	0	1	1	1	0	1	1	1	1	1	0	1	1	1	1	0	1	1	1	1	1	1	1
GCA_023594665.1	93	11-17-16	Australia	Oceania	Foot Tissue	clinical	0	0	0	1	0	0	0	0	0	1	1	0	0	0	0	1	0	0	0	0	0	1	1	1	0	1	1	0	1	1	0	1	1	1	1	0	1	1	1	1	1	1	1
GCA_023594705.1	1	t127	Australia	Oceania	nasal swab	clinical	0	0	0	0	0	0	0	0	0	1	1	0	0	0	0	0	0	0	0	0	0	1	1	1	0	1	1	0	1	1	0	1	1	1	1	0	1	1	1	1	1	1	1
GCA_023594725.1	72	t3169	Australia	Oceania	nasal swab	clinical	0	0	0	0	0	0	0	0	0	0	0	0	0	0	0	0	0	0	0	0	0	1	1	1	0	1	1	0	1	1	0	1	1	1	1	0	1	1	1	1	1	1	1
GCA_023594765.1	1	t127	Australia	Oceania	nasal swab	clinical	0	0	0	1	0	0	0	0	0	1	1	0	0	0	0	1	0	0	0	0	0	1	1	1	0	1	1	1	1	1	0	1	1	1	1	0	1	1	1	1	1	1	1
GCA_023594785.1	93	t202	Australia	Oceania	Abscess Tissue	clinical	0	0	0	1	0	0	0	0	0	1	1	0	0	0	0	1	0	0	0	0	0	1	1	1	0	1	1	0	1	1	0	1	1	1	1	0	1	1	1	1	1	1	1
GCA_023594825.1	6959	t3979	Australia	Oceania	Foot Swab	clinical	0	0	0	1	0	0	0	0	0	1	1	0	0	0	0	1	0	0	0	0	0	1	1	0	0	1	1	0	1	1	0	1	1	1	1	0	1	1	1	1	1	1	1
GCA_023594845.1	5	t3979	Australia	Oceania	nasal swab	clinical	0	0	0	1	0	0	0	0	0	1	1	0	0	0	0	1	0	0	0	0	0	1	1	1	0	1	1	0	1	1	0	1	1	1	1	0	1	1	1	1	1	1	1
GCA_023594865.1	1617	t3949	Australia	Oceania	Toe Wound Swab	clinical	0	0	0	1	0	0	0	0	0	1	1	0	0	0	0	1	0	0	0	0	0	1	1	1	0	1	1	0	1	1	0	1	1	1	1	0	1	1	1	1	1	1	1
GCA_023594925.1	5	t3979	Australia	Oceania	nasal swab	clinical	0	0	0	1	0	0	0	0	0	1	1	0	0	0	0	1	0	0	0	0	0	1	1	1	0	1	1	0	1	1	0	1	1	1	1	0	1	1	1	1	1	1	1
GCA_023594945.1	6959	t3979	Australia	Oceania	nose swab	clinical	0	0	0	1	0	0	0	0	0	1	1	0	0	0	0	1	0	0	0	0	0	1	1	0	0	1	1	0	1	1	0	1	1	1	1	0	1	1	1	1	1	1	1
GCA_023595005.1	-	t127	Australia	Oceania	Cheek Swab	clinical	0	0	0	1	0	0	0	0	0	1	1	0	0	0	0	1	0	0	0	0	0	1	1	1	0	1	1	1	1	1	0	1	1	1	1	0	1	1	1	1	1	1	1
GCA_023595025.1	93	t4178	Australia	Oceania	nasal swab	clinical	0	0	0	1	0	0	0	0	0	1	1	0	0	0	0	1	0	0	0	0	0	1	1	1	0	1	1	0	1	1	0	1	1	1	1	0	1	1	1	1	1	1	1
GCA_023595145.1	93	t4178	Australia	Oceania	Buttock Abscess Swab	clinical	0	0	0	1	0	0	0	0	0	1	1	0	0	0	0	1	0	0	0	0	0	1	1	1	0	1	1	0	1	1	0	1	1	1	1	0	1	1	1	1	1	1	0
GCA_023595165.1	5	t548	Australia	Oceania	nasal swab	clinical	0	0	0	1	0	0	0	0	0	1	1	0	0	0	0	0	0	0	0	0	0	1	1	1	0	1	1	0	1	1	0	1	1	1	1	0	1	1	1	1	1	1	1
GCA_023595285.1	93	t202	Australia	Oceania	Breast Abscess Swab	clinical	0	0	0	1	0	0	0	0	0	1	1	0	0	0	0	1	0	0	0	0	0	1	1	0	0	1	1	0	1	1	0	1	1	1	1	0	1	1	1	1	1	1	1
GCA_023595435.1	93	t202	Australia	Oceania	Rectal Swab	clinical	0	0	0	1	0	0	0	0	0	1	1	0	0	0	0	1	0	0	0	0	0	1	1	0	0	1	1	0	1	1	0	1	1	1	1	0	1	1	1	1	1	1	1
GCA_023595495.1	93	t202	Australia	Oceania	respiratory	clinical	0	0	0	1	0	0	0	0	0	1	1	0	0	0	0	1	0	0	0	0	0	1	1	1	0	1	1	0	1	1	0	1	1	1	1	0	1	1	1	1	1	1	1
GCA_023595545.1	5213	t1784	Australia	Oceania	nasal swab	clinical	0	0	0	1	0	0	0	0	0	1	1	0	0	0	0	1	0	0	0	0	0	1	1	1	0	1	1	1	1	1	0	1	1	1	1	0	1	1	1	1	1	1	1
GCA_023595585.1	97	t267	Australia	Oceania	Rectal Swab	clinical	0	0	0	1	0	0	0	0	0	1	1	0	0	0	0	1	0	0	0	0	0	1	1	0	0	1	1	0	1	1	0	1	1	1	1	0	1	1	1	1	1	1	1
GCA_023595665.1	93	t202	Australia	Oceania	Scalp Wound Swab	clinical	0	0	0	1	0	0	0	0	0	1	1	0	0	0	0	1	0	0	0	0	0	1	1	1	0	1	1	0	1	1	0	1	1	1	1	0	1	1	1	1	1	1	1
GCA_023595725.1	6149	t359	Australia	Oceania	nasal swab	clinical	0	0	0	1	0	0	0	0	0	1	1	0	0	0	0	1	0	0	0	0	0	1	1	1	0	1	1	0	1	1	0	1	1	1	1	0	1	1	1	1	1	1	1
GCA_023595775.1	97	t267	Australia	Oceania	respiratory	clinical	0	0	0	1	0	0	0	0	0	1	1	0	0	0	0	1	0	0	0	0	0	1	1	0	0	1	1	0	1	1	0	1	1	1	1	0	1	1	1	1	1	1	1
GCA_023595845.1	45	t026	Australia	Oceania	Wound Swab	clinical	0	0	0	1	0	0	0	0	0	1	1	0	0	0	0	1	0	0	0	0	0	1	1	1	0	1	1	0	1	0	0	1	1	1	1	0	1	1	1	1	1	1	1
GCA_023595885.1	22	t005	Australia	Oceania	Buttock Abscess Swab	clinical	0	0	0	1	0	0	0	0	0	1	1	0	0	0	0	1	0	0	0	0	0	1	1	0	0	1	1	0	1	1	0	1	1	1	1	0	1	1	1	1	1	1	1
GCA_023595985.1	15	t084	Australia	Oceania	nasal swab	clinical	0	0	0	0	0	0	0	0	0	0	0	0	0	0	0	0	0	0	0	0	0	1	1	1	0	1	1	0	1	1	0	1	1	1	1	0	0	1	1	1	1	1	1
GCA_023596025.1	93	16-16-16-25	Australia	Oceania	Buttock Abscess Swab	clinical	0	0	0	1	0	0	0	0	0	1	1	0	0	0	0	1	0	0	0	0	0	1	1	1	0	0	1	0	1	1	0	1	1	1	1	0	1	1	1	1	1	1	1
GCA_023596065.1	45	t1081	Australia	Oceania	nasal swab	clinical	0	0	0	0	0	0	0	0	0	1	1	0	0	0	0	0	0	0	0	0	0	1	1	1	0	1	1	0	1	0	0	1	1	1	1	0	1	1	1	1	1	1	1
GCA_023596085.1	93	11-17-17-16-16-25-25	Australia	Oceania	nasal swab	clinical	0	0	0	1	0	0	0	0	0	1	1	0	0	0	0	1	0	0	0	0	0	1	1	1	0	1	1	0	1	1	0	1	1	1	1	0	1	1	1	1	1	1	1
GCA_023596105.1	93	t202	Australia	Oceania	nasal swab	clinical	0	0	0	1	0	0	0	0	0	1	1	0	0	0	0	1	0	0	0	0	0	1	1	1	0	1	1	0	1	1	0	1	1	1	1	0	1	1	1	1	1	1	1
GCA_023596145.1	22	t005	Australia	Oceania	nasal swab	clinical	0	0	0	1	0	0	0	0	0	1	1	0	0	0	0	1	0	0	0	0	0	1	1	0	0	1	1	0	1	1	0	1	1	1	1	0	1	1	1	1	1	1	1
GCA_023596345.1	22	t3477	Australia	Oceania	Right Leg Graft Swab	clinical	0	0	0	1	0	0	0	0	0	1	1	0	0	0	0	0	0	0	0	0	1	1	1	1	0	1	1	0	1	0	0	1	1	1	1	0	1	1	1	1	1	1	1
GCA_023596385.1	6	t304	Australia	Oceania	Tonsil Swab	clinical	0	0	0	1	0	0	0	0	0	1	1	0	0	0	0	1	0	0	0	0	0	1	1	1	1	1	1	1	1	1	0	1	1	1	1	0	1	1	1	1	1	1	1
GCA_023596405.1	834	t1379	Australia	Oceania	respiratory	clinical	0	0	0	1	0	0	0	0	0	1	1	0	0	0	0	0	0	0	0	0	0	1	1	1	0	1	1	0	1	1	0	1	1	1	1	0	1	1	1	1	1	1	1
GCA_023596425.1	5	t3979	Australia	Oceania	nasal swab	clinical	0	0	0	1	0	0	0	0	0	1	1	0	0	0	0	1	0	0	0	0	0	1	1	1	0	1	1	0	1	1	0	1	1	1	1	0	1	1	1	1	1	1	1
GCA_023596545.1	764	t045	Australia	Oceania	nasal swab	clinical	0	1	0	0	0	0	0	0	0	1	1	0	1	0	0	0	0	0	0	0	0	1	1	1	0	1	1	0	1	1	0	1	1	1	1	0	1	1	1	1	1	1	1
GCA_023596565.1	93	t202	Australia	Oceania	Leg wound Fluid	clinical	0	0	0	1	0	0	0	0	0	1	1	0	0	0	0	1	0	0	0	0	0	1	1	1	0	1	1	0	1	1	0	1	1	1	1	0	1	1	1	1	1	1	1
GCA_023596705.1	59	t976	Australia	Oceania	nasal swab	clinical	0	0	0	1	1	0	1	0	0	1	1	0	0	0	0	1	0	0	0	0	0	1	1	1	0	1	1	0	1	1	0	1	1	1	1	0	1	1	1	1	1	1	1
GCA_023596725.1	93	t4178	Australia	Oceania	Abscess Swab	clinical	0	0	0	1	0	0	0	0	0	1	1	0	0	0	0	1	0	0	0	0	0	1	1	1	0	1	1	0	1	1	0	1	1	1	1	0	1	1	1	1	1	1	1
GCA_023596745.1	93	t4699	Australia	Oceania	Wound Swab	clinical	0	0	0	1	0	0	0	0	0	1	1	0	0	0	0	1	0	0	0	0	0	1	1	1	0	1	1	0	1	1	0	1	1	1	1	0	1	1	1	1	1	1	1
GCA_023596765.1	93	t1811	Australia	Oceania	Face Swab	clinical	0	0	0	1	0	0	0	0	0	1	1	0	0	0	0	1	0	0	0	0	0	1	1	1	0	1	1	0	1	1	0	1	1	1	1	0	1	1	1	1	1	1	1
GCA_023596825.1	93	t4178	Australia	Oceania	Abscess Tissue	clinical	0	0	0	1	0	0	0	0	0	1	1	0	0	0	0	1	0	0	0	0	0	1	1	1	0	1	1	0	1	1	0	1	1	1	1	0	1	1	1	1	1	1	1
GCA_023596845.1	5	t3979	Australia	Oceania	nasal swab	clinical	0	0	0	1	0	0	0	0	0	1	1	0	0	0	0	1	0	0	0	0	0	1	1	1	0	1	1	0	1	1	0	1	1	1	1	0	1	1	1	1	1	1	1
GCA_023596925.1	5	t002	Australia	Oceania	nasal swab	clinical	0	0	0	1	0	0	0	0	0	1	1	0	0	0	0	0	0	1	0	0	0	1	1	0	0	1	1	0	1	1	0	1	1	1	1	0	1	1	1	1	1	1	1
GCA_023596945.1	93	t3949	Australia	Oceania	blood	clinical	0	0	0	1	0	0	0	0	0	1	1	0	0	0	0	1	0	0	0	0	0	1	1	1	0	1	1	0	1	1	0	1	1	1	1	0	1	1	1	1	1	1	1
GCA_023596965.1	93	t202	Australia	Oceania	Skin Swab	clinical	0	0	0	1	0	0	0	0	0	1	1	0	0	0	0	1	0	0	0	0	0	1	1	1	0	1	1	0	1	1	0	1	1	1	1	0	1	1	1	1	1	1	1
GCA_023596985.1	93	t202	Australia	Oceania	Manubrium Tissue	clinical	0	0	0	0	0	0	0	0	0	1	1	0	0	0	0	1	0	0	0	0	0	1	1	1	0	1	1	0	1	1	0	1	1	1	1	0	1	1	1	1	1	1	1
GCA_023597065.1	93	t4178	Australia	Oceania	Forearm Swab	clinical	0	0	0	1	0	0	0	0	0	1	1	0	0	0	0	1	0	0	0	0	0	1	1	0	0	0	1	0	1	1	0	1	1	1	1	0	1	1	1	1	1	1	1
GCA_023597125.1	239	t037	Australia	Oceania	Leg Wound Swab	clinical	0	0	0	0	0	0	0	0	0	0	0	0	0	0	0	0	0	0	0	0	0	1	1	0	0	1	1	1	1	1	0	1	1	1	1	0	1	1	1	1	1	1	1
GCA_023597205.1	93	t202	Australia	Oceania	Liver Abscess Fluid	clinical	0	0	0	1	0	0	0	0	0	1	1	0	0	0	0	1	0	0	0	0	0	1	1	1	0	1	1	0	1	1	0	1	1	1	1	0	1	1	1	1	1	1	1
GCA_023597285.1	93	t202	Australia	Oceania	Axilla Swab	clinical	0	0	0	1	0	0	0	0	0	1	1	0	0	0	0	1	0	0	0	0	0	1	1	1	0	1	1	0	1	1	0	1	1	1	1	0	1	1	1	1	1	1	1
GCA_023597425.1	93	t4178	Australia	Oceania	Perianal Swab	clinical	0	0	0	1	0	0	0	0	0	1	1	0	0	0	0	1	0	0	0	0	0	1	1	1	0	1	1	0	1	1	0	1	1	1	1	0	1	1	1	1	1	1	1
GCA_023597505.1	6	t701	Australia	Oceania	Venous Blood	clinical	0	0	0	0	0	0	0	0	0	0	0	0	0	0	0	0	0	0	0	0	0	1	1	1	0	1	1	1	1	1	0	1	1	1	1	0	1	1	1	1	1	1	1
GCA_023597565.1	188	t189	Australia	Oceania	nasal swab	clinical	0	0	0	1	0	0	0	0	0	1	1	0	0	0	0	1	0	0	0	0	0	1	1	1	0	1	1	0	1	1	0	1	1	1	1	0	1	1	1	1	1	1	1
GCA_023597605.1	93	t202	Australia	Oceania	nasal swab	clinical	0	0	0	1	0	0	0	0	0	1	1	0	0	0	0	1	0	0	0	0	0	1	1	1	0	1	1	0	1	1	0	1	1	1	1	0	1	1	1	1	1	1	1
GCA_023597665.1	1	t127	Australia	Oceania	nasal swab	clinical	0	0	0	1	0	0	0	0	0	1	1	0	0	0	0	1	0	0	0	0	0	1	1	1	0	1	1	0	1	1	0	1	1	1	1	0	1	1	1	1	0	1	1
GCA_023597705.1	-	t114	Australia	Oceania	nasal swab	clinical	0	0	0	1	0	0	0	0	0	1	1	0	0	0	0	1	0	0	0	0	0	1	1	1	0	1	1	1	1	1	0	1	1	1	1	0	1	1	1	1	1	1	1
GCA_023597765.1	-	t189	Australia	Oceania	Face Swab	clinical	0	0	0	1	0	0	0	0	0	1	1	0	0	0	0	1	0	0	0	0	0	1	1	1	0	1	1	0	1	1	0	1	1	1	1	0	1	1	1	1	1	1	1
GCA_023597845.1	834	t528	Australia	Oceania	nasal swab	clinical	0	0	0	1	0	0	0	0	0	1	1	0	0	0	0	0	0	0	0	0	0	1	1	1	0	1	1	0	1	1	0	1	1	1	1	0	1	1	1	1	1	1	1
GCA_023597865.1	93	t202	Australia	Oceania	nasal swab	clinical	0	0	0	1	0	0	0	0	0	1	1	0	0	0	0	1	0	0	0	0	0	1	1	1	0	1	1	0	1	1	0	1	1	1	1	0	1	1	1	1	1	1	1
GCA_023597885.1	97	t267	Australia	Oceania	nasal swab	clinical	0	0	0	1	0	0	0	0	0	1	1	0	0	0	0	1	0	0	0	0	0	1	1	0	0	1	1	0	1	1	0	1	1	1	1	0	1	1	1	1	1	1	1
GCA_023598005.1	93	t202	Australia	Oceania	Thigh Swab	clinical	0	0	0	1	0	0	0	0	0	1	1	0	0	0	0	1	0	0	0	0	0	1	1	1	0	1	1	0	1	1	0	1	1	1	1	0	1	1	1	1	1	1	1
GCA_023598025.1	93	t202	Australia	Oceania	nasal swab	clinical	0	0	0	1	0	0	0	0	0	1	1	0	0	0	0	1	0	0	0	0	0	1	1	1	0	1	1	0	1	1	0	1	1	1	1	0	1	1	1	1	1	1	1
GCA_023598045.1	93	t4699	Australia	Oceania	nasal swab	clinical	0	0	0	1	0	0	0	0	0	1	1	0	0	0	0	1	0	0	0	0	0	1	1	0	0	0	1	0	1	1	0	1	1	1	1	0	1	1	1	1	1	1	1
GCA_023598085.1	5	233-23-17-12-17-16	Australia	Oceania	nose swab	clinical	0	0	0	1	0	0	0	0	0	1	1	0	0	0	0	1	0	0	0	0	0	1	1	1	0	1	1	0	1	1	0	1	1	1	1	0	1	1	1	1	1	1	1
GCA_023598125.1	59	t441	Australia	Oceania	Groin Drain Fluid	clinical	0	0	0	1	0	0	0	0	0	1	1	0	0	0	0	1	0	0	0	0	0	1	1	1	0	1	1	0	1	1	0	1	0	1	1	0	1	1	1	1	1	1	1
GCA_023598315.1	30	t2895	Australia	Oceania	Elbow Swab	clinical	0	0	0	1	0	0	0	0	0	1	1	0	0	0	0	0	0	1	0	0	0	1	1	1	0	1	1	0	1	1	0	1	1	1	1	0	1	1	1	1	1	1	1
GCA_023598365.1	1	t114	Australia	Oceania	nasal swab	clinical	0	0	0	1	0	0	0	0	0	1	1	0	0	0	0	1	0	0	0	0	0	1	1	1	0	1	1	1	1	1	0	1	1	1	1	0	1	1	1	1	1	1	1
GCA_023598385.1	25	t353	Australia	Oceania	Nostril Abscess Swab	clinical	0	0	0	0	0	0	0	0	0	0	0	0	0	0	0	0	0	0	0	0	0	1	1	1	0	1	1	0	1	1	0	1	1	1	1	0	1	1	1	1	1	1	1
GCA_023598465.1	93	t202	Australia	Oceania	Abscess Swab	clinical	0	0	0	1	0	0	0	0	0	1	1	0	0	0	0	1	0	0	0	0	0	1	1	1	0	1	1	0	1	1	0	1	1	1	1	0	1	1	1	1	1	1	1
GCA_023598555.1	5	t3979	Australia	Oceania	nasal swab	clinical	0	0	0	1	0	0	0	0	0	1	1	0	0	0	0	1	0	0	0	0	0	1	1	0	0	1	1	0	1	1	0	1	1	1	1	0	0	1	1	1	1	1	1
GCA_023598665.1	1	t127	Australia	Oceania	Foot Tissue	clinical	0	0	0	0	0	0	0	0	0	1	1	0	0	0	0	0	1	0	0	0	0	1	1	1	0	1	1	1	1	1	0	1	1	1	1	0	1	1	1	1	1	1	1
GCA_023598725.1	93	25-25	Australia	Oceania	Finger Swab	clinical	0	0	0	1	0	0	0	0	0	1	1	0	0	0	0	1	0	0	0	0	0	1	1	1	0	1	1	0	1	1	0	1	1	1	1	0	1	1	1	1	1	1	1
GCA_023598765.1	93	t202	Australia	Oceania	Sinus Swab	clinical	0	0	0	1	0	0	0	0	0	1	1	0	0	0	0	1	0	0	0	0	0	1	1	1	0	1	1	0	1	1	0	1	1	1	1	0	1	1	1	1	1	1	1
GCA_023599145.1	97	t2802	Australia	Oceania	nasal swab	clinical	0	0	0	1	0	0	0	0	0	1	1	0	0	0	0	1	0	0	0	0	0	1	1	1	0	1	1	0	1	1	0	1	1	1	1	0	1	1	1	1	1	1	1
GCA_023599325.1	5	t002	Australia	Oceania	respiratory	clinical	0	0	0	0	0	0	0	0	0	1	1	0	0	0	0	0	1	0	0	0	0	1	1	1	0	1	1	0	1	1	0	1	1	1	1	0	1	1	1	1	1	1	1
GCA_023599445.1	78	t7558	Australia	Oceania	Rectal swab	clinical	0	0	0	1	0	0	0	0	0	1	1	0	0	0	0	1	0	0	0	0	0	1	1	0	0	1	1	0	1	1	0	1	1	1	1	0	1	1	1	1	1	1	1
GCA_023599495.1	5	t179	Australia	Oceania	respiratory	clinical	0	0	0	0	0	0	0	0	0	0	0	0	0	0	0	0	0	0	0	0	0	1	1	1	0	1	1	0	1	1	0	1	1	1	1	0	1	1	1	1	1	1	1
GCA_023599525.1	97	t1418	Australia	Oceania	nasal swab	clinical	0	0	0	1	0	0	0	0	0	1	1	0	0	0	0	1	0	0	0	0	0	1	1	1	0	1	1	0	1	1	0	1	1	1	1	0	1	1	1	1	1	1	1
GCA_023600885.1	1	t127	Australia	Oceania	respiratory	clinical	0	0	0	1	0	0	0	0	0	1	1	0	0	0	0	1	0	0	0	0	0	1	1	1	0	1	1	1	1	1	0	1	1	1	1	0	1	1	1	1	1	1	1
GCA_023600985.1	93	t202	Australia	Oceania	blood	clinical	0	0	0	1	0	0	0	0	0	1	1	0	0	0	0	1	0	0	0	0	0	1	1	1	0	1	1	0	1	1	0	1	1	0	1	0	1	1	1	1	1	1	1
GCA_023601065.1	1	t127	Australia	Oceania	nasal swab	clinical	0	0	0	0	0	0	0	0	0	1	1	0	0	0	0	1	0	0	0	0	0	1	1	1	0	1	1	1	1	1	0	1	1	1	1	0	1	1	1	1	1	1	1
GCA_023601085.1	5	t002	Australia	Oceania	nasal swab	clinical	0	1	0	0	0	0	0	0	0	1	1	0	1	0	0	0	0	0	0	0	0	1	1	1	1	1	1	0	1	1	0	1	1	1	1	0	1	1	1	1	1	1	1
GCA_023601165.1	5	t3979	Australia	Oceania	nasal swab	clinical	0	0	0	1	0	0	0	0	0	1	1	0	0	0	0	1	0	0	0	0	0	1	1	0	0	1	1	0	1	1	0	1	1	1	1	0	1	1	1	1	1	1	1
GCA_023601305.1	6	t304	Australia	Oceania	respiratory	clinical	0	0	0	1	0	0	0	0	0	1	1	0	0	0	0	1	0	0	0	0	0	1	1	1	0	1	1	0	1	1	0	1	1	1	1	0	1	1	1	1	1	1	1
GCA_023601345.1	5	t045	Australia	Oceania	Rectal Swab	clinical	0	0	0	1	0	0	0	0	0	1	1	0	0	0	0	1	0	0	0	0	0	1	1	1	0	1	1	0	1	1	0	1	1	1	1	0	1	1	1	1	1	1	1
GCA_023601365.1	22	t379	Australia	Oceania	Wound / skin / soft tissue	clinical	0	0	0	1	0	0	0	0	0	1	1	0	0	0	0	0	0	0	0	0	1	1	1	1	0	1	1	0	1	0	0	1	1	1	1	0	0	1	1	1	1	1	1
GCA_023601385.1	93	t202	Australia	Oceania	Left Olecranon Bursa Tissue	clinical	0	0	0	1	0	0	0	0	0	1	1	0	0	0	0	1	0	0	0	0	0	1	1	1	0	1	1	0	1	1	0	1	1	1	1	0	1	1	1	1	1	1	1
GCA_023601445.1	6151	t202	Australia	Oceania	Abscess Swab	clinical	0	0	0	1	0	0	0	0	0	1	1	0	0	0	0	1	0	0	0	0	0	1	1	0	0	1	1	0	1	1	0	1	1	1	1	0	1	1	1	1	1	1	1
GCA_023601685.1	88	t7662	Australia	Oceania	respiratory	clinical	0	0	0	0	0	0	0	0	0	0	0	0	0	0	0	0	0	0	0	0	0	1	1	1	0	1	1	0	1	1	0	1	1	1	1	0	1	1	1	1	1	1	1
GCA_023601725.1	239	t037	Australia	Oceania	blood	clinical	0	0	1	0	0	0	0	0	0	1	1	0	0	0	1	0	0	0	0	0	0	1	1	1	0	1	1	1	1	1	0	1	1	1	1	0	1	1	1	1	1	1	1
GCA_023601935.1	5	t548	Australia	Oceania	respiratory	clinical	0	0	0	1	0	0	0	0	0	1	1	0	0	0	0	0	0	0	0	0	0	1	1	0	0	1	1	0	1	1	0	1	1	1	1	0	1	1	1	1	1	1	0
GCA_023601995.1	5	t045	Australia	Oceania	Groin Swab	clinical	0	0	0	1	0	0	0	0	0	1	1	0	0	0	0	1	0	0	0	0	0	1	1	1	0	1	1	0	1	1	0	1	1	1	1	0	1	1	1	1	1	1	1
GCA_023602035.1	93	t4178	Australia	Oceania	Abscess Swab	clinical	0	0	0	1	0	0	0	0	0	1	1	0	0	0	0	1	0	0	0	0	0	1	1	0	0	1	1	0	1	1	0	1	1	1	1	0	0	1	1	1	1	1	1
GCA_023602055.1	5	t002	Australia	Oceania	blood	clinical	0	0	0	1	0	0	0	0	0	1	1	0	0	0	0	0	0	0	0	0	0	1	1	1	0	1	1	0	1	1	0	1	1	1	1	0	1	1	1	1	1	1	1
GCA_023602165.1	6151	t202	Australia	Oceania	Axilla Abscess Swab	clinical	0	0	0	1	0	0	0	0	0	1	1	0	0	0	0	1	0	0	0	0	0	1	1	0	0	1	1	0	1	1	0	1	0	1	1	0	1	1	1	1	1	1	1
GCA_023602205.1	97	t527	Australia	Oceania	Skin Tissue	clinical	0	0	0	1	0	0	0	0	0	1	1	0	0	0	0	1	0	0	0	0	0	1	1	1	0	1	1	0	1	1	0	1	1	1	1	0	1	1	1	1	1	1	1
GCA_023602225.1	239	15-12-16-xx-25-17-24	Australia	Oceania	nasal swab	clinical	0	0	1	0	0	0	0	0	0	1	1	0	0	0	1	0	0	0	0	0	0	1	1	1	0	1	1	1	1	1	0	1	1	1	1	0	1	1	1	1	1	1	1
GCA_023602305.1	93	t202	Australia	Oceania	Abscess Swab	clinical	0	0	0	1	0	0	0	0	0	1	1	0	0	0	0	1	0	0	0	0	0	1	1	1	0	1	1	0	1	1	0	1	1	1	1	0	1	1	1	1	1	1	1
GCA_023602345.1	1035	t834	Australia	Oceania	Right Arm Burn Swab	clinical	0	0	0	1	0	0	0	0	0	1	1	0	0	0	0	0	0	0	0	0	0	1	1	1	0	1	1	0	1	1	0	1	1	1	1	0	1	1	1	1	1	1	1
GCA_023602385.1	762	t14451	Australia	Oceania	throat swab	clinical	0	0	0	1	0	0	0	0	0	1	1	0	0	0	0	0	0	0	0	0	0	1	1	1	0	1	1	1	1	1	0	1	1	1	1	0	1	1	1	1	1	1	1
GCA_023602465.1	93	t202	Australia	Oceania	Wound / skin / soft tissue	clinical	0	0	0	1	0	0	0	0	0	1	1	0	0	0	0	1	0	0	0	0	0	0	1	1	0	1	1	0	1	1	0	1	1	1	1	0	1	1	1	1	1	1	1
GCA_023602485.1	93	t3949	Australia	Oceania	Buttock Abscess Swab	clinical	0	0	0	1	0	0	0	0	0	1	1	0	0	0	0	1	0	0	0	0	0	1	1	1	0	1	1	0	1	1	0	1	1	1	1	0	1	1	1	1	1	1	1
GCA_023602545.1	30	t019	Australia	Oceania	Synovial Fluid	clinical	0	0	0	1	0	0	0	0	0	1	1	0	0	0	0	0	0	1	0	0	0	1	1	1	0	1	1	0	1	1	0	1	1	1	1	0	1	1	1	1	1	1	1
GCA_023602585.1	93	t202	Australia	Oceania	Axilla Abscess Swab	clinical	0	0	0	1	0	0	0	0	0	1	1	0	0	0	0	1	0	0	0	0	0	1	1	0	0	1	1	0	1	1	0	1	1	1	1	0	0	1	1	1	1	1	1
GCA_023602605.1	93	t4178	Australia	Oceania	nasal swab	clinical	0	0	0	1	0	0	0	0	0	1	1	0	0	0	0	1	0	0	0	0	0	1	1	0	0	0	1	0	1	1	0	1	1	1	1	0	1	1	1	1	1	1	1
GCA_023602625.1	5	t002	Australia	Oceania	nasal swab	clinical	0	0	0	0	0	0	0	0	0	1	1	0	0	0	0	0	1	0	0	0	0	1	1	0	0	1	1	0	1	1	0	1	1	1	1	0	1	1	1	1	1	1	1
GCA_023602645.1	5	t002	Australia	Oceania	Left Leg Swab	clinical	0	0	0	0	0	0	0	0	0	1	1	0	0	0	0	0	0	0	0	0	0	1	1	1	0	1	1	0	1	1	0	1	1	1	1	0	1	1	1	1	1	1	1
GCA_023602665.1	93	t202	Australia	Oceania	Retroperitoneal Aspirate	clinical	0	0	0	1	0	0	0	0	0	1	1	0	0	0	0	1	0	0	0	0	0	1	1	1	0	1	1	0	1	1	0	1	1	1	1	0	1	1	1	1	1	1	1
GCA_023602685.1	97	t267	Australia	Oceania	nasal swab	clinical	0	0	0	0	0	0	0	0	0	1	1	0	0	0	0	0	0	0	0	0	0	1	1	1	0	1	1	0	1	1	0	1	1	1	1	0	1	1	1	1	1	1	1
GCA_023602905.1	5	t002	Australia	Oceania	Sternum Tissue	clinical	0	0	0	0	0	0	0	0	0	1	1	0	0	0	0	0	0	0	0	0	0	1	1	0	0	1	1	0	1	1	0	1	1	1	1	0	1	1	1	1	1	1	1
GCA_023602925.1	78	t7558	Australia	Oceania	Rectal swab	clinical	0	0	0	1	0	0	0	0	0	1	1	0	0	0	0	1	0	0	0	0	0	1	1	1	0	1	1	0	1	1	0	1	1	1	1	0	1	1	1	1	1	1	1
GCA_023602985.1	5	t105	Australia	Oceania	Cheek Wound Swab	clinical	0	0	0	1	0	0	0	0	0	1	1	0	0	0	0	0	0	1	0	0	0	1	1	1	0	1	1	0	1	1	0	1	1	1	1	0	1	1	1	1	1	1	1
GCA_023603005.1	5	t311	Australia	Oceania	Rectal Swab	clinical	0	0	0	0	1	0	1	0	0	1	1	0	0	0	0	0	0	0	0	0	0	1	1	0	0	1	1	0	1	1	0	1	1	1	1	0	1	1	1	1	1	1	1
GCA_023603145.1	5	t458	Australia	Oceania	nasal swab	clinical	0	0	0	1	0	0	0	0	0	1	1	0	0	0	0	0	0	0	0	0	0	1	1	1	0	1	1	0	1	1	0	1	1	1	1	0	1	1	1	1	1	1	1
GCA_023603185.1	93	11-17-23-17-17-16-25-25	Australia	Oceania	Finger Wound Swab	clinical	0	0	0	1	0	0	0	0	0	1	1	0	0	0	0	1	0	0	0	0	0	1	1	1	0	1	1	0	1	1	0	1	1	1	1	0	1	1	1	1	1	1	1
GCA_023603225.1	93	t4178	Australia	Oceania	Hip Swab	clinical	0	0	0	1	0	0	0	0	0	1	1	0	0	0	0	1	0	0	0	0	0	1	1	1	0	1	1	0	1	1	0	1	0	1	1	0	1	1	1	1	1	1	1
GCA_023603245.1	5	t20270	Australia	Oceania	nasal swab	clinical	0	0	0	1	0	0	0	0	0	1	1	0	0	0	0	1	0	0	0	0	0	1	1	1	1	1	1	0	1	1	0	1	1	1	1	0	1	1	1	1	1	1	1
GCA_023603265.1	1	t1853	Australia	Oceania	Shin Swab	clinical	0	0	0	1	0	0	0	0	0	1	1	0	0	0	0	1	0	0	0	0	0	1	1	1	0	1	1	1	1	1	0	1	1	1	1	0	1	1	1	1	1	1	1
GCA_023603285.1	93	t202	Australia	Oceania	Thumb Tissue	clinical	0	0	0	1	0	0	0	0	0	1	1	0	0	0	0	1	0	0	0	0	0	1	1	0	0	1	1	0	1	1	0	1	1	1	1	0	1	1	1	1	1	1	1
GCA_023603345.1	-	t214	Australia	Oceania	Breast Wound Swab	clinical	0	0	0	1	0	0	0	0	0	1	1	0	0	0	0	0	0	0	0	0	0	1	1	1	0	1	1	0	1	1	0	1	1	1	1	0	1	1	1	1	1	1	1
GCA_023603365.1	1	t7320	Australia	Oceania	Toe Wound Swab	clinical	0	0	0	1	0	0	0	0	0	1	1	0	0	0	0	1	0	0	0	0	0	1	1	0	0	1	1	1	1	1	0	1	1	1	1	0	1	1	1	1	1	1	1
GCA_023603405.1	834	t1379	Australia	Oceania	Perianal Swab	clinical	0	0	0	1	0	0	0	0	0	1	1	0	0	0	0	0	0	1	0	0	0	1	1	0	0	1	1	0	1	1	0	1	1	1	1	0	1	1	1	1	1	1	1
GCA_023603465.1	93	t4178	Australia	Oceania	Wrist Wound Swab	clinical	0	0	0	1	0	0	0	0	0	1	1	0	0	0	0	1	0	0	0	0	0	1	1	1	0	1	1	0	1	1	0	1	1	1	1	0	1	1	1	1	1	1	1
GCA_023603585.1	8	t008	Australia	Oceania	nasal swab	clinical	0	0	0	1	0	0	0	0	0	1	1	0	0	0	0	1	0	0	0	0	0	1	1	1	0	1	1	0	1	1	0	1	1	1	1	0	1	1	1	1	1	1	1
GCA_023603605.1	5	t458	Australia	Oceania	Perianal Swab	clinical	0	0	0	1	0	0	0	0	0	1	1	0	0	0	0	0	0	1	0	0	0	1	1	1	0	1	1	0	1	1	0	1	1	1	1	0	1	1	1	1	1	1	1
GCA_023603685.1	93	t202	Australia	Oceania	Rectal Swab	clinical	0	0	0	1	0	0	0	0	0	1	1	0	0	0	0	1	0	0	0	0	0	1	1	1	0	1	1	0	1	1	0	1	1	1	1	0	1	1	1	1	1	1	1
GCA_023603705.1	5	t002	Australia	Oceania	Ulcer Swab	clinical	0	0	0	0	0	0	0	0	0	1	1	0	0	0	0	0	1	0	0	0	0	1	1	1	0	1	1	0	1	1	0	1	1	1	1	0	1	1	1	1	1	1	1
GCA_023603725.1	5	t548	Australia	Oceania	nasal swab	clinical	0	0	0	0	0	0	0	0	0	1	1	0	0	0	0	0	1	0	0	0	0	1	1	1	0	1	1	0	1	1	0	1	1	1	1	0	1	1	1	1	1	1	1
GCA_023603755.1	188	t189	Australia	Oceania	nasal swab	clinical	0	0	0	1	0	0	0	0	0	1	1	0	0	0	0	1	0	0	0	0	0	1	1	0	0	1	1	1	1	1	0	1	1	1	1	0	1	1	1	1	1	1	1
GCA_023603885.1	93	t202	Australia	Oceania	Finger Swab	clinical	0	0	0	1	0	0	0	0	0	1	1	0	0	0	0	1	0	0	0	0	0	1	1	1	0	1	1	0	1	1	0	1	1	1	1	0	1	1	1	1	1	1	1
GCA_023603925.1	1	t127	Australia	Oceania	nasal swab	clinical	0	0	0	1	0	0	0	0	0	1	1	0	0	0	0	1	0	0	0	0	0	1	1	1	0	1	1	1	1	1	0	1	1	1	1	0	1	1	1	1	1	1	1
GCA_023603945.1	97	t267	Australia	Oceania	nasal swab	clinical	0	0	0	1	0	0	0	0	0	1	1	0	0	0	0	1	0	0	0	0	0	1	1	1	0	1	1	0	1	1	0	1	1	1	1	0	1	1	1	1	1	1	1
GCA_023603965.1	97	t5019	Australia	Oceania	nasal swab	clinical	0	0	0	1	0	0	0	0	0	1	1	0	0	0	0	1	0	0	0	0	0	1	1	1	0	1	1	0	1	1	0	1	1	1	1	0	1	1	1	1	1	1	1
GCA_023604045.1	672	t1309	Australia	Oceania	nasal swab	clinical	0	0	0	1	0	0	0	0	0	1	1	0	0	0	0	1	0	0	0	0	0	1	1	0	0	1	1	0	1	1	0	1	1	1	1	0	1	1	1	1	1	1	1
GCA_023604085.1	93	t202	Australia	Oceania	nasal swab	clinical	0	0	0	1	0	0	0	0	0	1	1	0	0	0	0	1	0	0	0	0	0	1	1	1	0	1	1	0	1	1	0	1	1	1	1	0	1	1	1	1	1	1	1
GCA_023604265.1	5	t3979	Australia	Oceania	nasal swab	clinical	0	0	0	1	0	0	0	0	0	1	1	0	0	0	0	1	0	0	0	0	0	1	1	1	0	1	1	0	1	1	0	1	1	1	1	0	1	1	1	1	1	1	1
GCA_023610945.1	97	t224	Australia	Oceania	nasal swab	clinical	0	0	0	1	0	0	0	0	0	1	1	0	0	0	0	1	0	0	0	0	0	1	1	1	0	1	1	0	1	1	0	1	1	1	1	0	1	1	1	1	1	1	1
GCA_023611145.1	5	t002	Australia	Oceania	respiratory	clinical	0	0	0	1	0	0	0	0	0	1	1	0	0	0	0	0	0	0	0	0	0	1	1	1	0	1	1	0	1	1	0	1	1	1	1	0	1	1	1	1	1	1	1
GCA_023611185.1	30	t018	Australia	Oceania	nasal swab	clinical	0	0	0	1	0	0	0	0	0	1	1	0	0	0	0	0	0	1	0	0	0	1	1	1	0	1	1	0	1	0	0	1	1	1	1	0	1	1	1	1	1	1	1
GCA_023611225.1	1	t127	Australia	Oceania	nasal swab	clinical	0	0	0	0	1	0	1	0	0	1	1	0	0	0	0	0	0	0	0	0	0	1	1	0	0	1	1	1	1	1	0	1	1	1	1	0	1	1	1	1	1	1	1
GCA_023611265.1	188	t189	Australia	Oceania	nasal swab	clinical	0	0	0	0	0	0	0	0	0	0	0	0	0	0	0	0	0	0	0	0	0	1	1	1	0	1	1	1	1	1	0	1	1	1	1	0	1	1	1	1	1	1	1
GCA_023611285.1	5	t002	Australia	Oceania	nasal swab	clinical	0	0	0	1	0	0	0	0	0	1	1	0	0	0	0	0	0	0	0	0	0	1	1	1	0	1	1	0	0	1	0	1	1	1	1	0	1	1	1	1	1	1	1
GCA_023611365.1	93	t4178	Australia	Oceania	Nasal Abscess Pus	clinical	0	0	0	1	0	0	0	0	0	1	1	0	0	0	0	1	0	0	0	0	0	1	1	0	0	1	1	0	1	1	0	1	1	1	1	0	1	1	1	1	1	1	1
GCA_023611425.1	30	t13100	Australia	Oceania	Toe Swab	clinical	0	0	0	1	0	0	0	0	0	1	1	0	0	0	0	0	0	1	0	0	0	1	1	1	0	1	1	0	1	1	0	1	1	1	1	0	1	1	1	1	1	1	1
GCA_023611445.1	93	t4178	Australia	Oceania	Pus Swab	clinical	0	0	0	1	0	0	0	0	0	1	1	0	0	0	0	1	0	0	0	0	0	1	1	1	0	1	1	0	1	1	0	1	1	1	1	0	1	1	1	1	1	1	1
GCA_023611545.1	72	t3169	Australia	Oceania	Perianal Swab	clinical	0	0	0	0	0	0	0	0	0	1	1	0	0	0	0	0	0	0	0	0	0	1	1	1	0	1	1	0	1	1	0	1	1	1	1	0	1	1	1	1	1	1	1
GCA_023611565.1	93	t3949	Australia	Oceania	Boil Wound Swab	clinical	0	0	0	1	0	0	0	0	0	1	1	0	0	0	0	1	0	0	0	0	0	1	1	1	0	1	1	0	1	1	0	1	1	1	1	0	1	1	1	1	1	1	1
GCA_023611615.1	1	t127	Australia	Oceania	nasal swab	clinical	0	0	0	1	0	0	0	0	0	1	1	0	0	0	0	1	0	0	0	0	0	1	1	1	0	1	1	0	1	1	0	1	1	1	1	0	1	1	1	1	1	1	1
GCA_023611665.1	45	t1081	Australia	Oceania	Rectal swab	clinical	0	0	0	0	1	0	1	0	0	1	1	0	0	0	0	0	0	0	0	0	0	1	1	0	0	1	1	0	1	0	0	1	1	1	1	0	1	1	1	1	1	1	1
GCA_023611725.1	59	t216	Australia	Oceania	nasal swab	clinical	0	0	0	1	0	0	0	0	0	1	1	0	0	0	0	0	0	1	0	0	0	1	1	1	0	1	1	0	1	1	0	1	1	1	1	0	1	1	1	1	1	1	1
GCA_023611745.1	93	t202	Australia	Oceania	Thigh Swab	clinical	0	0	0	1	0	0	0	0	0	1	1	0	0	0	0	1	0	0	0	0	0	1	1	0	0	1	1	0	1	1	0	1	1	1	1	0	1	1	1	1	1	1	1
GCA_023611985.1	1	t127	Australia	Oceania	nasal swab	clinical	0	0	0	1	0	0	0	0	0	1	1	0	0	0	0	1	0	0	0	0	0	1	1	0	0	1	1	1	1	1	0	1	1	1	1	0	1	1	1	1	1	1	1
GCA_023612005.1	93	t3949	Australia	Oceania	nasal swab	clinical	0	0	0	1	0	0	0	0	0	1	1	0	0	0	0	1	0	0	0	0	0	1	1	1	0	1	1	0	1	1	0	1	1	1	1	0	1	1	1	1	1	1	1
GCA_023612535.1	6151	t202	Australia	Oceania	Hand Swab	clinical	0	0	0	1	0	0	0	0	0	1	1	0	0	0	0	1	0	0	0	0	0	1	1	1	0	1	1	0	1	1	0	1	1	1	1	0	1	1	1	1	1	1	1
GCA_023612575.1	22	t022	Australia	Oceania	nasal swab	clinical	0	0	0	1	0	0	0	0	0	1	1	0	0	0	0	1	0	0	0	0	0	1	1	0	0	1	1	0	1	0	0	1	1	1	1	0	1	1	1	1	1	1	1
GCA_023612595.1	30	t122	Australia	Oceania	nasal swab	clinical	0	0	0	1	0	0	0	0	0	1	1	0	0	0	0	0	0	1	0	0	0	1	1	1	0	1	1	0	1	1	0	1	1	1	1	0	1	1	1	1	1	1	1
GCA_023612915.1	93	t202	Australia	Oceania	nasal swab	clinical	0	0	0	1	0	0	0	0	0	1	1	0	0	0	0	1	0	0	0	0	0	1	1	1	0	1	1	0	1	1	0	1	1	1	1	0	1	1	1	1	1	1	1
GCA_023612935.1	93	t202	Australia	Oceania	nasal swab	clinical	0	0	0	1	0	0	0	0	0	1	1	0	0	0	0	1	0	0	0	0	0	1	1	1	0	1	1	0	1	1	0	1	1	1	1	0	1	1	1	1	1	1	1
GCA_023613015.1	72	t8317	Australia	Oceania	nasal swab	clinical	0	0	0	0	1	0	1	0	0	1	1	0	0	0	0	0	0	0	0	0	0	1	1	0	0	1	1	0	1	1	0	1	1	1	1	0	1	1	1	1	1	1	1
GCA_023613055.1	93	t202	Australia	Oceania	Perinephric Abscess Fluid	clinical	0	0	0	1	0	0	0	0	0	1	1	0	0	0	0	1	0	0	0	0	0	1	1	0	0	1	1	0	1	1	0	1	1	1	1	0	1	1	1	1	0	1	1
GCA_023613075.1	59	t441	Australia	Oceania	nasal swab	clinical	0	0	0	1	0	0	0	0	0	1	1	0	0	0	0	1	0	0	0	0	0	1	1	1	0	1	1	0	1	1	0	1	1	1	1	0	1	1	1	1	1	1	1
GCA_023613095.1	72	t3169	Australia	Oceania	nasal swab	clinical	0	0	0	0	1	0	1	0	0	1	1	0	0	0	0	0	0	0	0	0	0	1	1	0	0	1	1	0	1	1	0	1	1	1	1	0	1	1	1	1	1	1	1
GCA_023613115.1	1	t20883	Australia	Oceania	nasal swab	clinical	0	0	0	0	0	0	0	0	0	1	1	0	0	0	0	0	0	0	0	0	0	1	1	1	0	1	1	0	1	1	0	1	1	1	1	0	1	1	1	1	1	1	1
GCA_023613135.1	59	t10053	Australia	Oceania	nasal swab	clinical	0	0	0	0	0	0	0	0	0	1	1	0	0	0	0	0	0	0	0	0	0	1	1	1	0	1	1	0	1	1	0	1	1	1	1	0	1	1	1	1	1	1	1
GCA_023613155.1	93	t202	Australia	Oceania	nasal swab	clinical	0	0	0	1	0	0	0	0	0	1	1	0	0	0	0	1	0	0	0	0	0	1	1	1	0	1	1	0	1	1	0	1	1	1	1	0	1	1	1	1	1	1	1
GCA_023613175.1	5	t4382	Australia	Oceania	Forehead Wound Swab	clinical	0	0	0	1	0	0	0	0	0	1	1	0	0	0	0	1	0	0	0	0	0	1	1	0	0	1	1	0	1	1	0	1	1	1	1	0	1	1	1	1	1	1	1
GCA_023613255.1	45	t026	Australia	Oceania	nasal swab	clinical	0	0	0	0	0	0	0	0	0	1	1	0	0	0	0	1	0	0	0	0	0	1	1	0	0	1	1	0	1	0	0	1	1	1	1	0	1	1	1	1	1	1	1
GCA_023613315.1	6	t304	Australia	Oceania	nasal swab	clinical	0	0	0	1	0	0	0	0	0	1	1	0	0	0	0	0	0	1	0	0	0	1	1	1	0	0	1	0	1	1	0	1	1	1	1	0	1	1	1	1	1	1	1
GCA_023613385.1	97	t267	Australia	Oceania	nasal swab	clinical	0	0	0	1	0	0	0	0	0	1	1	0	0	0	0	1	0	0	0	0	0	1	1	1	0	1	1	0	1	1	0	1	1	1	1	0	1	1	1	1	1	1	1
GCA_023613515.1	93	t4699	Australia	Oceania	nasal swab	clinical	0	0	0	1	0	0	0	0	0	1	1	0	0	0	0	1	0	0	0	0	0	1	1	0	0	1	1	0	1	1	0	1	1	1	1	0	1	1	1	1	1	1	1
GCA_023613595.1	5	t548	Australia	Oceania	nasal swab	clinical	0	0	0	0	0	0	0	0	0	1	1	0	0	0	0	0	0	0	0	1	0	1	1	1	0	1	1	0	1	1	0	1	1	1	1	0	1	1	1	1	1	1	1
GCA_023613615.1	30	t019	Australia	Oceania	Abscess Swab	clinical	0	0	0	1	0	0	0	0	0	1	1	0	0	0	0	0	0	1	0	0	0	1	1	1	0	1	1	0	1	1	0	1	1	1	1	0	1	1	1	1	1	1	1
GCA_023613775.1	97	t267	Australia	Oceania	respiratory	clinical	0	0	0	1	0	0	0	0	0	1	1	0	0	0	0	1	0	0	0	0	0	1	1	1	0	1	1	0	1	1	0	1	1	1	1	0	1	1	1	1	1	1	1
GCA_023613795.1	45	t831	Australia	Oceania	nasal swab	clinical	0	0	0	1	0	0	0	0	0	1	1	0	0	0	0	0	0	0	0	1	0	1	1	1	0	1	1	0	1	1	0	1	1	1	1	0	1	1	1	1	1	1	1
GCA_023613815.1	22	t1415	Australia	Oceania	nose swab	clinical	0	0	0	1	0	0	0	0	0	1	1	0	0	0	0	0	0	0	0	0	1	1	1	1	0	1	1	0	1	0	0	1	1	1	1	0	1	1	1	1	1	1	1
GCA_023613825.1	93	t4178	Australia	Oceania	blood	clinical	0	0	0	1	0	0	0	0	0	1	1	0	0	0	0	1	0	0	0	0	0	1	1	1	0	1	1	0	1	1	0	1	1	1	1	0	1	1	1	1	1	1	1
GCA_023613855.1	5	t002	Australia	Oceania	Rectal swab	clinical	0	0	0	0	0	0	0	0	0	1	1	0	0	0	0	0	1	0	0	0	0	1	1	1	0	1	1	0	1	1	0	1	1	1	1	0	1	1	1	1	1	1	1
GCA_023613895.1	87	t216	Australia	Oceania	nasal swab	clinical	0	0	0	1	0	0	0	0	0	1	1	0	0	0	0	1	0	0	0	0	0	1	1	1	0	1	1	0	1	1	0	1	1	1	1	0	1	1	1	1	1	1	1
GCA_023614075.1	5	t3979	Australia	Oceania	respiratory	clinical	0	0	0	0	0	0	0	0	0	1	1	0	0	0	0	1	0	0	0	0	0	1	1	0	0	1	1	0	1	1	0	1	1	1	1	0	1	1	1	1	1	1	1
GCA_023614425.1	93	t4178	Australia	Oceania	Axilla Abscess Swab	clinical	0	0	0	1	0	0	0	0	0	1	1	0	0	0	0	1	0	0	0	0	0	1	1	0	0	1	1	0	1	1	0	1	1	1	1	0	1	1	1	1	1	1	1
GCA_023616065.1	1	t1784	Australia	Oceania	Perianal	clinical	0	0	0	1	0	0	0	0	0	1	1	0	0	0	0	1	0	0	0	0	0	1	1	1	0	1	1	1	1	1	0	1	1	1	1	0	1	1	1	1	1	1	1
GCA_023616085.1	93	t202	Australia	Oceania	nasal swab	clinical	0	0	0	1	0	0	0	0	0	1	1	0	0	0	0	1	0	0	0	0	0	1	1	0	0	1	1	0	1	1	0	1	1	1	1	0	1	1	1	1	1	1	1
GCA_023616125.1	1482	t276	Australia	Oceania	Buttock Abscess Swab	clinical	0	0	0	0	1	0	1	0	0	1	1	0	0	0	0	0	0	0	0	0	0	1	1	0	0	1	1	0	1	1	0	1	1	0	1	0	1	1	1	1	1	1	1
GCA_023616185.1	-	t189	Australia	Oceania	Endotracheal Aspirate	clinical	0	0	0	0	0	0	0	0	0	0	0	0	0	0	0	0	0	0	0	0	0	1	1	0	0	0	1	0	1	1	0	1	1	1	1	0	1	1	1	1	1	1	1
GCA_023616345.1	239	t037	Australia	Oceania	blood	clinical	0	0	1	0	0	0	0	0	0	1	1	1	0	0	1	0	0	0	0	0	0	1	1	1	0	1	1	1	1	1	0	1	1	1	1	0	1	1	1	1	1	1	1
GCA_023616385.1	93	t4178	Australia	Oceania	Abscess Swab	clinical	0	0	0	1	0	0	0	0	0	1	1	0	0	0	0	1	0	0	0	0	0	1	1	1	0	1	1	0	1	1	0	1	1	1	1	0	1	1	1	1	1	1	1
GCA_023616405.1	762	t386	Australia	Oceania	throat swab	clinical	0	0	0	1	0	0	0	0	0	1	1	0	0	0	0	0	0	0	0	0	0	1	1	1	0	1	1	1	1	1	0	1	1	1	1	0	1	1	1	1	1	1	1
GCA_023616425.1	1	t127	Australia	Oceania	nasal swab	clinical	0	0	0	1	0	0	0	0	0	1	1	0	0	0	0	1	0	0	0	0	0	1	1	1	0	1	1	1	1	1	0	1	1	1	1	0	1	1	1	1	1	1	1
GCA_023616445.1	1	t127	Australia	Oceania	nasal swab	clinical	0	0	0	1	0	0	0	0	0	1	1	0	0	0	0	0	0	1	0	0	0	1	1	0	0	1	1	1	1	1	0	1	1	1	1	0	1	1	1	1	1	1	1
GCA_023616485.1	5	t062	Australia	Oceania	blood	clinical	0	0	0	0	0	0	0	0	0	1	1	0	0	0	0	0	0	0	0	0	0	1	1	1	0	1	1	0	1	1	0	1	1	1	1	0	1	1	1	1	1	1	1
GCA_023616545.1	93	t6051	Australia	Oceania	Abscess,Left Neck Tissue	clinical	0	0	0	1	0	0	0	0	0	1	1	0	0	0	0	1	0	0	0	0	0	0	1	1	0	1	1	0	1	1	0	1	0	1	1	0	1	1	1	1	1	1	1
GCA_023616765.1	93	t4178	Australia	Oceania	Upper Lip Swab	clinical	0	0	0	1	0	0	0	0	0	1	1	0	0	0	0	1	0	0	0	0	0	1	1	0	0	1	1	0	1	1	0	1	1	1	1	0	1	1	1	1	1	1	1
GCA_023616785.1	97	t359	Australia	Oceania	Isolate	clinical	0	0	0	1	0	0	0	0	0	1	1	0	0	0	0	1	0	0	0	0	0	1	1	0	0	1	1	0	1	1	0	1	1	1	1	0	1	1	1	1	1	1	1
GCA_023616805.1	30	t019	Australia	Oceania	Thigh Swab	clinical	0	0	0	1	0	0	0	0	0	1	1	0	0	0	0	0	0	1	0	0	0	1	1	1	0	1	1	0	1	1	0	1	1	1	1	0	1	1	1	1	1	1	1
GCA_023616885.1	5	t3979	Australia	Oceania	nasal swab	clinical	0	0	0	1	0	0	0	0	0	1	1	0	0	0	0	1	0	0	0	0	0	1	1	1	0	1	1	0	1	1	0	1	1	1	1	0	1	1	1	1	1	1	1
GCA_023616925.1	1232	t034	Australia	Oceania	Left Hand Tissue	clinical	0	0	0	0	0	0	0	0	0	1	1	0	0	0	0	0	0	0	0	0	0	1	1	1	0	1	1	0	1	1	0	1	0	1	1	0	1	1	1	1	1	1	1
GCA_023616965.1	5	t105	Australia	Oceania	nasal swab	clinical	0	0	0	1	0	0	0	0	0	1	1	0	0	0	0	0	0	1	0	0	0	1	1	0	0	1	1	0	1	0	0	1	1	1	1	0	1	1	1	1	1	1	1
GCA_023616985.1	30	t122	Australia	Oceania	nasal swab	clinical	0	0	0	1	0	0	0	0	0	1	1	0	0	0	0	0	0	1	0	0	0	1	1	1	0	1	1	0	1	1	0	1	1	1	1	0	1	1	1	1	1	1	1
GCA_023617025.1	93	11-17-16	Australia	Oceania	blood	clinical	0	0	0	1	0	0	0	0	0	1	1	0	0	0	0	1	0	0	0	0	0	1	1	0	0	1	1	0	1	1	0	1	1	0	1	0	1	1	1	1	1	1	1
GCA_023617065.1	22	t8186	Australia	Oceania	Heel Tissue	clinical	0	0	0	1	0	0	0	0	0	1	1	0	0	0	0	0	0	0	0	0	1	1	1	1	0	1	1	0	1	0	0	1	1	1	1	0	1	1	1	1	1	1	1
GCA_023671725.1	1	t127	Australia	Oceania	blood	clinical	0	0	0	1	0	0	0	0	0	1	1	0	0	0	0	1	0	0	0	0	0	1	1	1	0	1	1	1	1	1	0	1	1	1	1	0	1	1	1	1	1	1	1
GCA_023671845.1	30	t5447	Australia	Oceania	Hand Abscess Swab	clinical	0	0	0	1	0	0	0	0	0	1	1	0	0	0	0	0	0	1	0	0	0	1	1	0	0	1	1	0	1	1	0	1	1	1	1	0	1	1	1	1	1	1	1
GCA_023672125.1	93	t202	Australia	Oceania	Leg Abscess Swab	clinical	0	0	0	1	0	0	0	0	0	1	1	0	0	0	0	1	0	0	0	0	0	1	1	0	0	1	1	0	1	1	0	1	1	0	1	0	1	1	1	1	1	1	1
GCA_023672165.1	22	t309	Australia	Oceania	nasal swab	clinical	0	0	0	1	0	0	0	0	0	1	1	0	0	0	0	1	0	0	0	0	0	1	1	1	0	1	1	0	1	1	0	1	1	1	1	0	1	1	1	1	1	1	1
GCA_023672285.1	5	t002	Australia	Oceania	Elbow Wound Swab	clinical	0	0	0	1	0	0	0	0	0	1	1	0	0	0	0	1	0	0	0	0	0	1	1	1	0	1	1	0	1	0	0	1	1	1	1	0	1	1	1	1	1	1	1
GCA_023672445.1	5	t954	Australia	Oceania	nasal swab	clinical	0	0	0	0	0	0	0	0	0	0	0	0	0	0	0	0	0	0	0	0	0	1	1	1	0	1	1	0	1	1	0	1	1	1	1	0	1	1	1	1	1	0	1
GCA_023672465.1	6973	t002	Australia	Oceania	blood	clinical	0	0	0	0	0	0	0	0	0	1	1	0	0	0	0	0	0	0	0	0	0	1	1	1	1	1	1	0	1	1	0	1	1	1	1	0	1	1	1	1	1	1	1
GCA_023672585.1	93	t4178	Australia	Oceania	blood	clinical	0	0	0	1	0	0	0	0	0	1	1	0	0	0	0	1	0	0	0	0	0	1	1	1	0	1	1	0	1	1	0	1	1	1	1	0	1	1	1	1	1	1	1
GCA_023673025.1	149	t002	Australia	Oceania	Foot Tissue	clinical	0	0	0	0	0	0	0	0	0	1	1	0	0	0	0	0	1	0	0	0	0	1	1	1	0	1	1	0	1	1	0	1	1	1	1	0	1	1	1	1	1	1	1
GCA_023673065.1	93	t202	Australia	Oceania	Abscess Fluid	clinical	0	0	0	1	0	0	0	0	0	1	1	0	0	0	0	1	0	0	0	0	0	1	1	1	0	1	1	0	1	1	0	1	1	1	1	0	1	1	1	1	1	1	1
GCA_023673165.1	93	t4178	Australia	Oceania	Hand Tissue	clinical	0	0	0	1	0	0	0	0	0	1	1	0	0	0	0	1	0	0	0	0	0	1	1	1	0	1	1	0	1	1	0	1	1	1	1	0	1	1	1	1	1	1	1
GCA_023673425.1	5	t002	Australia	Oceania	respiratory	clinical	0	0	0	1	0	0	0	0	0	1	1	0	0	0	0	0	0	0	0	0	0	1	1	1	0	1	1	0	1	1	0	1	1	1	1	0	1	1	1	1	1	1	1
GCA_023673765.1	239	t037	Australia	Oceania	Right,Hip Tissue	clinical	0	0	1	0	0	0	0	0	0	1	1	0	0	0	1	0	0	0	0	0	0	1	1	1	0	1	1	1	1	1	0	1	0	1	1	0	1	1	1	1	1	1	1
GCA_023673865.1	93	t202	Australia	Oceania	Wound / skin / soft tissue	clinical	0	0	0	1	0	0	0	0	0	1	1	0	0	0	0	1	0	0	0	0	0	1	1	1	0	1	1	0	1	1	0	1	1	1	1	0	1	1	1	1	1	1	1
GCA_023673885.1	93	Type	Australia	Oceania	Wound / skin / soft tissue	clinical	0	0	0	1	0	0	0	0	0	1	1	0	0	0	0	1	0	0	0	0	0	1	1	1	0	0	1	0	1	1	0	1	1	1	1	0	1	1	1	1	1	1	1
GCA_023673945.1	834	t1379	Australia	Oceania	blood	clinical	0	0	0	1	0	0	0	0	0	1	1	0	0	0	0	0	0	0	0	0	0	1	1	1	1	1	1	0	1	1	0	1	1	1	1	0	1	1	1	1	1	1	1
GCA_023673985.1	1	t127	Australia	Oceania	Peritoneal Dialysis Fluid	clinical	0	0	0	1	0	0	0	0	0	1	1	0	0	0	0	1	0	0	0	0	0	1	1	1	0	1	1	1	1	1	0	1	1	1	1	0	1	1	1	1	1	1	1
GCA_023674025.1	1	t1853	Australia	Oceania	Toe Tissue	clinical	0	0	0	1	0	0	0	0	0	1	1	0	0	0	0	1	0	0	0	0	0	1	1	1	0	1	1	1	1	1	0	1	1	1	1	0	1	1	1	1	1	1	1
GCA_023674065.1	30	t019	Australia	Oceania	Axilla Abscess Swab	clinical	0	0	0	1	0	0	0	0	0	1	1	0	0	0	0	0	0	1	0	0	0	1	1	1	0	1	1	0	1	1	0	1	1	1	1	0	1	1	1	1	1	1	1
GCA_023674105.1	93	t4178	Australia	Oceania	Abdominal Abscess Swab	clinical	0	0	0	1	0	0	0	0	0	1	1	0	0	0	0	1	0	0	0	0	0	1	1	1	0	1	1	0	1	1	0	1	1	1	1	0	1	1	1	1	1	1	1
GCA_023674125.1	6151	t202	Australia	Oceania	Buttock Abscess Swab	clinical	0	0	0	1	0	0	0	0	0	1	1	0	0	0	0	1	0	0	0	0	0	1	1	1	0	1	1	0	1	1	0	1	1	1	1	0	1	1	1	1	1	1	1
GCA_023674165.1	30	t019	Australia	Oceania	Ankle Abscess Swab	clinical	0	0	0	1	0	0	0	0	0	1	1	0	0	0	0	0	0	1	0	0	0	1	1	1	0	1	1	0	1	1	0	1	1	1	1	0	1	1	1	1	1	1	1
GCA_023674245.1	1	t127	Australia	Oceania	Leg Swab	clinical	0	0	0	1	0	0	0	0	0	1	1	0	0	0	0	1	0	0	0	0	0	1	1	1	0	1	1	0	1	1	0	1	1	1	1	0	1	1	1	1	1	1	1
GCA_023674585.1	30	t019	Australia	Oceania	blood	clinical	0	0	0	1	0	0	0	0	0	1	1	0	0	0	0	1	0	0	0	0	0	1	1	1	0	1	1	0	1	1	0	1	1	1	1	0	1	1	1	1	1	1	1
GCA_023675065.1	30	t019	Australia	Oceania	Wound / skin / soft tissue	clinical	0	0	0	1	0	0	0	0	0	1	1	0	0	0	0	0	0	1	0	0	0	1	1	1	0	1	1	0	1	1	0	1	1	1	1	0	1	1	1	1	1	1	1
GCA_023675165.1	93	t4178	Australia	Oceania	Wound / skin / soft tissue	clinical	0	0	0	1	0	0	0	0	0	1	1	0	0	0	0	1	0	0	0	0	0	1	1	1	0	1	1	0	1	1	0	1	1	1	1	0	1	1	1	1	1	1	1
GCA_023675185.1	6151	t202	Australia	Oceania	Humerus Bone Tissue	clinical	0	0	0	1	0	0	0	0	0	1	1	0	0	0	0	1	0	0	0	0	0	1	1	1	0	1	1	0	1	1	0	1	1	1	1	0	1	1	1	1	1	1	1
GCA_023675765.1	22	t223	Australia	Oceania	nasal swab	clinical	0	0	0	1	0	0	0	0	0	1	1	0	0	0	0	1	0	0	0	0	0	1	1	1	0	1	1	0	1	0	0	1	1	1	1	0	1	1	1	1	1	1	1
GCA_023675845.1	22	t005	Australia	Oceania	Perianal Swab	clinical	0	0	0	1	0	0	0	0	0	1	1	0	0	0	0	1	0	0	0	0	0	1	1	0	0	1	1	0	1	1	0	1	1	1	1	0	0	1	1	1	1	1	1
GCA_023675925.1	22	t1328	Australia	Oceania	nasal swab	clinical	0	0	0	1	0	0	0	0	0	1	1	0	0	0	0	0	0	0	0	0	0	1	1	1	0	1	1	1	1	0	0	1	1	1	1	0	1	1	1	1	1	1	1
GCA_023676645.1	5	t002	Australia	Oceania	Knee Fluid	clinical	0	0	0	0	0	0	0	0	0	1	1	0	0	0	0	0	1	0	0	0	0	1	1	1	0	1	1	0	1	1	0	1	1	1	1	0	1	1	1	1	1	1	1
GCA_023676685.1	5	t688	Australia	Oceania	nasal swab	clinical	0	0	0	0	0	1	0	0	0	1	1	0	0	0	0	0	0	0	0	0	0	1	1	1	0	1	1	0	1	1	0	1	1	1	1	0	1	1	1	1	1	1	1
GCA_023680555.1	859	t325	Australia	Oceania	nasal swab	clinical	0	0	0	1	0	0	0	0	0	1	1	0	0	0	0	0	0	1	0	0	0	1	1	0	0	1	1	0	1	1	0	1	1	1	1	0	1	1	1	1	1	1	1
GCA_023680715.1	5	t002	Australia	Oceania	blood	clinical	0	0	0	0	0	0	0	0	0	1	1	0	0	0	0	0	1	0	0	0	0	1	1	1	0	1	1	0	1	1	0	1	1	1	1	0	1	1	1	1	1	1	1
GCA_023680755.1	93	t6485	Australia	Oceania	Mandible Bone	clinical	0	0	0	1	0	0	0	0	0	1	1	0	0	0	0	1	0	0	0	0	0	1	1	1	0	1	1	0	1	0	0	1	1	1	1	0	1	1	1	1	1	1	1
GCA_023681615.1	88	t786	Australia	Oceania	respiratory	clinical	0	0	0	0	0	0	0	0	0	0	0	0	0	0	0	0	0	0	0	0	0	1	1	1	0	1	1	0	1	1	0	1	1	1	1	0	0	1	1	1	1	1	1
GCA_023681635.1	93	t202	Australia	Oceania	Right Elbow Aspirate	clinical	0	0	0	1	0	0	0	0	0	1	1	0	0	0	0	1	0	0	0	0	0	1	1	1	0	1	1	0	1	1	0	1	1	1	1	0	1	1	1	1	1	1	1
GCA_023681655.1	15	t085	Australia	Oceania	Wound Swab	clinical	0	0	0	0	0	0	0	0	0	0	0	0	0	0	0	0	0	0	0	0	0	1	1	1	0	1	1	0	1	0	0	1	1	1	1	0	1	1	1	1	1	1	1
GCA_023682945.1	398	t1451	Australia	Oceania	blood	clinical	0	0	0	0	0	0	0	0	0	0	0	0	0	0	0	0	0	0	0	0	0	1	1	1	0	1	1	0	1	1	0	1	1	1	1	0	1	1	1	1	1	1	1
GCA_023682985.1	6034	t127	Australia	Oceania	Nephrostomy Urine	clinical	0	0	0	0	0	0	0	0	0	0	0	0	0	0	0	0	0	0	0	0	0	1	1	1	0	1	1	1	1	1	0	1	1	1	1	0	1	1	1	1	1	1	1
GCA_023683885.1	5	t458	Australia	Oceania	Wound / skin / soft tissue	clinical	0	0	0	0	0	0	0	0	0	1	1	0	0	0	0	0	0	0	0	0	0	1	1	1	0	1	1	0	1	1	0	1	1	1	1	0	1	1	1	1	1	1	1
GCA_023683945.1	-	t202	Australia	Oceania	Perianal Swab	clinical	0	0	0	1	0	0	0	0	0	1	1	0	0	0	0	1	0	0	0	0	0	1	1	1	0	1	1	0	1	1	0	1	1	1	1	0	1	1	1	1	1	1	1
GCA_023684165.1	93	t202	Australia	Oceania	Wound / skin / soft tissue	clinical	0	0	0	1	0	0	0	0	0	1	1	0	0	0	0	1	0	0	0	0	0	1	1	0	0	1	1	0	1	1	0	1	1	0	1	0	1	1	1	1	1	1	1
GCA_023684225.1	5	t002	Australia	Oceania	blood	clinical	0	0	0	0	0	0	0	0	0	1	1	0	0	0	0	0	1	0	0	0	0	1	1	0	0	1	1	0	1	1	0	1	1	1	1	0	1	1	1	1	1	1	1
GCA_023684425.1	-	t701	Australia	Oceania	respiratory	clinical	0	0	0	0	0	0	0	0	0	1	1	0	0	0	0	0	1	0	0	0	0	1	1	1	0	1	1	1	1	1	0	1	1	1	1	0	1	1	1	1	1	1	1
GCA_023684545.1	22	t005	Australia	Oceania	nasal swab	clinical	0	0	0	1	0	0	0	0	0	1	1	0	0	0	0	1	0	0	0	0	0	1	1	1	0	1	1	0	1	1	0	1	1	1	1	0	1	1	1	1	1	1	1
GCA_023684625.1	5	t002	Australia	Oceania	respiratory	clinical	0	0	0	1	0	0	0	0	0	1	1	0	0	0	0	0	0	0	0	0	0	1	1	1	0	1	1	0	1	1	0	1	1	1	1	0	1	1	1	1	1	1	1
GCA_023684905.1	93	t3949	Australia	Oceania	Leg Abscess Swab	clinical	0	0	0	0	0	0	0	0	0	1	1	0	0	0	0	1	0	0	0	0	0	0	1	0	0	1	1	0	1	1	0	1	1	1	1	0	1	1	1	1	1	1	1
GCA_023685345.1	93	11-17-23	Australia	Oceania	blood	clinical	0	0	0	1	0	0	0	0	0	1	1	0	0	0	0	1	0	0	0	0	0	1	1	1	0	1	1	0	1	1	0	1	1	1	1	0	1	1	1	1	1	1	1
GCA_023685865.1	6	t15238	Australia	Oceania	Wound / skin / soft tissue	clinical	0	0	0	1	0	0	0	0	0	1	1	0	0	0	0	1	0	0	0	0	0	1	1	1	0	1	1	1	1	1	0	1	0	1	1	0	1	1	1	1	1	1	1
GCA_023685965.1	88	t786	Australia	Oceania	respiratory	clinical	0	0	0	0	0	0	0	0	0	0	0	0	0	0	0	0	0	0	0	0	0	1	1	1	0	1	1	0	1	1	0	1	1	1	1	0	1	1	1	1	1	1	1
GCA_023686025.1	93	t202	Australia	Oceania	Wound / skin / soft tissue	clinical	0	0	0	1	0	0	0	0	0	1	1	0	0	0	0	1	0	0	0	0	0	0	1	0	0	1	1	0	1	1	0	1	1	1	1	0	0	1	1	1	1	1	1
GCA_023686065.1	93	t3949	Australia	Oceania	Finger Abscess Swab	clinical	0	0	0	1	0	0	0	0	0	1	1	0	0	0	0	1	0	0	0	0	0	1	1	1	0	1	1	0	1	1	0	1	0	1	1	0	1	1	1	1	1	1	1
GCA_023686485.1	15	t084	Australia	Oceania	Fracture Swab	clinical	0	0	0	0	0	0	0	0	0	0	0	0	0	0	0	0	0	0	0	0	0	1	1	0	0	1	1	0	1	1	0	1	1	1	1	0	1	1	1	1	1	1	1
GCA_023686525.1	93	t202	Australia	Oceania	nasal swab	clinical	0	0	0	1	0	0	0	0	0	1	1	0	0	0	0	1	0	0	0	0	0	1	1	1	0	1	1	0	1	1	0	1	1	1	1	0	1	1	1	1	1	1	1
GCA_023687965.1	5	t002	Australia	Oceania	respiratory	clinical	0	0	0	0	0	0	0	0	0	1	1	0	0	0	0	0	1	0	0	0	0	1	1	1	0	1	1	0	1	1	0	1	1	1	1	0	1	1	1	1	1	1	1
GCA_023688105.1	93	t202	Australia	Oceania	Buttock Abscess Swab	clinical	0	0	0	1	0	0	0	0	0	1	1	0	0	0	0	1	0	0	0	0	0	1	1	1	0	1	1	0	1	1	0	1	1	1	1	0	1	1	1	1	1	1	1
GCA_023688605.1	5189	t2595	Australia	Oceania	blood	clinical	0	0	0	0	0	0	0	0	0	0	0	0	0	0	0	0	0	0	0	0	0	1	1	1	0	1	1	0	1	1	0	1	1	1	1	0	1	1	1	1	1	1	1
GCA_023688705.1	5	t002	Australia	Oceania	blood	clinical	0	0	0	1	0	0	0	0	0	1	1	0	0	0	0	0	0	1	0	0	0	1	1	1	0	1	1	0	1	1	0	1	1	1	1	0	1	1	1	1	1	1	1
GCA_023688805.1	97	t267	Australia	Oceania	blood	clinical	0	0	0	1	0	0	0	0	0	1	1	0	0	0	0	1	0	0	0	0	0	1	1	1	0	1	1	0	1	0	0	1	1	1	1	0	1	1	1	1	1	1	1
GCA_023689165.1	239	t037	Australia	Oceania	blood	clinical	0	0	1	0	0	0	0	0	0	1	1	0	0	0	1	0	0	0	0	0	0	1	1	1	0	1	1	1	1	1	0	1	1	1	1	0	1	1	1	1	1	1	1
GCA_023689745.1	5	t105	Australia	Oceania	Cheek Abscess Swab	clinical	0	0	0	0	0	0	0	0	0	1	1	0	0	0	0	0	1	0	0	0	0	1	1	1	0	1	1	0	1	1	0	1	1	1	1	0	1	1	1	1	1	1	1
GCA_023689885.1	93	t4178	Australia	Oceania	Skin Swab	clinical	0	0	0	1	0	0	0	0	0	1	1	0	0	0	0	1	0	0	0	0	0	1	1	1	0	1	1	0	1	1	0	1	1	1	1	0	1	1	1	1	1	1	1
GCA_023689945.1	59	t437	Australia	Oceania	nasal swab	clinical	0	0	0	0	0	0	0	0	0	1	1	0	0	0	0	0	0	0	0	0	0	1	1	1	0	1	1	0	1	1	0	1	1	1	1	0	1	1	1	1	1	1	1
GCA_023690065.1	6	t701	Australia	Oceania	nasal swab	clinical	0	0	0	0	0	0	0	0	0	0	0	0	0	0	0	0	0	0	0	0	0	1	1	1	0	1	1	1	1	1	0	1	1	1	1	0	1	1	1	1	1	1	1
GCA_023690305.1	121	t5165	Australia	Oceania	nasal swab	clinical	0	0	0	0	0	0	0	0	0	1	1	0	0	0	0	0	0	0	0	0	0	1	1	0	0	1	1	0	1	1	0	1	1	1	1	0	1	1	1	1	1	1	1
GCA_023690345.1	93	t202	Australia	Oceania	Perianal Abscess Swab	clinical	0	0	0	1	0	0	0	0	0	1	1	0	0	0	0	1	0	0	0	0	0	1	1	1	0	1	1	0	1	0	0	1	1	1	1	0	1	1	1	1	1	1	1
GCA_023690385.1	1	t127	Australia	Oceania	Rectal Swab	clinical	0	0	0	1	0	0	0	0	0	1	1	0	0	0	0	1	0	0	0	0	0	1	1	1	0	1	1	1	1	1	0	1	1	1	1	0	1	1	1	1	1	1	1
GCA_023690405.1	5	t002	Australia	Oceania	Wound / skin / soft tissue	clinical	0	0	0	1	0	0	0	0	0	1	1	0	0	0	0	0	0	0	0	0	0	1	1	1	0	1	1	0	1	1	0	1	1	1	1	0	1	1	1	1	1	1	1
GCA_023690425.1	5	t002	Australia	Oceania	urine	clinical	0	0	0	0	0	0	0	0	0	1	1	0	0	0	0	0	0	1	0	0	0	1	1	1	0	1	1	0	1	0	0	1	1	1	1	0	1	1	1	1	1	1	1
GCA_023690465.1	5	26-23-17-34-17-13-20-17-12-12-12-12-16	Australia	Oceania	nasal swab	clinical	0	0	0	1	0	0	0	0	0	1	1	0	0	0	0	0	0	1	0	0	0	1	1	0	0	1	1	0	1	1	0	1	1	1	1	0	0	1	1	1	1	1	1
GCA_023690505.1	93	t3949	Australia	Oceania	Neck Abscess Pus	clinical	0	0	0	1	0	0	0	0	0	1	1	0	0	0	0	1	0	0	0	0	0	1	1	0	0	0	1	0	1	1	0	1	1	1	1	0	1	1	1	1	1	1	1
GCA_023691345.1	1	t127	Australia	Oceania	Abdomen Abscess Swab	clinical	0	0	0	0	0	0	0	0	0	1	1	0	0	0	0	0	1	0	0	0	0	1	1	1	0	1	1	1	1	1	0	1	1	1	1	0	1	1	1	1	1	1	1
GCA_023691445.1	1	t127	Australia	Oceania	nasal swab	clinical	0	0	0	1	0	0	0	0	0	1	1	0	0	0	0	1	0	0	0	0	0	1	1	1	0	1	1	1	1	1	0	1	1	1	1	0	1	1	1	1	1	1	1
GCA_023691685.1	93	11-17-16	Australia	Oceania	Axilla Abscess Swab	clinical	0	0	0	1	0	0	0	0	0	1	1	0	0	0	0	1	0	0	0	0	0	1	1	1	0	1	1	0	1	1	0	1	1	1	1	0	1	1	1	1	1	1	1
GCA_023694565.1	93	t202	Australia	Oceania	nose swab	clinical	0	0	0	1	0	0	0	0	0	1	1	0	0	0	0	1	0	0	0	0	0	1	1	1	0	1	1	0	1	1	0	1	1	1	1	0	1	1	1	1	1	1	1
GCA_023694605.1	93	t202	Australia	Oceania	Scalp Swab	clinical	0	0	0	1	0	0	0	0	0	1	1	0	0	0	0	1	0	0	0	0	0	1	1	1	0	0	1	0	1	1	0	1	1	1	1	0	1	1	1	1	1	1	1
GCA_023694925.1	5	t002	Australia	Oceania	Nostril Swab	clinical	0	0	0	1	0	0	0	0	0	1	1	0	0	0	0	1	0	0	0	0	0	1	1	1	0	1	1	0	1	1	0	1	1	1	1	0	1	1	1	1	1	1	1
GCA_023694985.1	8	t3912	Australia	Oceania	nasal swab	clinical	0	0	0	0	0	0	0	0	0	0	0	0	0	0	0	0	0	0	0	0	0	1	1	0	0	1	1	0	1	1	0	1	1	1	1	0	1	1	1	1	1	1	1
GCA_023695005.1	97	t267	Australia	Oceania	Wound / skin / soft tissue	clinical	0	0	0	0	0	0	0	0	0	0	0	0	0	0	0	0	0	0	0	0	0	1	1	0	0	1	1	0	1	1	0	1	1	1	1	0	1	1	1	1	1	1	1
GCA_023695025.1	93	t1811	Australia	Oceania	Wound / skin / soft tissue	clinical	0	0	0	1	0	0	0	0	0	1	1	0	0	0	0	1	0	0	0	0	0	1	1	0	0	1	1	0	1	1	0	1	1	1	1	0	0	1	1	1	1	1	1
GCA_023695065.1	5	t458	Australia	Oceania	respiratory	clinical	0	0	0	0	0	0	0	0	0	1	1	0	0	0	0	0	0	0	0	0	0	1	1	1	0	1	1	0	1	1	0	1	1	1	1	0	1	1	1	1	1	1	1
GCA_023695085.1	30	t019	Australia	Oceania	Wound / skin / soft tissue	clinical	0	0	0	1	0	0	0	0	0	1	1	0	0	0	0	0	0	1	0	0	0	1	1	0	0	1	1	0	1	1	0	1	1	1	1	0	0	1	1	1	1	1	1
GCA_023695225.1	8	t1476	Australia	Oceania	Hickmans Site Swab	clinical	0	0	0	0	0	0	0	0	0	1	1	0	0	0	0	0	0	0	0	0	0	1	1	0	0	1	1	0	1	1	0	1	1	1	1	0	1	1	1	1	1	1	1
GCA_023695465.1	22	t032	Australia	Oceania	nasal swab	clinical	0	0	0	1	0	0	0	0	0	1	1	0	0	0	0	0	0	0	0	0	1	1	1	1	0	1	1	0	1	0	0	1	1	1	1	0	1	1	1	1	1	1	1
GCA_023695525.1	97	t267	Australia	Oceania	Wound / skin / soft tissue	clinical	0	0	0	1	0	0	0	0	0	1	1	0	0	0	0	0	0	1	0	0	0	1	1	0	0	1	1	0	1	1	0	1	1	1	1	0	1	1	1	1	1	1	1
GCA_023696125.1	-	t9705	Australia	Oceania	Wound / skin / soft tissue	clinical	0	0	0	1	0	0	0	0	0	1	1	0	0	0	0	1	0	0	0	0	0	1	1	0	0	1	1	0	1	1	0	1	1	1	1	0	1	1	1	1	1	1	1
GCA_023730095.1	834	t4408	Australia	Oceania	nasal	clinical	0	0	0	1	0	0	0	0	0	1	1	0	0	0	0	0	0	1	0	0	0	1	1	1	0	1	1	0	1	1	0	1	1	1	1	0	1	1	1	1	1	1	1
GCA_023730125.1	5662	17-12-17-16	Australia	Oceania	Toe Swab	clinical	0	0	0	1	0	0	0	0	0	1	1	0	0	0	0	0	0	0	0	0	0	1	1	1	0	1	1	0	1	1	0	1	1	1	1	0	1	1	1	1	1	1	1
GCA_023730335.1	1	t127	Australia	Oceania	nasal swab	clinical	0	0	0	0	0	0	0	0	0	1	1	0	0	0	0	0	1	0	0	0	0	1	1	1	0	1	1	1	1	1	0	1	1	1	1	0	1	1	1	1	1	1	1
GCA_023746635.1	93	t202	Australia	Oceania	Thumb Swab	clinical	0	0	0	1	0	0	0	0	0	1	1	0	0	0	0	1	0	0	0	0	0	1	1	1	0	1	1	0	1	1	0	1	1	1	1	0	1	1	1	1	1	1	1
GCA_023746675.1	93	t202	Australia	Oceania	Abscess Swab	clinical	0	0	0	1	0	0	0	0	0	1	1	0	0	0	0	1	0	0	0	0	0	1	1	1	0	1	1	0	1	1	0	1	1	1	1	0	1	1	1	1	1	1	1
GCA_023747335.1	5	233-23-17-34-17-16	Australia	Oceania	Hip Fluid	clinical	0	0	0	1	0	0	0	0	0	1	1	0	0	0	0	1	0	0	0	0	0	1	1	1	0	1	1	0	1	1	0	1	1	1	1	0	1	1	1	1	1	1	1
GCA_023747555.1	93	t4699	Australia	Oceania	blood	clinical	0	0	0	1	0	0	0	0	0	1	1	0	0	0	0	1	0	0	0	0	0	1	1	1	0	1	1	0	1	1	0	1	1	1	1	0	1	1	1	1	1	1	1
GCA_023759945.1	1	t127	Australia	Oceania	Knee Fluid	clinical	0	0	0	1	0	0	0	0	0	1	1	0	0	0	0	1	0	0	0	0	0	1	1	1	0	1	1	0	1	1	0	1	1	1	1	0	1	1	1	1	1	1	1
GCA_023759965.1	30	t019	Australia	Oceania	Thigh Tissue	clinical	0	0	0	1	0	0	0	0	0	1	1	0	0	0	0	0	0	1	0	0	0	1	1	1	0	1	1	0	1	1	0	1	1	1	1	0	1	1	1	1	1	1	1
GCA_023760125.1	93	t4699	Australia	Oceania	blood	clinical	0	0	0	1	0	0	0	0	0	1	1	0	0	0	0	1	0	0	0	0	0	1	1	1	0	1	1	0	1	1	0	1	1	1	1	0	1	1	1	1	1	1	1
GCA_023760285.1	93	11-17-23-17-17-16-16-16-16-25	Australia	Oceania	Hand Wound Swab	clinical	0	0	0	1	0	0	0	0	0	1	1	0	0	0	0	1	0	0	0	0	0	1	1	0	0	1	1	0	1	1	0	1	1	1	1	0	1	1	1	1	1	1	1
GCA_023760795.1	22	t790	Australia	Oceania	nasal swab	clinical	0	0	0	1	0	0	0	0	0	1	1	0	0	0	0	1	0	0	0	0	0	1	1	0	0	1	1	0	1	0	0	1	1	1	1	0	1	1	1	1	1	1	0
GCA_023760875.1	1930	07-23-12-12-34-34-34-34-34-22-34	Australia	Oceania	Nasopharynx Swab	clinical	0	0	0	1	0	0	0	0	0	1	1	0	0	0	0	1	0	0	0	0	0	1	1	1	0	1	1	0	1	1	0	1	1	1	1	0	1	1	1	1	1	1	1
GCA_023761305.1	97	t2802	Australia	Oceania	nasal swab	clinical	0	0	0	0	0	0	0	0	0	1	1	0	0	0	0	0	0	0	0	0	0	1	1	1	0	1	1	0	1	1	0	1	1	0	1	0	0	1	1	1	1	1	1
GCA_023761345.1	22	t006	Australia	Oceania	blood	clinical	0	0	0	1	0	0	0	0	0	1	1	0	0	0	0	0	0	1	0	0	0	1	1	1	0	1	1	1	1	1	0	1	1	1	1	0	1	1	1	1	1	1	1
GCA_023761445.1	22	t005	Australia	Oceania	nasal swab	clinical	0	0	0	0	0	0	0	0	0	1	1	0	0	0	0	0	0	1	0	0	0	1	1	0	0	1	1	0	1	1	0	1	1	1	1	0	1	1	1	1	1	1	1
GCA_023761465.1	59	t437	Australia	Oceania	Groin Abscess Swab	clinical	0	0	0	0	0	0	0	0	0	1	1	0	0	0	0	0	0	0	0	0	0	1	1	1	0	1	1	0	1	1	0	1	1	1	1	0	1	1	1	1	1	1	1
GCA_023761505.1	5	t311	Australia	Oceania	blood	clinical	0	0	0	0	1	0	1	0	0	1	1	0	0	0	0	0	0	0	0	0	0	1	1	1	0	1	1	0	1	1	0	1	1	1	1	0	1	1	1	1	1	1	1
GCA_023761805.1	93	t4178	Australia	Oceania	Chest Abscess Swab	clinical	0	0	0	1	0	0	0	0	0	1	1	0	0	0	0	1	0	0	0	0	0	1	1	1	0	1	1	0	1	1	0	1	1	1	1	0	1	1	1	1	1	1	1
GCA_023761885.1	59	t4911	Australia	Oceania	Femoral Artery Tissue	clinical	0	0	0	1	0	0	0	0	0	1	1	0	0	0	0	0	0	1	0	0	0	1	1	1	0	1	1	0	1	1	0	1	1	1	1	0	1	1	1	1	1	1	1
GCA_023762375.1	5	t3979	Australia	Oceania	nasal swab	clinical	0	0	0	1	0	0	0	0	0	1	1	0	0	0	0	1	0	0	0	0	0	1	1	0	0	1	1	0	1	1	0	1	1	1	1	0	1	1	1	1	1	1	1
GCA_023762415.1	22	t3477	Australia	Oceania	nasal swab	clinical	0	0	0	1	0	0	0	0	0	1	1	0	0	0	0	0	0	0	0	0	1	1	1	0	0	1	1	0	1	0	0	1	1	1	1	0	1	1	1	1	1	1	0
GCA_023762575.1	59	t437	Australia	Oceania	nasal swab	clinical	0	0	0	0	0	0	0	0	0	1	1	0	0	0	0	0	0	0	0	1	0	1	1	1	0	1	1	0	1	1	0	1	1	1	1	0	1	1	1	1	1	1	1
GCA_023804355.1	1	t127	Australia	Oceania	Buttock Abscess Swab	clinical	0	0	0	1	0	0	0	0	0	1	1	0	0	0	0	1	0	0	0	0	0	1	1	1	0	1	1	1	1	1	0	1	1	1	1	0	1	1	1	1	1	1	1
GCA_024110815.1	6151	t202	Australia	Oceania	Lip Tissue	clinical	0	0	0	1	0	0	0	0	0	1	1	0	0	0	0	1	0	0	0	0	0	1	1	1	0	1	1	0	1	1	0	1	1	1	1	0	0	1	1	1	1	1	1
GCA_024111175.1	5	t105	Australia	Oceania	nasal swab	clinical	0	0	0	1	0	0	0	0	0	1	1	0	0	0	0	0	0	1	0	0	0	1	1	0	0	1	1	0	1	1	0	1	1	1	1	0	1	1	1	1	1	1	1
GCA_024111535.1	188	t189	Australia	Oceania	nasal swab	clinical	0	0	0	1	0	0	0	0	0	1	1	0	0	0	0	1	0	0	0	0	0	1	1	0	0	1	1	1	1	1	0	1	1	1	1	0	1	1	1	1	1	1	1
GCA_024454205.1	8	t008	Australia	Oceania	cornea	clinical	0	0	0	0	0	0	0	0	0	0	0	0	0	0	0	0	0	0	0	0	0	1	1	1	1	1	1	0	1	1	0	1	1	1	1	0	1	1	1	1	1	1	1
GCA_024454215.1	5	t1265	Australia	Oceania	cornea	clinical	0	0	0	0	0	0	0	0	0	0	0	0	0	0	0	0	0	0	0	0	0	1	1	1	1	1	1	0	1	1	0	1	1	1	1	0	1	1	1	1	1	1	1
GCA_024454225.1	5	34-17-20-17-395-16-23-796-xx-17-20-17-395	Australia	Oceania	cornea	clinical	0	0	0	0	0	0	0	0	0	0	0	0	0	0	0	0	0	0	0	0	0	1	1	1	1	1	1	0	1	1	0	1	1	1	1	0	1	1	1	1	1	1	1
GCA_024454415.1	34	t089	Australia	Oceania	cornea	clinical	0	0	0	0	0	0	0	0	0	0	0	0	0	0	0	0	0	0	0	0	0	1	1	1	0	1	1	0	1	0	0	1	1	1	1	0	1	1	1	1	1	1	1
GCA_024454425.1	39	t732	Australia	Oceania	cornea	clinical	0	0	0	0	0	0	0	0	0	0	0	0	0	0	0	0	0	0	0	0	0	1	1	1	0	1	1	1	1	1	0	1	1	1	1	0	1	1	1	1	1	1	1
GCA_024454445.1	121	t2155	Australia	Oceania	cornea	clinical	0	0	0	0	0	0	0	0	0	0	0	0	0	0	0	0	0	0	0	0	0	1	1	1	0	1	1	1	1	1	0	1	1	1	1	0	1	1	1	1	1	1	1
GCA_024454615.1	188	t189	Australia	Oceania	Conjunctiva	clinical	0	0	0	0	0	0	0	0	0	0	0	0	0	0	0	0	0	0	0	0	0	1	1	1	0	1	1	0	1	1	0	1	1	1	1	0	1	1	1	1	1	1	1
GCA_024454625.1	34	t089	Australia	Oceania	cornea	clinical	0	0	0	0	0	0	0	0	0	0	0	0	0	0	0	0	0	0	0	0	0	1	1	1	0	1	1	0	1	0	0	1	1	1	1	0	1	1	1	1	1	1	1
GCA_024454655.1	5	t306	Australia	Oceania	Conjunctiva	clinical	0	0	0	0	0	0	0	0	0	0	0	0	0	0	0	0	0	0	0	0	0	1	1	1	0	1	1	0	1	1	0	1	1	1	1	0	1	1	1	1	1	1	1
GCA_024454675.1	508	t630	Australia	Oceania	cornea	clinical	0	0	0	0	0	0	0	0	0	0	0	0	0	0	0	0	0	0	0	0	0	1	1	1	0	1	1	1	1	1	0	1	1	1	1	0	1	1	1	1	1	1	1
GCA_024454695.1	97	34-xx-34-574-383-23-12-21-17-34-xx-34-574	Australia	Oceania	cornea	clinical	0	0	0	0	0	0	0	0	0	0	0	0	0	0	0	0	0	0	0	0	0	1	1	1	0	1	1	0	1	1	0	1	1	1	1	0	1	1	1	1	1	1	1
GCA_024454715.1	109	t458	Australia	Oceania	cornea	clinical	0	0	0	0	0	0	0	0	0	0	0	0	0	0	0	0	0	0	0	0	0	1	1	1	0	1	1	0	1	1	0	1	1	1	1	0	1	1	1	1	1	1	1
GCA_024454725.1	672	17-16	Australia	Oceania	cornea	clinical	0	0	0	0	0	0	0	0	0	0	0	0	0	0	0	0	0	0	0	0	0	1	1	1	0	1	1	0	1	1	0	1	1	1	1	0	1	1	1	1	1	1	1
GCA_024454735.1	-	t2915	Australia	Oceania	cornea	clinical	0	0	0	0	0	0	0	0	0	0	0	0	0	0	0	0	0	0	0	0	0	1	1	1	0	1	1	1	1	1	0	1	1	1	1	0	1	1	1	1	1	1	1
GCA_024454775.1	188	t189	Australia	Oceania	cornea	clinical	0	0	0	0	0	0	0	0	0	0	0	0	0	0	0	0	0	0	0	0	0	1	1	1	0	1	1	0	1	1	0	1	1	1	1	0	1	1	1	1	1	1	1
GCA_024740445.1	93	t202	Australia	Oceania	Abscess Swab	clinical	0	0	0	1	0	0	0	0	0	1	1	0	0	0	0	1	0	0	0	0	0	1	1	1	0	1	1	0	1	1	0	1	1	1	1	0	1	1	1	1	1	1	1
GCA_026298135.1	45	t1081	Australia	Oceania	swab (wound)	clinical	0	0	0	0	1	0	1	0	0	1	1	0	0	0	0	0	0	0	0	0	0	1	1	1	0	1	1	0	1	0	0	1	1	1	1	0	1	1	1	1	1	1	1
GCA_026298175.1	8	t1259	Australia	Oceania	aspirate	clinical	0	0	0	0	0	0	0	0	0	0	0	0	0	0	0	0	0	0	0	0	0	1	1	1	0	1	1	0	1	1	0	1	1	1	1	0	1	1	1	1	1	1	1
GCA_026298195.1	15	t084	Australia	Oceania	blood	clinical	0	0	0	0	0	0	0	0	0	0	0	0	0	0	0	0	0	0	0	0	0	1	1	1	0	1	1	0	1	1	0	1	1	1	1	0	1	1	1	1	1	1	1
GCA_026298235.1	188	t2883	Australia	Oceania	swab (wound)	clinical	0	0	0	0	0	0	0	0	0	0	0	0	0	0	0	0	0	0	0	0	0	1	1	1	0	1	1	1	1	0	0	1	1	1	1	0	1	1	1	1	1	1	1
GCA_026299115.1	6	t304	Australia	Oceania	punctate	clinical	0	0	0	0	0	0	0	0	0	0	0	0	0	0	0	0	0	0	0	0	0	1	1	1	0	1	1	1	1	1	0	1	1	1	1	0	1	1	1	1	1	1	1
[truncated: 42,307 more rows]
[truncated: 252 more columns]
